# Supplementary material for: Evolutionary conservation of Trichomonas-mycoplasma symbiosis across the host species barrier
Source: Front Microbiol. 2023 Sep 20;14:1242275. doi: 10.3389/fmicb.2023.1242275 (PMC10557491; doi:10.3389/fmicb.2023.1242275)
Supplement: Supplementary file 3 [file Data_Sheet_1.FASTA]

>NODE_1_length_5973_cov_976.620579_g0_i0
CGGTGAGAGAACTATGTAAATTTTTCTCTCTTGAAAAAGCTTGTTCTTTGAAAACTTTAT
AAAATTATCAATTCTTTCTGAATATAACAATCAAACCAAAGAAATTACCAAAGATATAGT
TTTTATTAACTGTTAGATCATTTTTAATAAGTTACTAAGGGCTTATGGTGGATGCCTTGG
GACTGGATGACGATGAAGGACGTGGCAATCTGCGAAAAGCTACGGGGAGCTGATAACAAG
CATTTGATCCGTAGATCTCCGAATGGGGGAACCCAGTATACCGAAACGTATACTATCATT
TAATGAATTCATAGTTAAATGAAGAAATACCTAGTGAAGTGAAACATCTCAGTAGCTAGA
GGAAAAGAAAACAAAGTGATTCCGTAAGTAGCGGCGAGCGAAAGCGGAACAGGCCAAACC
TGGATTAGTCCAGGGGTTATAGGACTACAATGTGGTATGAGAATGATGATAGTGGAAGTT
GTTGGAAAGCAACACTATATAGGGTGATAGTCCCGTACACGAAATTGTTATTCCGCCTAG
TAGGATCCTGAGTATGACGGGACACGTGTAATCTTGTCAGAAGTCAGCCGGACCATCGGC
TAAGCCTAAATACAAACCAGTCACCGATAGCGTATAGTACCGCGAGGGAAAGGTGAAAAG
AACCCAGAGATGGGAGTGAAATAGAATCTGAAACCATATGCCTACAACGAGTTAGAGCAC
ATTCATGTGTGATAACGTGCGTTTTGAAGTATGAGCCGGAGAGTTATTGTATGCATGCAA
GCTTAAGTGGTAGACACGGAGGCGTAGGGAAACCGAATCTTAATAGGGTGTTTAGTATGT
AACAATAGACCCGAAACGGGTTGATCTAGACATGGGCAGGTTGAAGTTAAAGTAACATTT
AATGGAGGACCGAACCGACTTTCGTTGAAACGACAGCGGATGACCTGTGTCTAGTGGTGA
AATTCCAATCGAAACCCGTGATAGCTGGTTCTCGTCGATATAGTTTTTCGACTAGCGTTG
GATTATGAATTGGTGGAGGTAAAGCGCTGACTGACTGATGGCCCTGTCTCAGGGTACTGA
TTTCAATTAAACTCTGAATTCCATCAATTTTACTCCAGCAGTCAGACTGTGGGGGATAAG
CTTCATAGTCGTGAGGGAAAGAGCCCAGATCATTAACTAAGGTCCCGAAAGTATACTAAG
TGGAAAAGGATGTTGAATGTCACAAACACCAAGGAAGTTGGCTTAGAAGCAGCTCACTTG
CCGAGACATTCTGCGCCGAAGATTCAACGGGGCTAAGTATACTACCGAAGTTATGGGATT
ACATTTGTAATCGGTAGACGAGCGTTGTATATTGGCTGAAGGTAGAGTGTGAACACTGCT
GGACGATATACAAGTGAGAATTCCGGTGTGAGTAACGTATGAAAGTGAGAATCTTTCAAG
CCGATTGACTAAGGTTTCCAGAGCAAGGGTCGTCCTCTCTGGGTTAGTCGGGTCCTAAGT
TCAGGCCGAAAGGCGTAGACGATGGCAAGCAGGTTAATATTCCTGCACTAAGTAATTGAA
TGATGGAGTAACGGAGAAGGAGCAAGCAAACCACTTAATGGATTGTGGTGAAAGTACTAA
GTTAGGGAAGTGATTAAATCCACTTCCCATCCCAAATAATTAGGTACGAGACGAAGGTAT
GGTACTTGTACCAAACCGAAGTTGCCCAGATCACGCTTCCTAGAAAAACTCCTAGTGTTA
ATCAATTATTTACCCGTACCGAGAACGAACACACGTGGTCAAGTGTTAAGGCACTAAGGC
TAGCGAGTTAACTATTGTTAAGGAACTCTGCAAATTTACCCCGTAAGTTAGCGATAAGGG
GAGCTTATGCAAATAAGCCGCAGCGAATGGCGAGGGGGGACTGTTTACCAAAAACACAGC
TTTATGCTAAGTCGTAAGACGATGTATATGAGGTGACACCTGCCCAGTGCTGGAAGGTTA
AGGAAGTGGGTTAGCAGCAATGCGAAGCTTGTGACCAAAGCCCCAGTGAACGGCGGCCGT
AACTATAACGGTCCTAAGGTAGCAAAATTCCTTGTCGGGCAAATTCCGTCCCGCTTGAAT
GGTGTAACCATCTCTTGACTGTCTCGACAATAGACTCGGTGAAATCCTGGTTGGGGTGCA
GACGCCCCATAGGCGCGATTGGACGGAAAGACCCCATGAAGCTTTACTGTAGCTTGATAT
TGAAAAAAGCTAATATTTTTAGAGCATAGGTGGGAGACTTTGAAGTGTCGACGCTAGTTG
ACATGGAGTCACCCTTGTAATACCACCATTATGTTATCTTTTTTCTAACTTCTGGCCGTG
AATCCGGCTAAAGGACAGTGTTAGGTGGACAGTTTGACTGGGGCGGTCGCCTCCCAAAAG
GTAACGGAGGCGCGCAACGGTACACTCAGCATGTTTGGAAATCATGTTTAGAGCGTAATG
GTATAAGTGTGCTTGACTGTGAGACTAACAAGTCGAACAGGGAAGAAATTCGGTCATAGT
GATCCGGTGGCTCAAAATGGAATGGCCATCGCTCAACGGATAAAAGCTACTCTGGGGATA
ACAGGCTGATACTGACCAAGAGTTCATATCGACGTCAGTGTTTGGCACCTCGATGTCGAC
TCATCTTATCCTGGGGCTGTAGCAGGTCCCAAGGGTTCGGCTGTTCGCCGATTAAAAAGA
TACGTGAGTTGGGTTCAAACCGTCGTGAGACAGGTTGGTCCCTATCTGTCGTGCCCGTAG
GAAGATTGAGAAGAGCTGCTCCTAGTACGAGAGGATCGGAGTGGAGACACCACTAATGTT
TCGGTTGTATCGCCAGATGCACCGCCGGGTAGTTACGTGTCGAACGGATAAACGCTGAAA
GCATATAAGCGTGAAGCCTCCTTCAAGATTAATCTTCCCCACCCGCAAGGGTGATAAGAA
TCGTTATAGACGATAACGTTGATAGGCCAAAGGTGGAAGTGGAGTGATCCATGCAGCTGA
TTGGTACTAATCATTCGTTATCGTCTATAACGATTCTTATCACCCTTGCGGGTGGGGAAG
ATTAATCTTGAAGGAGGCTTCACGCTTATATGCTTTCAGCGTTTATCCGTTCGACACGTA
ACTACCCGGCGGTGCATCTGGCGATACAACCGAAACATTAGTGGTGTCTCCACTCCGATC
CTCTCGTACTAGGAGCAGCTCTTCTCAATCTTCCTACGGGCACGACAGATAGGGACCAAC
CTGTCTCACGACGGTTTGAACCCAACTCACGTATCTTTTTAATCGGCGAACAGCCGAACC
CTTGGGACCTGCTACAGCCCCAGGATAAGATGAGTCGACATCGAGGTGCCAAACACTGAC
GTCGATATGAACTCTTGGTCAGTATCAGCCTGTTATCCCCAGAGTAGCTTTTATCCGTTG
AGCGATGGCCATTCCATTTTGAGCCACCGGATCACTATGACCGAATTTCTTCCCTGTTCG
ACTTGTTAGTCTCACAGTCAAGCACACTTATACCATTACGCTCTAAACATGATTTCCAAA
CATGCTGAGTGTACCGTTGCGCGCCTCCGTTACCTTTTGGGAGGCGACCGCCCCAGTCAA
ACTGTCCACCTAACACTGTCCTTTAGCCGGATTCACGGCCAGAAGTTAGAAAAAAGATAA
CATAATGGTGGTATTACAAGGGTGACTCCATGTCAACTAGCGTCGACACTTCAAAGTCTC
CCACCTATGCTCTAAAAATATTAGCTTTTTTCAATATCAAGCTACAGTAAAGCTTCATGG
GGTCTTTCCGTCCAATCGCGCCTATGGGGCGTCTGCACCCCAACCAGGATTTCACCGAGT
CTATTGTCGAGACAGTCAAGAGATGGTTACACCATTCAAGCGGGACGGAATTTGCCCGAC
AAGGAATTTTGCTACCTTAGGACCGTTATAGTTACGGCCGCCGTTCACTGGGGCTTTGGT
CACAAGCTTCGCATTGCTGCTAACCCACTTCCTTAACCTTCCAGCACTGGGCAGGTGTCA
CCTCATATACATCGTCTTACGACTTAGCATAAAGCTGTGTTTTTGGTAAACAGTCCCCCC
TCGCCATTCGCTGCGGCTTATTTGCATAAGCTCCCCTTATCGCTAACTTACGGGGTAAAT
TTGCAGAGTTCCTTAACAATAGTTAACTCGCTAGCCTTAGTGCCTTAACACTTGACCACG
TGTGTTCGTTCTCGGTACGGGTAAATAATTGATTAACACTAGGAGTTTTTCTAGGAAGCG
TGATCTGGGCAACTTCGGTTTGGTACAAGTACCATACCTTCGTCTCGTACCTAATTATTT
GGGATGGGAAGTGGATTTAATCACTTCCCTAACTTAGTACTTTCACCACAATCCATTAAG
TGGTTTGCTTGCTCCTTCTCCGTTACTCCATCATTCAATTACTTAGTGCAGGAATATTAA
CCTGCTTGCCATCGTCTACGCCTTTCGGCCTGAACTTAGGACCCGACTAACCCAGAGAGG
ACGACCCTTGCTCTGGAAACCTTAGTCAATCGGCTTGAAAGATTCTCACTTTCATACGTT
ACTCACACCGGAATTCTCACTTGTATATCGTCCAGCAGTGTTCACACTCTACCTTCAGCC
AATATACAACGCTCGTCTACCGATTACAAATGTAATCCCATAACTTCGGTAGTATACTTA
GCCCCGTTGAATCTTCGGCGCAGAATGTCTCGGCAAGTGAGCTGCTTCTAAGCCAACTTC
CTTGGTGTTTGTGACATTCAACATCCTTTTCCACTTAGTATACTTTCGGGACCTTAGTTA
ATGATCTGGGCTCTTTCCCTCACGACTATGAAGCTTATCCCCCACAGTCTGACTGCTGGA
GTAAAATTGATGGAATTCAGAGTTTAATTGAAATCAGTACCCTGAGACAGGGCCATCAGT
CAGTCAGCGCTTTACCTCCACCAATTCATAATCCAACGCTAGTCGAAAAACTATATCGAC
GAGAACCAGCTATCACGGGTTTCGATTGGAATTTCACCACTAGACACAGGTCATCCGCTG
TCGTTTCAACGAAAGTCGGTTCGGTCCTCCATTAAATGTTACTTTAACTTCAACCTGCCC
ATGTCTAGATCAACCCGTTTCGGGTCTATTGTTACATACTAAACACCCTATTAAGATTCG
GTTTCCCTACGCCTCCGTGTCTACCACTTAAGCTTGCATGCATACAATAACTCTCCGGCT
CATACTTCAAAACGCACGTTATCACACATGAATGTGCTCTAACTCGTTGTAGGCATATGG
TTTCAGATTCTATTTCACTCCCATCTCTGGGTTCTTTTCACCTTTCCCTCGCGGTACTAT
ACGCTATCGGTGACTGGTTTGTATTTAGGCTTAGCCGATGGTCCGGCTGACTTCTGACAA
GATTACACGTGTCCCGTCATACTCAGGATCCTACTAGGCGGAATAACAATTTCGTGTACG
GGACTATCACCCTATATAGTGTTGCTTTCCAACAACTTCCACTATCATCATTCTCATACC
ACATTGTAGTCCTATAACCCCTGGACTAATCCAGGTTTGGCCTGTTCCGCTTTCGCTCGC
CGCTACTTACGGAATCACTTTGTTTTCTTTTCCTCTAGCTACTGAGATGTTTCACTTCAC
TAGGTATTTCTTCATTTAACTATGAATTCATTAAATGATAGTATACGTTTCGGTATACTG
GGTTCCCCCATTCGGAGATCTACGGATCAAATGCTTGTTATCAGCTCCCCGTAGCTTTTC
GCAGATTGCCACGTCCTTCATCGTCATCCAGTCCCAAGGCATCCACCATAAGCCCTTAGT
AACTTATTAAAAATGATCTAACAGTTAATAAAAACTATATCTTTGGTAATTTCTTTGGTT
TGATTGTTATATTCAGAAAGAATTGATAATTTTATAAAGTTTTCAAAGAACAAGCTTTTT
CAAGAGAGAAAAATTTACATAGTTCTCTCACCG
>NODE_2_length_387_cov_3.448864_g1_i0
GGCTGCGCAAATGGATGGAGCTATTCTAGTAGTAGCAGCAACTGATGGGGTTATGCCTCA
AACTCGTGAACACATCTTATTAGCTCGTCAAGTAGGAGTTCCTAAGATTGTTGTATTCAT
CAACAAATGTGATATGGTTCCAGATGCGGAAATTATCGAATTAGTTGAAATGGAAATCCG
TGATTTATTAACTAAATATGGATTTGATGGAGATAACTCTCCAGCAATTAAGGGTTCAGC
ATTAGGGGCACTTAAGGGAGAAGCGAAATGAGAAGAAACAATGGCTGAATTATTAAATGC
TGTTGACACTTGAATTCCAACTCCTACTCACGACACACAAAAACCTTTCTTATTACCAAT
CGAAGACGTATTCACAATCTCCCGGCG
>NODE_3_length_242_cov_20.516908_g2_i0
AATCATAAGCCATGTTCTGTTCTGTAAATAATTACAGTGTCAATTATTTATCTACCACTA
TGGGTCATTGTTTTTATTCATTTCTAAAAACAACATTCCCTTACCAAAATTTAGGTTTCT
TACTTTAGGGGTTTACCGCGTTTCACTTAGTAATTTCTTACTAACTCGTCTCTGTGGCAC
GTTTATTTTAAGCTTTAATCATCATTAAATAATTAACCTTAGATTATTCTTAAATGCCGG
CC
>NODE_4_length_225_cov_1.847368_g3_i0
GGGGGGGATGCCACGGATTCGACATGTTGATTGAAGCTTTGATTAGCAGTAGGATGAGCG
CTTTAATAGCTCAATGAGACTTAATAAATGCAAAGTCAAACCAATCTGAAGCAAAAGTTG
ATCCATTATTCTTAATGAATCAACAAAATGTTGCCGTTCAATTAGCAATCTAATTTAATT
TTTTTGGTGTAATCTTTACACTCTAATTGAAACTCTTCACAAGTG
>NODE_5_length_201_cov_3.012048_g4_i0
GGCTGCTTATGCTGGTGAAAGCCAAGCACGAGTAAAGTATGGATACTTTGCTAAACAAGC
AAAAAAAGAAGGATACGTTCAAATTAGCAAAATCTTTAAAGAAACTAGTAAGAACGAAAG
AGAACACGCTAAACTTTGATTTAAAGCTTTACATGGTGGATCAATTCCTTCAACTGCTGA
AGCTTTAAAGATTGCGGCCTG
>NODE_6_length_177_cov_4.000000_g5_i0
GGGAATCGAAGACGTATTCACAATCTCTGGTCGAGGTACTGTAGTAACTGGTCGTGTAGA
ACGTGGTTCAATCAAATTAAATGATGAAGTTGAAATCGTAGGTATTAAACCAACAGTAAA
TCTGTTGTAACTGGATTAGAAATGTTCCACAAAATGTTAGATTACGCTGAAGCGGGA
>NODE_7_length_167_cov_1.424242_g6_i0
CACCCTTAGTTGTTTTACTAATTCGTTTGATTTTTACTCGTTCTTCAAAATTATCACCTA
AAGAACTACGTCTTGGACCGTTGTTATTTGGTCGTTTACGGTTATTGTTGCGGTTAAACG
GTTTATTGTTTTGGTTCGTGTTTGGTGTTTTGTTTTCAAGAGTAGCC
>NODE_8_length_159_cov_1.612903_g7_i0
GGCTGTGGCTGCAAAAGAGAAAAAAATAAATAGAATCGCTAAGATTCAATTAATTGGTGG
ACAAGCTAAACCAGGACCTGCATTAGCATCAATTGGAATTAATATGGCTGAATTCACTAA
GCAATTCAATGATTTAACACGTAAAGATCGTAACGGGGC
>NODE_9_length_158_cov_1.276423_g8_i0
GTGGCAGGGGTGAGATTCGAACTCACGACACCCCGGGTATGAGCCGAGTTCTCTAACCAA
CTGAGATACCCTGCCATTATGGTCGGGAAGACAGGATTCGAACCTGCGACCCCTTGGTCC
AAACCAAGTGCTCTACCAAGCTAAGCTACTTCCCGCCC
>NODE_10_length_156_cov_1.603306_g9_i0
GCCGTTACTAATAGTTTTGTATAAGGTTGACGGTGACCGTAATTACGGGTGTGGTGTTTT
TGACTAATGTGGTGAATCACATCAATTTTACGTTGTTTACCTTGTTTGATAACTTCGCAT
TCAACACTTGCACCTTCAACAACCGGTTTACCGGCC
>NODE_11_length_156_cov_0.834711_g10_i0
AACATCAACTATATCGGTATTAACTTCCATATCCGTTATTGTTTAGATTGTGCTGAAAAG
CACGTCAAGAATTAAGTGATAAAAGAGCAGCTGAAATTGCTTCAAGTCAAAATAACTAAT
TATTATGAGCTCAAATCACCAAATTCGTTTAGCAGG
>NODE_12_length_155_cov_2.591667_g11_i0
CGGAGGACAAACAACTGCTATGAAATATATTATTGGTAGAAAAATTGGAATGGTGCAATT
GTTTGACGTTAATGGTAAATTATTACCAGCAACTGTTGTACAATGTGAACCAAATATTGT
TCTTAAAGCTGATAAGAACAGAATTACTGTGGCAA
>NODE_13_length_151_cov_1.448276_g12_i0
CGATAAAGTTGTACGTAAACACACCAACCGTAGTCACCTAGCTCACAACAAATCAACAAA
ACAAAAACGTCATTTAAAGAAGGATGCTGTGTTTAAAAAATCAGCATTAAAACCATTAAA
ACACGCTTTATAGGAGGAAATAAGTAGGCTC
>NODE_14_length_150_cov_2.704348_g13_i0
GGGGAAATTAGAAGCTGGAGAAATTTTTAAATCAACCGAAGGTGAAGAATGAATTTGTCA
AAACTGTGGCGCAATTATCAAACACAAAGACGCTCCAGAAAAATGTCCAGTTTGTGCTCA
CCCAAAAGCATATTTTAAACGTAACCGTCA
>NODE_15_length_129_cov_28.074468_g14_i0
CCGATCTGGGTGTGGCGACGATATCGTGTGTGGTAACACCTGTTCCCATCCCGAACACAG
CAGTTAAGCACCATGGAGTCGAAGGTAGGCCTAATTAAGCTGAGAATAGAAAATTGCCAC
GAGATCGGA
