# Supplementary material for: Evolutionary conservation of Trichomonas-mycoplasma symbiosis across the host species barrier
Source: Front Microbiol. 2023 Sep 20;14:1242275. doi: 10.3389/fmicb.2023.1242275 (PMC10557491; doi:10.3389/fmicb.2023.1242275)
Supplement: Supplementary file 4 [file Data_Sheet_2.FASTA]

>1034808_0
kiyvcgptvynsvhignirpiltfdiiiragyfvhnitdiddkiikrainvsetaiseyi
ellkkfniidkfeyvtenldlinvyfdveygnvsnqniekmqadfalwkktnigvkypsk
fgegrpgwhteccvliygvdihgggielvfphheneniqhysmfnlakkwirtgmlking
ekmskslnnfilasefldkyiyrmmilngdldfndetinnnfafnslgfeadklreilym
slkagivglpnvgkstlfsaltqveaqnyafttiepnissvalkdpridklaelinpkkv
vyatfdfvdiaglvskgeglgnkflsnirevdaiihvvrcfenknimpardqkiinleli
ladletinnvlhrvekkaksgdkiaalkikdlneeelkiikgyqlltlkpiiyvanlsii
pisvqmeselisgldiltesfnllnletyftaevrawvynkgmlapqcagiihsdfekkf
ikaevisyndfiengelgakaagkmrqegknyvmqdgdichfrfgkklsikikgfdhalv
ddaakkiyllaeskvsgpvplptkreeitilrsvhvnkksreqyesrtsqrlvviqdkik
rlelpsgvaiqlienkwqqkwekkyilsmfpypsgnlhmghvrnyslgdviaryyrrkgf
nvlhpfgwdafglpaenaaikhqihprnwtyqniqsmdqikklgmsfawdyecitadeiy
tkweqnifiklwekgliykkktllnycevdntvlaneqvinnqcwrcdsvvskkemeqyy
lkitdyaeellqdldllewpkqviamqknwigkkngynlfeennssfialnnsslaqnil
vdtklpvyitdfasfeeailssfynlrdwgisrqrywgtpiplikcgcgvlpvkitlpyw
aetklretdtldtffesswyflryttpikywnsvdqyiggiehailhllyarfftkalrd
lemvgtepfnnlltqgmvlkdgskmskskgnivdpnemiqfgadttrlfilfaappqele
wlsgvvgcfkfirklafntliswtmetfnatlnilepfiphlawelsesygitingkara
kdeiikiikeifvpnklvnfvielkdyrnigimahidagktttterilfhtgkihkiget
hdgasqmdwmaqeqergititsaattafwkgkriniidtpghvdftveverslrvldgav
avldaqsgvepqtetvwrqatnykvprivyvnkmdkagadfaasvksvktrlggnavaiq
wpigqeadfkgiidlvtrkaftyngeieieipselkeivekrqelleavanfdedlmmlv
ldgaevtfknairkatltseffpavcgtsfknkgvkkmidavvdylpspidipaikaees
tddefaalafkvmtdpyvgtltffrvyrgvlskgtyvynstkgekerigrilqmhansrv
eidecragdiaaavglkstttgdtliseklvlekmvfpepvisqalepeskaateklslg
lqklaaedptfrtytdeetgqtiiagmgelhldiivdrlkrefgvqakvgapqvsyreti
tktaevegkhikqsggkgqyghvwlkfepnpdggfefvdkivggkipkeyikpiqkglee
kmaagilagypmidikatlfdgsyhdvdssemaykiaaskaltkakdaigtvllepimdv
svvvpsdyigdvigdlsrrrglvndqeqrndativkaavplsemfgystdlrsmtsgrgt
yqmqfdhyektpknisdeiikrrniyrglgrrkssvarvilrpealeyltselylkdasq
pfvfteqfdvsvkvaggglngqagairlgiaralleasedyrgklkatgmltrdaraker
kkpglraarrarqfskrkkvmvtgikptgdltlgnyigalvpfvnmqdkcyffvadlhal
ttnrrdvvafylacgldiskvnifyqsevmehgmiqwlltcetaigelermtqfkdkang
tekiptgllmyptlmagdiilydadavpvgedqtqhleltrtlikrinkryarvkslsdp
tqkmskseskstiylfdepreaynkilkavtdsenkiyvsvlnllniyaalkisledsfi
nknykelkeevglltdiqtkykgakkarialetlekykkeydnlvnverplvqealkear
aqgdlsenaeydaardrqamvesriselesiidraviievgigttvtfvtimgshdanpf
egkisnesplaeallehysiqilkiekslyrkyrpvnfdevkgqehvvktlknivkitha
yifsgprgtgktsvakifanvlncmicnicldviemdaasnngvdeirdlknkvrykiyi
idevhmlsksafnallktleeppkhvifilattdpqkipatilsraqrfnfkriqegisy
eiarlangglrdalslldqvsfgliqllnstkdwiiceifilqtmptinqlvtngreski
kkqnapalsyntlikkamaspfkrgvctrvatmtpkkpnsalrkyarvklsngmevtayi
pgeghnlqehsvvlirggrvkdlpgvryhivrgtqdaagvnkrmqgrslygtkkpkndqg
rtvfklliriervfrqkdikinglrnvikekdlievhpiyedenillvhkpkiaihslde
qvlsylfipshvgrldketsgimlyaknytlnylnektyiqiitgrkhqiratlylgypi
ygdhkyglhaysikffeylndmlnikfilenegllkrkaelskfsqqfsekipnlpldev
pegvdettnvvllphyeiaeklklfdlergaklsgsrfvlytnygaklcralmnfmldlh
egyteippvlvkmlygtgqlpkfkedlfsinnlyliptaevpltnihnneiidlpirvtg
ftecfrsesgssgkdtkgiirqhqfkkvelvkitskefemmledakdvlekleipyrell
lctgdlgfssrktidlelwlpsemrfrevssvsymgdfqarramiryrdeqyahtmngsg
laidrilaailepdgsltipkvlvpymrvelnrskmntmdgiyghkavalvdnsvqnfpk
fvkpiygvtfyvsfdietthlsphgdiiefgaseltkitddmlqtgllrirkvavahnvq
fdynfiffidslvisrllfkhklenycsylgveysiahradydaevlanawtilalnqqg
lkelfelvtfaltdnlligssgfdyieipapllkylvqkmvvaigdvryesilvnskgig
gvflttdemiqefkflnlieeividnpkiadlveievikkdlytpkfddsklpelvykta
hiygeklpeivekrikkeiepilkygfdvvywishilvkksldngylvgsrgsvgsslva
tlsgiteinplephyicenckhfeitsgfdleakncpmkrdgqsipfetflgfnadkvpd
idlnfsgdyqpihdevkrlfgdhtfragtistiaektaygyikaieflskegvkkttgqh
pggiiiipkefsvedftpvnypandtwktthfeyaihdnvlkldilghvdpmaikmlerl
tglndipvkdenvigifsdiggeptgalgipefgtgfvrqmlssfadlvslsglshgtnv
wlnnahdliegltlkdviccrddimiylmlsfkvmeqvrkgksitnvetwyiesmkkiey
mfpkahatayvlmawriawfkvyyplefyatffttrcnliptlelaremysrgykisnin
iykslealippfsvidglgyvahtiinarnpflsvedfrrtsvnqtqqelgifdeldtdq
mrldykktllmpttnfemranltqkekiriyvksleknknnpfivhdgppyangdlhvgh
alnkilkdiivryktngfyspfvpgwdthglpiehkmlqvilrkkakyalkqvdnqkkqf
ktlqlfsdleiyvtldkkyeakqlrlfkkmvdglvykhlkpvywspssqsalaeaeveye
dvisdsifvsfkvtddnliiwtttpwtliansgvaigennyikvyiiakdlleyetpita
kvvighhvtleagtglvhiaplfgeddfiigkknnlmhiaddgkkgmfyldankeiiikh
syphdwrthkpiifrgtpqwfvsidkiraykrlsmienrgdwtisrqrtwgvpiiifydk
dnnpvidtifdyvinlvengsgiwwekeadellpenhnkgytkemdimdvwfdsgassia
apfdvylegsdqyrgwfnsslinsvavapyknlishgfvldgkgekmskskgniispldv
vnkgadilrlwaanseysndiniseeilnqnseiyrkirntlrfmisntihelinkfinv
ikeinnyivnlssfylsivkdllyverqmvlknlyeitlilalapiipttseeaysffnk
eesvmideffdlrdkvnvliensikngevkrsnelenlkfllmvgkvsfslkcercicvr
cnknviqvkieiqknsnikyeynrktneievdrilrgdfvygfvpealdgdeldvlvysp
vfapgvklnariigamkmiddgetdtklvavhhddyrldkinsindtffstyknwkrpgi
vggfedwalneyeecvhlmnkygklskedflkemkskhpekyvikfkkgdeviviagkek
gktgriekiaviikdlnmvtkhnkpsegsitieapihvsnvaylvkkaskigfqvkdgkk
vriakktqkeimfitfegldgsgkttliyiltrepaekirqlilsseallysasrrihle
kviwpaldkkelvlcdryidsfyayqgfgrdlgiiteliiypditiffdinkiyfgykrf
ivvdailnelkergilknisseekfvyigfdptaqslhlgnyiqiktlqrfkagftpimv
vggatgmigdpsgrsernlldkirqqlskfdidvvdnydfykdmnilyflrevgklisin
ymlskdvvssrlegisftefsyqliqgwdfyqlykntkvqiggsdqwgnittgleiiskv
gitlnlltdengnkfgkgggslwldkemnspynlyqflfnqpdswltsleqdaqrilafe
vvkdihgfnlsqfiynidelmsskrelrefiqkslklnkyaivnkgkkqakkevvrvakl
qfnagqakpgpalagvginmpeftrafndatrergsepvpveitvykdksfdfklftspa
sykllqaaklskgsqnskttiagtisvdqlrsiaeyklpdlntddveaamatiagtaknm
gilvegyddaiseiskkfgnesimylgdtfstgsfklnnilgiggwpkgriieiygpess
gktticlhavaeiqkkggiaafidaehsidpvyarkigvdvekllisqpdsgeqaleivd
tlsktgnidlivvdsvaalvpeselngdmreqqigsqarlmskalrkitsvsnknkttii
finqirekvgvcygnpetttggralkfyasirldvrkggkdtvgnelkikvvknklaapy
kkelifscgidgeiideavdilikkgswysyegknlaqgkvgqkvtygwvankrrfgeln
fvdlrdkygitqlvfskesvleqglvverkknpsletgdievvvtilssselpfsikdvk
edlrlkyryldlrrpvmqktlalknkiireymqdfteletpmlakatpegardflvptrs
ffalpqspqlfkqllmvagferyyqfarcfrdedsrkdrqpeftqldievsfmiveglff
qrlkfddcirdygtdkpdlryeykiieeianknkadgsyfvvaaskalgavrvelynfsw
ivdwpmfeyderwqaahhpftqfdlraksydlvlngfelgsgsarisdpmqqkmfeligm
skfgfflkafnygvpphcgiglgmdrltmilatirdviafpknaknqdvfteapsglqel
fikvmgqkvnpngfrygvtkahnttwyeklvedakiynffdalvrqqigqvevrrtvtvi
vhtakpaamlgqegkniaeltkltksinknlnvniqvvelkkpdlnarllaesiaiklen
resfrtaqkmairnamrsgakgiktavsgrlngvdmartegysegemklhtlrqnvdyat
atarttygaigvkvwvslgeilefvflhnseysflnstirlerlfflaltdknslyglki
tpligleivilhaknkdgldifviqrinyeletiskldfidyfliiadavnwakqgiavg
pgrgsasgslisyllkitevnplqynlyferflnpervslpdididiqdnrreevinyiv
dkygincalittfqtlgaknsirdvgrvidkisknieglprqkgvhpagiiisqvdltld
yiekfglikidflglktltiiqnietlmclnlsqgifqidspgmktisnvgidtfndlfa
iislfrpgpmyalnkdeivretfgiivyqeqimqiaklvgmsfgqadilrrtiskkdffn
dlaknkiekfasygfnkahavayamitfkmayykvrypeifyyveecspeiniylpfili
kkvgnevlikssvfrfkikgtkdyynfkmietpifeaelfkrsnessdmvrkemydfldk
gkrsiclrpegtapfiralienkwyskfayfgpmfryeqpqkgryrqfiqagieyidvev
ilmaelkinsigdtrkkyedvynflitskerldrkvlrilddkvdskhefikkcpkiidy
lssdlvrgldyydelvfefvteltilgggryskliigfglgvdrmmtlikikkifnhyna
kfllfdsrkksapirevladpvfnsvlitklintimldgkksiaqdilysafeivkektq
kdpmevflaavenitpqleirtrriggtnyqvptevsprrkqtlslrwlvqyarlrnekt
mdvrlaneiidasnktggaikkredthkmaeanrafahfrwmakldfdrskehvnvgtig
hvdhgkttltaaiatvlskkglseardyasidnapeerargitintshieyqtekrhyah
vdcpghadyvknmitgaaqmdgailvvaatdgpmpqtrehillskqvgvprivvflnkcd
mlgedemidlvemevrsqlseygfdgdnapvirgsafqalqgdakyeeaimelmdavdty
ietpikefdkpflmavedvftitgrgtvatgrvergklelnqeveivglkptkktvvtgi
emfrknlkeaqagdnaglllrgvnrediergqvlakpgsiiphtefeaaiyvlkkeeggr
htpffknykpqfyfrttdvtggvefeagremvmpgenvnlkvkliapiaveegtkfsire
ggrtvgagsvtkiikmrqttivndkkwfvidaegqvlgrlaaqvatilrgknkptftpna
dmgdyvivvnaekvvltakkeddkvyyshsgymgglksitaaklrakkptalvekavhgm
iphtklgdkqrrnlfvyagphkheaqqpvrievmekmkrltfslqplergfgntlgvalr
rvllsnitslapfcikiegvnhefqgipgvvedvpslimnlrevrfkydselitsryltp
nveiidhnihiadvslkiemfirpgrgflsseenklivfiavdskfspiklvneelnsse
erlditdgtvkeqaikqaseiliahfmvigldinqlnlsvrslnalrrinktkvsdiide
leqtknlgkksleeivqklqlhysvllketieslnikedgiyvdltlgmgghsaeilkrl
gfliafdkddfairfaiiksdfryivdgiiadlgisspqvddsrgfsynkdakldmrmdq
laniftyadvklavakaivttlelvdviksypaallrknpakavfqalrietnsefesle
nsslsiitfhsledrivknffkdlireleenkrsrsaklrilskikilgietshddtsia
ilengkftisqvdifkefggtipeissrehvqnisidyiaytkepgligtlqvgflfana
lslslnkplipinhleghffsatievtfpalcllvsgghtqliyakttiigetlddavge
vfdkvsrrlntgfpggpaidkiydfsfsglksqvlnycniiassfqkaveyliktklaln
slilgggvsansflrniipdmkyttdngamiaqvaylrlnliflgapgvgkgtvasiial
ehvstgnifrneikelgiktggyvpdeitnkivkldgfprtidqakfleiilerlsgrrt
cskcaileqrkddssiikrleiyqtnplieyfkmlqpkrtkyrkpflqkhdrraqkgntv
afgefglqavtsawvdarqiesariaitrrmgregqviirifphfaktskpiglrmgsgk
gspekwytavkvntmmfevsgvkeeiarealrlgghklpvkwrivampnlnlknrisvva
ntkkithamemvsasklryiiitsdlglcgsynsnivnlslvillgnkgnviytkfinnv
iiefepsiplylssklsemasrrnamenatdnaheietlileynstrqglitqeiteivs
gamlielsranvadnsgakeigvirilggskkkvakigdivvcsvkkaipnggvkagqvv
kavvvrsrygikrsngsyirfddnavvllkedlsprgtrvfgpvareire-rfpkivsla
pevldvmlfgldnlankvsilniplvyadgeimmvtvrgkdvyiiantsrpvndnimels
lfldslkrasaksitvclsyygyarqdrkaagrqpigaklvadflqkagatklicvdlhn
psiqgffdipiddlrgqplakalkftvvspdhggtvrarklaeliisiidkrrtgvnqte
vmgligsienqnaviiddiidtggtilkavdalkengakkiivmashgifsrgfdafeqn
vekviitdsiytkleivslgeflagvieksisdlysmarilnveipndkrvvvsltyiyg
igpslakkicaeaisedarvknlsedelskireaakhyttegdlrrevnlnikrlmeikc
yrgirhrkglpvrgqstqknartrkgprktvagkkgkrktkkknittgiahihstnqnti
vtfsdeqgnviawssagaigykgtkkktpyaaglaaqaaaeaakehgvksvkvelkglga
gkdaarkqievsgitvteikdvtpvphngtrppkrmarslkkgpfaddhllkkvdaiveg
kakkpiktwsrrstifphfvgltfqvhngkqfidvyvtddmvghklgefsptrtytghgm
srytgpvfkksrrlgysiletgkefakgrkrtyapgqhglsdyglhlyekqkikfvfgin
ekqlrkvyvkaskmgvtgtnliqllesrldnlvyragfattrkqarqlvnhghftldgkk
adipsisvklgskieltvtydrlpernevheikdalivefyakkynyatniamvvkpmel
aecvdlakpgfinivkyivefvsanptgflhvghargaiigdtlvrilrvgfdviaeyyv
ndagnqinvliestkvryfnlfmpedcyrgldivygdefllmdkirehlrfdvftseyek
dgatflktsedkdrvlvksdgsytyftpdiayhndklklinvwgadhsgyinrmeialmd
ilvvqlvrlikdgnefkmskragtsvtladlleasstdairftmltrntkfdfdidkann
pvfgvqyahsraqldilpdvlkvqllssyvmnlanafnsfysnmivvkavevlhntlell
gvsmklhnlkytedsrpekhrkgrghaagkgkqagkgqsgqnkrkghrlgfeggqtpwfr
rigkrgfnnvnveyqvinlkdleevsvetlfpikllgngqltkthkvsesarkaveaagg
kile-vylekavpalkekynyssimevpriekivinmtagkevsnskaieevlneltqit
sqkpfqtkakksnaswklregmpmggkvtlrrermwdfleklinvamprirdfrganpka
fdgrgnfalgikeeiifpeiefdkirrikgldvlivttaktnneartllelvgvpfemai
kyykpttngrrnmsildyrghapekslmvilknnagrnnqgkitvrhhggrvkryyriid
fkrnkdnipaivktieydpnrsanicllayadgekryilapkgikvgqtvvsgediiign
slplsnipegtfihniemqpggggiiarsagtsaqilgkdddgkyvvlrlksgetrrvla
rcratigfvgneehllvnigkagknrhmgvrptvrgsvmnpvdhphgggegkqpvgrkap
ltpwgkkalgvktrktkkssnkliirrrkdanyfdvvigveihveldtktkmfspakqid
laypgtlplinkqavkyaialakalkmeemhfdrknyfypdlpkgfqitqfyrpigqngv
vtierihleedtarqtkldynragvplieivsnpvmssaeeaaayvdairktalalkisd
akleqgslradinislkpkfgtkveiknmnslnnikkaiefeiqtkrfddtitmrvktqt
dykyfpepnipfikisfiesiqslnndlklalakiffaevvslaniisgksikkliplrp
ervlkmilglamkktdgqispykkilvklsgeglvnkeiakqlkeivgvevsvvigggnf
wrgasaakngiprnradyigmlatimnglalrsgfepsrvqssiniakvaenyvnekaly
lkdgevvifvggtgrpyfttdtaatlyasevgaevilmgknkvegvydsdpklnpdakrf
nkitydeklqvmdltatsmardnnislivfniaepnaivralkgeihtevvkrvviglsg
gvdssvaayllkeqgyeviglfmrnwdsmlnndilvcpqeqdyldaiqvakklgielhrv
dfikeywdnvfqfieeykkgrtpnpdilcnkyikfnafsnyafdlnadyiamghyakvkh
lyrakdvnkdqtyflsqlteqlsrvimplsdlnkdevreiakkiglvtankkdstgicfi
gernfvkflqnyipaqpgdtvdiigekvgthdgcyyytigqrkglnlggmpyyvcghnvh
knilyvaflnsnnlianlsakfryrqndikavtpgqqvvlycigggiieeitvaiigkpn
vgkstlfnrlvgkrssivydepgvtrdrlykiidtggieiefqeqiqiqakiaieeadvi
ifiidgeltnddafimnilrksnkpiiigankleslyklg-geifrisalhgegvgelld
evvfklsiigkpnagkssllnnlakeersivsdiagttrdsvknvidtagimrksklsvd
hyalmraslsesdlslilidatelshfdariigyalenkpiiivvnkwdlvekkmrntlh
fvpwvpfvfisakyqrlnkltevrenlerdikpsllsnfimetqmiqpaapynggklniy
fvrkdkiptfnfyvndkkflhfsyqrflenqlrsfnfkgcpikmnfknkqiielkevvke
fgskvvldnvdltitkgefvtllgpsgsgkttilrliggfewatrgeikfnnrdikdlpp
ykrnlstifqdyalfphlnvegniryglklkrvpkkemkkldkwlddsdfkysywenyvi
qktafenryfkrkmtrdemdkisemidlvglkgnetrsitqlsggmkqrvalarslviep
eillldeplsaldakirqkmqvllrniqqelgltfifvthdqnealalsdriaivrggki
eqydtpkqiydypkniwvarfigdsnifdnvkmlnsvdalirpedidittyrgsyyyiki
fvetakfeigdtvylswtidsihlmavkkilkgwvssnrgnnkmrfinlndgstvnlqlv
ikgkigaaieiatpspqpielvfpiqnqdislellrelphirhrtnilratmlirstlaq
eihkyfdfyymsspiitsndgegagetfnvgkkstlgvtgqlhaesyaigmnkvytfapt
fraehsntkkhaaefwmvepevafydlndiihladdmlkvvirfefdylvelinrlnlqi
idykdaiaelekfenkdikfgldlateheryiseqlfngpvavinfpkdfkafymyqndd
kktvaafdllvpgigeliggsqreanynkllnrinelnipdlawyldlrkfgdsgsagfg
lgferlvmyvtgvdnirdvipyprtagniriynhkevekekryfmkkpfsillpppnvtg
klhlghaldyipdtiirykklnnydvfwiagmdhagiatqakveqtldlgreeflkewkk
dyfrkqwslglaldynerftldeannavlkvfielynkgliyrdikainwdpeletalsn
ievvnkpteqkmyyikyfieflevatvrtetllsdvalvynsedkryhlqgkfaihpitk
rklpiieddyvdkdfgsgvmklsahaevdieiikkhetidkrgyinfdklerfeareaia
nnyltkvenisnvgysdrskapieilvmpqwfvkmilehldffpsrfetlkqwmenvydw
tisrqlwwghqipcwyneikvqegwvqdqdvldtwfssglaplkryypgdvlvtgydlif
fwiarmylfglekpfkhvllhglirdeqnrkmskslnngidpidvvekygsdalrwflia
nttpgmdirysawamnnklwniaryikwitnkiekyeftlmcnkfiyndfsswyielikl
ilkniliilhpfmpfitdrlflieiiirryreqiskkfeinratnmlnnksftdkapadk
vqaerdklemfnfledrmqkalqkmtiteddlveitrdikmslleadvnlkivkefinnv
kqktieigklnpsmikivheelvkilggpyiimmvglqgsgkttatakisyffrkkkenp
lliaadvyrpaavdqlvtlsksqmdfyeeivknalkndlviidtagrlsidenlmnelln
pdeiffvadsmsgqdiinvaqtfheklkltgtiitkldsdarggaalsirqllnlpirfi
gtgekvgnldlfypermadrilgmgdvmsliekasdnkmfsgnftlddlldqlnqmkklg
kfskllkmlpgeeldkaeekmiyeilinsmtkverknpkllkqasrkervikgsgrsaqe
fnklmneydikllfigdifgepgvilplikkelidfviaqaenvsgrkgfrlkksginaf
tlgnhvwakddvirpanislrvtqlmgitfnkdnffdsidniicdfhfidfhaettsekn
vlglyldgkvdavcgththvqtnddkklpnftlyitdvgmtgpsaigadkfevskfngvv
melkiiklnnrisnvevkkqmsktelkdgvfiftgkmsisdfaektkindiikrfflkgk
vynlnyvldeeeiaelcleygfdfnketsvdagnflddlqkrapiitvmghvdhgkttli
dkirnsnivtessgitqhtgayqiekitfidtpgheaftsmrargakitdivvlvvaadd
gvmpqtveaiqhakavdvpiivfvnkmdkpnkdldrikgeladviieeyggdtmlvtgsa
lkgkgldelfdaintlaelldlkanpnrypigvviesrtdkgigavstliikngtlikgd
fivagsygrvrlltatpgmpvvvsglnipmagdkfvgfsdekfakklaakvlnvivksdv
hgvaeaikhknndeavkvvswaagtinnsdlllaqaatiftfnnkqkqsaadviykiies
cemlegekapvyeekkvgeahiikvffyskvgniagamdegvvrskikvyrtgklihegs
idslkrelndakevvkgkdfgchiknfndiqeddvlmffedvqmakltresfieslkemt
ikeimelveamkeefgidptaavavaagpaaaaeeksevtvtlksa-snkvavikvvkdl
lgvglmdakklvdsapvalkenvkpeeaeqikaalveagaevsid
>1048830_0
siylcgptvynhvhvgnirpiitfdvlhrllnfvhnitdiddkiikqaakvselglskyl
eilkklnidikmpkvsdhingiivyfktlygslsnkktdelefdfvlwkqtneginwdtm
fskgrpgwhtecsylisqvdihgggvdlkfphhenenaqniainelakhwihvghlnidn
nkmskslnnfilakdilskydirwffyqnpinftnqaidlnfpldvmgiksdllrkelim
nlstgivglpnvgkstlfnaittveaanypfatiepnvgivnvpdkrmkvltsmiepdsv
vyttfkfvdiaglvskgeglgnkflqnirevdsichvvrcfdndditpirdvevinleli
ladldvlnnriekiakkaqsgnkeicdrliglteeekliiksynlltlkpmlyvanidii
alsvkieyeissgldklissykllnlstfftyevrawtfvngmfapecagiihtdfqrgf
ikaeiikyddlvakseqavkdagklklagkdyimqdgdicnfkfnvelkiklfsydhrll
dasvrkiiktskasvkgpiplptkkevfticrsphvnkpsreqferrthkrliilreglk
nliipsgvdiqliekkwskywkkfyvldmfpypsgslhvghgkgytftdviarykrfqgf
nvlhpigwdafglpaeqyaldtgnhpesftmknidnfrqlqmfgfsydydkevntidpky
yqwtqwifiqlykkglaeikdvdvnwcealgtvlaneevlngnkvrgkhpvvkkpmkqwv
lkiteyadrliddldltdwnlglkniqtswigrtngaevftsfgvsfiglsdheivektg
vfldipiyvtnyvlsngavmgvpyklkdwlfsrqrywgepfpvlfdngnilledlklpkw
vnvkqretntmpqwagscwyflgyllkfkrwmpidlyvggqehavlhllyarfwykflyd
ikvvpkepffklvnqgmilsdgekmskskgnvvnpidvikygadslrlyelfmgpitsle
wnnglagmnkwinrvetnlaisemmifvnefvtilscftpficeeinenipvqingkvrd
ekeileivktiyvknkivnliielskfrnfgimahidagktttservlfhagrthkigev
hdggatmdwmeqekergititsaatyvtwkgfelnlidtpghvdftveverslrvldgav
tvldaqngvepqtetvwrqaskykvprivfvnkmdktgadfemcarslkerlsaiavpiq
ypigaesnftgiidlvqmkafifdgkkedvipanlmdkakwrtkmieeivnfddkvmeky
lngeeleikscirkgvltaefhpivcgtafknkgvkllldavvdylpspidvppikglhn
qddpfaalafkvatdpfvgkltfirvysgvlqkgsyvlnstkdekervsrlvkmhsnnrd
eideiragdicavvglkntttgdtlcveniilesmnfaepvislavepktkadqekmgia
lsklaeedptfrtytdeetnqtiiagmgelhldiivdrlrrefkvevavgapqvsyretf
tqeadsegkyikqsggrgqyghvlikfepneekgfefvdkivggkipkeyikpikaglee
alksgplsgypmidikatlydgsyhdvdssemaykiaasmalkeaakkagavllepimgv
evivpeqyfgdtmgdissrrgniegteqrnnvqvikakvplkemfgyatdlrsftqgrgn
ytmqfshyakapksiteevvssrtkykglgrrkssvakvklipkpetyfpnslviqdmeq
plvltdsydvfvkvegggftgqagairlgiarallianpdfrktlksqklltrdsrvker
kkyglygarrspqftkrmkiivsgiqstnsltlgnylgalknfvdmqnelfvfiadlhsi
tvnrrstaclykacgldfkknyvfyqssviehshlsyllichtylgelnrmtqfkdksnq
tqnipagllyyptlmaadillydadivpvgkdqkqhleltrdiairfnkkynkimdlqnp
eikmsksntkgtifllepldsirkkimaaktdslnkvnfdvtnlltiysalttniesiyd
gknygefkkdlakleiiqnnyingtkckitkeglkelkkeldhlikvkrpeilkqlqear
eqgdlsenadydaaknaqaqiegrikelqdqidnssiievklsstvtiyqilgstesdpa
nnkisnecqlaksilgkykviikkisvafyrkyrpksfcdvegqsfviqtlkntvkvgha
yilsgprgigktsiakifakainctncpscmdvvemdaasnngvnevrsiienifkkvyi
ideahmlttgawnaflktleeppkhlvfifattephkfpltilsrcqrlnlsklneniki
dltvladgsardaltflnqlvfglveliknlfdklifeltslsamptisqlirhdrkdkv
kkskspalnynsltkqrnpspfkrgvctrvgtmtpkkpnsalrkyakvrltnnyevlayi
pgeghnlqehsvvlikggrvrdlpgvryhiirgtldtsgvdkrrqersgygakkpkkyee
ttlkkyllkaaklidqnkvrvnnkksqlkigdeikcqivyedkniiiankpglvcqelnn
qlrkylfipnlchrldkytngliifakneslkeinkkmykeivtgrkhqirlhlsinhpi
lgdtky-ltswkieflsylnkminkkiireniglekrnekrnslskqitnripniphssv
pigkdetenveilahwdlakkndlidferstkitgsrfviykengskliralqqftldlh
agytefmpvivnslystgqlpkfkedlfklenyflsptgevqltnfhrdeildeplrytt
stinfrseagsagrdtrgvirqhqfyktemvniahdvleemtlqaekvletlklpyrriv
lctgdmgfsssktydievwlpsynsykeisscsncedfqarramirfknkelvhtlngsg
laidrlwaavieedgsitipealipyfrvelvhtnmtasegllghkkvaitdkdcqsfpv
aidviygaqfivffdlettglsgydkiiefgaikitqitnedvkealekikavivahngk
fdipflnsidtlylsralnghtlgaicrkfkinydiahrsladceyllsvwtvyclkkey
mrdfyklvsvsltdcflvsnspydfitisplatkriinklivassdtyyidvyvhsksig
gkyrttqemksefnflklvdeivvkntiiadmfkikpvkdelhspsisgaklkelihena
riygekidqlildrinreiesvisngyamiywfshllvkqsindgyvvgsrgsvgsslaa
wlvnitevnplpphylcpnckyikfqsgfdlpnqncplisdghnvpfetfmgfdgdkipd
idlnfsavyqsahefiremfgkkvlragtigtvaektayglvkgitrmatedvkrttgqh
pggiivipsefdvydftpvnypaddgwltthfafylhdtllkfdilghdnptvlkmltek
tnvdtipmhddkvmelfsdvneikvgtngvpefgtnfvkemllkfsdlirisglshgtsv
wannakdliggikiseviscrddimvyliksfkimedirkgkqltnipewyinscnkiqy
lfpkahatayvimawkiawfkiyyplyfyssflsirtdllpiyeiclemvargfsiknid
lnkslayliapfsaidglgevansivearnpftskedlertkltkthnelgvlkhlednq
isfdykrtlsmpvtnfemkanlnvkepcylekkildknksnpfilhdgppyangdlhlgh
slnkiikdfilrykskgfytkfipgwdthglpieqeisksekrskcnfaienmykqseqf
arlgimsamktyltcdrdyeirqlkvflkmvkklifqdlkpvywswssqtaladaeiiyk
dvesdsiyvaieiqgdnlviwtttpwtlpsnlaiaahpknyarvyivsssllhykhplyn
ivinanyvsekdgtglvhnapgfghddylackkynicpidnygkvgkfyidtnpiiiivh
aaahdwrtkkpviyratkqwfvniskiniiskmkminnrqewcisrqriwgvpipiiydk
deqpilekllnniidilnegvnawfredakyflpeeyskkyikendtmdvwfdsgtsftv
lpadlyfegkdqfrgwfnsslitsvaiapyktllthgfvldqngnkmsksagngidpmev
ckfgadvlriwvastdflddvriskdilnqsaetyrrirntlkfmlgnladlyvldykni
iklinknitelsswyfdyikdvlyckrvaiqcvlyillylkalapiiphtceeaysffnk
eksihlekffnlkdkvyselekarneniiaknneaetlakylnvakfesntkcerclckr
ce-mklnvtieipknskikyeydrktkqisvdrilygsssygfikealdgdeldalivsd
eflpgvvvpvrvigamemidggetdtklitvidcdprykhinklsddffqcyknlqnktv
ikgfkdwaqkeyqecvelmnkygkmdkdefvakmqkehpekysqrlkkgdrvrvisgket
gkegtilqvkaivegvnivkkhqkpneggivkqlpihlcklalvepkatkvrfgyknnkk
vriakatnseinfitfegpdgsgkstvsfiltrepaedirkiilstetllfaasrnehvk
kkiipaiengkivlcdrfihsslvyqgyfrdigivnkfgilpdlifyldvpkindgyknv
ykinafldelksrgiinnitnedkvlyigfdptaislqmgnyamicllrrfkngfktyav
lggatgmigdpsgksernlldnikkqlekfgaeifnnfdiykdmnvldflrdigksinvn
hilekeivkkrleglsftefsysiiqgydfyylyknvslqlggsdqwanitagtdyirkc
gmtinllvksdgtkfgkekgaiyldkrltspyamyqmlinsadayfsfksklgqkilaee
iittihglkisecifkvdllvdskriarelidksiyvnsfslvrkgkknkdpkitriaki
eliggqakpgpalasiginmaeftkqfndktkdqngevipciitaykdksfkfevkttpt
avllkkaagissgsknaktetvatiskekaleiakykmkdlnandeeaalrlvagtakqm
gikiegvsptikemekkygketfcyfdevistgsihlddaigiggfpkgriveifgness
gkttialqvikqcinnnmkaayidaeqtldatylksigidleklliakpetgeqafsiid
alvktnlidlivvdsvaalipqselnatmedqnigaharlmskglrmihanvaksnvcvv
finqlrekvgvmfgnpeittggralkffsslrldvrksgsdilgikskvtvvknklappl
ktdiffgkgfdneiidfaieiinksgswfyyngdkicqgrlnkivsngwvkknrklgnli
fidlydrsgivqivvtkesvinvgkvvkrspnkdlptgnyeillkvfskatppfliqegl
edirlkyryldlrrpnvqkniilrskifrsffvdfveietpylskqtpegardylvptrt
fyalpqspqiykqllmvsgmmryfqvarcfrdedlradrqpeftqldiemsfvilenaff
qrmdykyamenygsdkpdlrfdykilekialdngangtivfvaslkslgairkelfafaw
ilnwplyeysarfvsahhpftspsakaqaydivlngyeigggsiriydriqervfkslgl
skfgfllnafeygvpphggialgidrlvmimtsirdviafpknskgidtmmntpsdlsel
gillmgqkvnpnglriginknwqsrwiawlveddkirnhlikkfkaqianieierqidlf
ihcsqpgiilgkdmatlkvvkdvnlivgrdvkvnvnvlaldkpalsariiareiadaien
risfrnaqkiaikkvlmngakgikthvsgrlggvemareegysegivplttlradidyal
eeahttygligvkvwinrgeifdvpnlnyssysllsstvnfqniiyasitdin-lyganl
kpiigldvflvyaknfdgfnvflvkrmnyeleiidrmgfndyflviqdfikearnrilvg
pgrgsaagslvayllgitsidsikydlvferflnpgrlsmpdididimdtrrqeiieyif
ekygyhvahistfqrlkakmairdvgrvinkiskkiigfprqigihaagivlsvtqysme
yleelglikmdllgltnlttisnilvfndisntlgifqlespgmrlikqmkpkciedisl
csalfrpgpqfiarrkdilestygiivyqeqvislvrianfsaseadifrriiskkqkfy
nqakeyiytfanygfnhshsiaysligywlsylkyyypvefmyvkecppninimfgfgsi
kgigddlliyagafdskprgtqdifnyseiltpifesdlfvrniattdivtkefydfkdk
gdrdlvlrpentvgviravvenklalnffyigpmfryerpqngryrqfyqfgiekiqiea
illsklkinfigdtrekwielkkyfsdsinridknplrilddkidgekqfvkdapkidky
ltntmvrgldyycglvfefigqstligggkysklvvgfglgidriiiaykldkhfkylsp
rfiailmrknraekrnvlpdpvynsklvtkainavmldgkkglaqnivydsfklietktk
eegievfkkalnnimpslelrvrriaganfqvptpvskerrqtlglrwlilsarnrneks
mveklaneiidaskgtgasfkkkedthkmaeankafahlrfmakakfdrskehvnigtig
hidhgkttltaalctylakkggakamkydeidkapeekargitintahveyetakrhyah
vdcpghadyvknmitgaaqmdgailvvaatdgpmpqtrehillarqvgvpkivvflnkcd
mvddeemiglvemeirellksygfdgdnapiikgsalkglegdakweakldelmdavdsy
ipaperdtdkpfllavedvmtitgrgtvvtgrvergtlklndeveivgikdtrkavvtgm
emfrkqldevragdnaglllrginrdevergqvlakpgsikphsefeaqiyalkkeeggr
htpfvngyrpqfyfrttdvtgaielpkgtemimpgdnstitvklispiaiedgskfsire
ggrtvgagtvtkiikmqkttflknkkwyiidatdqilgrlavevanilrgknkpsftpnv
dsgdnviiinsdkvklssdkaekeiwyshsgyigglrarpgkvmlskysdelvvgavkgm
lpknrlsnqlikklhvykndhpheaqkaetytlmekfthyvfeikplergfgntlgnslr
rvllsniegyslfaikvpginhefqamdgvkedltqiilnlkkliikidsdvitgadiea
gftiinkdiyiatvkfkmelyagtgrgfrtfeenkervtiavdsnyspiikvatesktst
dtltatngsvtadalalsakilvehykpivisideleltvrsynclkragiqtiqqltse
iekirnlgkksfkeiikkieehysvqkdnaisnlnikpdgiyvdctfgrgghsleilkll
gklisidrdkdaynhifvcdkfsnlvngflydfgvsspqldndrgfsykldarldmrmnd
linifrygeinnpvvnailstlelseiiknvhkkelykhyarkyfqairmevndelneik
kgrivtisfhsleektikncylekneeteinhrsrsslikviernyilaietscddtsia
ilkenkvtkdstkslnefggivpeiasrkheefiiinyicytnepglpgslhvgktfals
layflnikaypinhihghvlspfievkypfisliasgkttsiyvakiteviktdddalge
tfdkigkalgypypqgpwidkn-nfsfsgiknrvislinnigssfqkaidilmkleffks
ivaigggvsanslfktfvpekeyscdnaamigfafyekykilllgapgsgkgtlseylvf
vhvstgdifrktieefadekgdlvpdeltnkivkldgyprtieqaeflnvlekrltgrrt
csvcklltqrkddntiqnrlsvyttaplieyykmlqpkrtkyrkphrvsyegkakgnnyi
afgtmglmatsgnwvtdrqieaariaisktlgktgkmwirifphmsltkkplevrmgsgk
gspefwvavvkagtvmfevagipeeqmreglrraghklnvnwkivkmaslnikkrikvie
stskitnamklvatsklkwivftssmglcggynlnivkelviilfgrkgkiiymkfinsi
tfkvepslpkylegkisenasrrnamdgatknandlmnyklefnrirqsditqeiteiis
gsmiqfmsrmnvadntgakivgvikviggskrryasvgdivivsvkkaqpdgivkkgqvc
kavivrtkktikrssgnylsfddnacviikedktprgsrifgpvarelrdkgfakiasla
pevlnwivfglshyaeeismakiqlrfadgeiliktvrncdclliqstsnpvndnlmell
igidalkrasansitviipyfgysrqdrkakgrepiscklvasflekagatkvilmdihs
eqtqgffdipvdtlratillnkydftivasdygavkkardisehilaiidkrrpkpnvve
vsnvlgdvenqncvliddmidtggtilssaailkdkkaksvavlathgvfsnnfidaiev
itdlyitdtihpkihiislstffaeiisksvskiydmarilgvdipnnkrvvisltyvyg
igrsrsseilakaidenrkvstltdeelatirkiaaeymiegdlrretamnikrlmeigc
yrgvrhrrslpvrgqrtksnartrkgprktvankkiekkkrklsspngiahihatannti
vtltcelgnaiswsssgsigykgskkstpyaagiaaetaakaamdlglkkiivkvngtgq
gkdtairslhaagleiteihdvtpiphngcrppkkmarsskkgpyvepslmkkvklmaaq
dkkkpiktwsrrstifpefvgltfevhngktfsnvyvtedmighklgefsltrnfkqhtm
srylgsitkksrrynfsllenenefaggkkrryapgqhglsgygeqlqekqkmmylygln
drqfrrtfkiakhmgaltlnlfivlesrldnlvfrmgfaptrraarqlvnhghvllngkr
adipsiicklgdeisikgkytryperselpeinesyvvewynrlgdfttnaamvssvmei
gekveivkpgfinmfkynieyvsanptgslhigharnaalgmtlsniwlngiavtreyyi
ndggsqidklgmstfyrylqlnmdpdyyqgeepkygdkfvcmdfikkdlkfdryypeyek
dgavwlkstkdkdrvliksdkkftyflpdiayhnikiklfniwgadhnsyvtrmtaalmh
viimqmvkltkngeefkmskrsgqsltlrdlistigvessrwllvsqeahleidvqqfde
hlyyvfyayarimmfyyphtievqklptflynlamifhsyynevmllnalwtiksclslf
diemklnklsynegarnhkekvgrgfgsgigktstrgskgqnsrkstrlgfeggqtplyr
ripkvgfnnknnaynvitldmiseinykslvpikiigsteikkphkiskgaiaaleksks
kfsivkykktvskellnefkyqsvmqipriekivinsglgdatadskiielgkkelevit
gqkpaetkakksiatfklrkdqvigvkvtlrkenmwnfldklisvaiprirdfrglstks
fdgrgnytlgikeqiifpeivyddikkirgfditivtsantdkealfllkalgmpfvmpt
krvksrssgvrqtividykttspeksllvslsknagrnnqgkitvrhhgggvkqkyrivd
fkrdkinkvatvktieydpnrtsfislvayedgekryiitpkdlkvgdkilssddikvgn
alpikyipegtfvhnieliphkggqmirsagtsaqilgkdetgeytivklssgevrkiln
dcmatigvvsnedhnlvvigkagtnrhrgirptvrgsamnpndhphgggegrspighdap
rtpwgkrhmgvktrnskksstslivrrrk--hnftpvigievhvvlnsktkmfssskpid
lghpgvmpqpnkecikkgiilahalnmediifdrknyfyqdlpkgfqitqqfypigkngk
idierihleedtakqilldynraglplieivtkpciknskqasaflkalrrilvfnnisd
akleegsmradinisvmpiygtrveikninsisnvekaiefeietrrfddtvfmrlktav
dyhymcepnihvrridfiketnllmddydlfvvkwlcvelvgliskingkqakeilkfrp
ervekffigmvmkdtngqanpkqtimlklsgaslkdgdlaeqvklltyyniaivlgggni
wrgkivkeinmerhqadymgmlatvinsialesafkktkvyskleitkvcddylirnvld
lengvvtilaggtgspffttdtgsaiaaieikadailmgkndvdgvysddpkvnpnaify
pkltydddlkvmdataislckeykislivfkinekwsiiktlkkenftlinktivvgmsg
gvdssvtalilkkagfkviglfmqnwdnlvnneln-csasydyndakvvcekldiplyki
dfikeywdkvftfiddyksgktpnpdvlcnkyikfdlfikhaltfnadyiatghyakiky
lcesfdknkdqtyflnqlsaqianvifplanlskecvreiakkydlinwdkkdstgicfi
gerdikkflanyidekegdiiditnekigthkgvhlytigqrkgmnlsgnrqfvckkdve
kniiyvtylmsnycelqvevrfrhtqakqnsvtvgqyaviyclgggtisqttvaivgkpn
vgkstlfnrivkknksivddtpgvtrdriyylidtggltvkfkkeielqvnyaieeasvi
iflisaginnddqyvakllkkknkkiilvvnkses-ykfgfgkpffissshgigigdlld
qiifkfciigkpnvgksslvncilrqdrvivsdiagttldaidtiidtagirkkskigle
kyaflrvsikrsnliivlldgsdfteqdeiiaglafkaipciiavnkwdaviktikikfq
fihyapiifisakerriddlfnikktlekkvsssaltetilraqmlnnppsfkggrikin
yvtqsqiptfvlfcnnpdylhfsyaryleneirefgynnvpmtlyfksktfiqiknikkv
ydqhvavnginlninkgefvtilgpsgcgkttllkmlggfeqptsgkilvrnidikdlpv
qrrptatvfqdyalfpnmnvekniayglkenriplkkikdlakkyndldywnsywenfal
eekwfvktklsrkltkeemqeindmiakvglkgknkkypnelsggmqqrvalaralivkp
dillldeplsaldaqvrkqmqhelkrlhkefgitfilvthdqeealtlsdkvvvmsngni
eqvgspieiydspannwvakfigkanifshvkinnkvnvmirpedfnvviykglmwevii
nvevikvdvsqkiglswdtedlhimkvkdvfagwvrtnrdsgslgfisftdgtsisiqlv
ykkktgsailveslknqhfeilfplqkkehsaeflrtiahlrhrtnkysaimkirselaf
aihnffdfswvstpiltgndaegagenfivdkqasltvsgqlhaeayaqglkrvytfgpt
fraeksntnrhiaefwmiepeiafcglnqltllieafvkylirdemiflnqlipklefvk
lsykdaiailknfedneiyfgkdlaseherflcekvfnkpviltdfpkeikafymklnnd
gttvaacdllvpgvgeiiggsqreddykkilnrclkmgikeiswyldlrkygyyksagfg
lgferlimyitdtsnikdvipfprsygpinkydhllceeqkdlqrnnfftivfpppnvtg
klhighawnsvqdflikynnlkgknsllltgmdhagiatqtkyeaflnetrennlkewvk
dtirnqwglgmsldyrerftldesneavnyafvklyekgiiyrglklvnwdvklktaisn
ieaikkeidskmyyikyyyefltiattrpetifvdecifvnpkdnrynkvnqkvlnplts
kpipiltdeyvdknfgtgamkctahdfndyelgikhscidldgklnfkgidrlearskva
nnllvkvenksvvehsertneivepllseqwfikmiiewqvfhpkkfdmlnnwlvnvhdw
cisrqlwwghqipawyneiyvgsdyvrdndvldtwfssglwplherfptdvlvtgfdiif
fwvvrmmlfslempfknvyitglirdhlgrkmskslgngvdpndvikqygadalrlflls
ssspgedlkyfcwnflnklwnsfrfiiwilnrldkynllvgltdfvkndfcntyielnks
vmknilkllypacpfityylyvlsiiirvirfklakkfeinraqnilanknfvskapkek
veeekkklkfksmiasivsknmkkktikeedltdvlkqirialldadvnlmvtktllkni
keaaigdpgrkpdllliikeelvkilgkplkimmvglqgsgkttsagkiayylknkqkkp
llvacdiyrpaaidqlrtlanegtdfyektskeaikndaiiidtagrlqtneelmtelvn
pdeillvvdamagqdiinvaqefnnklrltgivitkldsdaragaalsltsildvpvklt
gvgeklasldvfhpdriadkilgfgdmltlaeqaaeqkmlsgkmdledlmnqmeqvtkmg
signimqmlpgeklfeieekiiwkvllssmtikerrnpqllknanrknriikgsgrkpde
lnkllsewemnilfigdifgeagkelekikikkidftianaenttlarglelksygidff
tmgnhtwhkkniirpanikiritnllgstvhftnpfinmneilwdihivdfhsettsekn
afflnfknrvsaifgththvqtndhkiy-dntayitdvgmtgpgvigakrleeqkfcavv
ltiklknlinkkdnrdlksqfketgiqdgvfvyveplsisefasklnkpeiikylflkgv
acnlntilteeqmgeiclelgydfrkeiqinednffedlekrppiitimghvdhgkttll
dtirktnvaneaggitqnigayqvnvitffdtpgheafssmrargadltdivilvvaadd
glkpqteeaidhakyakvpiivfinkmdkpnpnvekvlsqlagvmceewggnsivvkgsa
lnnqgidelleaiiltsemmdlkankkrlangvtieayvdkglgpvanilvqsgtlqvgd
yilvgewgkirkmlagpsmpvkisglnapnagdkwivtkdeklikdlaskelnvilkadv
qgsvealkatevegakniirssvgaisesdvnlaktaklfsfnmkviefanniiyevknd
vemlkgtldpifeevevgqveikqlwthssigtiagcrisgeiiglvrlirnkeivenkk
isslkhgkesissasagkecgftvddfnsfevgdivtiykmve---mtskdiieslkemt
mleikdlieaiekefgvsaaapvavagpaaagpaapsevtvvltsagaskvnvikvvrei
tglglmeakalvdnapspikegvkmedaeamkkqftdagatvefk
>1111676_0
kiylcgptvydyvhignvapliifdfliryllyihnitdiddkiinkaknlkeeeishyf
wvmdelnvitlmpkvsdhiediqivmdigygclskqnlnml-enfclwkymesgktwssp
wgngrpgwhsecfsfingvdlhgggidlkfphhenenahsealyslsqiwmyighlqtqd
gkiskstnkrflvkdllkkhslrylfltlpllvdenridlnlpleflgfkadeireilkm
sltmgivglpnvgksslfnaltnalvenrpfatiepnlgivklldprivklseivnpert
vystvkfldiaglvshgeglgnkflenirsvdaiclvvrafedssvlpvfeaeivlcelv
ysdldmvdnilrklksndp-----vlkrmkpftpdekealkiysfltfkpiiilantdfl
slnikleneinsgldeliktfkvlnlktfftvevrswtfrngsyapqcagiihsdmergf
ikarivkyedflekdqkilkqegrvslegkkylmedgdivefefnieirvklfsfdyrll
dlwvkkivelalsqvkgplplptkrklytfqksphvnkpsmeqferrehrrliifvvdvq
kmtlpasldisaieekwisiwdkfyildmfpypsgalhvghvkgylatdiwarfqkmkgy
tvlhpmgwdafglpaeqyaiqtgnspidftnrnidnfrqckrlmlfydwdreintsdpsy
ykhtqwifsqmykyglaelkdslvnwceelntvladeeivdgkryrgnyevtskkmkqwi
lkiteyadellediqlldwpenikkiqenwigkqkkyfldldknlkaigihfsris---g
iingipviflenv--sedllpilyklkdwvfsrqrywgepipvlfdagvqkldevtlprw
invetresstmpnwagsswyfiayllklrrwlpvdvyvggqehaamhllyarfwhkflnk
lgivskepfkalfnqgmvlpdgskmskskgnyvnidemidygadvlrlyeafsgpttsfk
wesgmkamqkwlgkvkvnlgvsemmiflneflqilslyspaiaeelwreykvfikgkfrf
eekvk----rvvsekkivlvs-kfi--rnfgimahidagktttserilfhtgktykigev
hdgaatmdwmeqekekgititaaatsvswknhqlnlidtpghvdftaeverslrvldgav
avldsqmgvepqtetvwrqatkysvprivycnkmdkigadffksvqslrdklkvkavlvq
lnigkeseftgiidlitkkaysfdgkkeipvpdnlkdevdlhqelldevlvfdekvmeky
lvggeveikhcvrlgtiqtklfpvfcgssfknkgvkflldaiidylpspvdlpetpafkn
saeefvgmafkiatdpfvgrltfirvysgvlkkgssiynttqdlpekagrlvqmhsnhrt
eiesiqageicaivglkntrtgdtltvkgvvlesmnfaepvislaiepktkvdqekmsmv
lsrlseedptfkistnvetgqtiisgmgelhleilidrmnrefglqvnigqpqvafretf
tqisdvegkyikqsggrgnyghvwikfepnkdkgfefvdkivggkipkeyiksikqglid
amksgplagypiidikatlfdgsfhevdsnemafriaaslalkdaskkcasillepimnv
eitvplqyfgtvmgdvtsrrgliegteqvenaqiikskiplkemfgyatvlrsftqgrgi
ytmqfshyqplpksitqemlegrk-yfgfgsrkeavakvrllsevkeyfksdfliqdfmy
plsltnkfdlvvnvrgggisaqagairlgiarallesdfavkqalksyglltqnrkyker
kkigkrgarrspqftkrkstlvagiqptnrltlgnylgaikkvvnvqddcllfvadlhsi
tifkwnvikmyvacgidlekttifiqsevkehlelfyflttystlgelrrmtqykhlpng
temaltglliypvlmaadiliydseyvsigedqtqhleltidiarrinerflkikdlqdp
tkkmskssyegvifmddsaeeirrkimkaktdsigkisldvvnlleihsaisstladtfk
dksykelkeevaelsriqekfennaacrltaeslenlkseynnlvnvdrvevieeikaar
angdlsenadyetaldkqkviegriaeikvildnheiisvkigskvkiyeilgsvdnnps
mgrisnecplakamlgrykvkileillnlynkyrpkslsdligqetiknqirqifkllqs
fifyglhgtgktsvarifskawncpecesctdiyeidaasnsgvenirdvihhtkkkvyi
ideahnlsnsawnallktieepseyviflflttniqkipdtiisrchkynfnylaesrei
slanlaegsareclslleqvvfslshlaslfldifiyqlllfklmptiaqlirckrkkki
tksksqallwnsldkkvnsspfkrgvctrvgtmtpkkpnsalrkyakvrlsnnyevlayi
pgeghnlqehhvvmvrggrvkdlpgvkyhivrgkldttgvdsrrqrrskygakkpkdfdg
yclnkflkfiykmirkknitinglkiklkegdvvefrvifesenliivdkekmpvqemnn
rllkhlwkpvfihrldlnttglligsknytflklnkksyktlitgrthqirahmyikhpv
rgdqkyglcayriefleevrgmysykdlttryrlklrntrrnflvke---klpnlpdtsl
-----sdreeevlshvelskknrlfdlvsgadisgsgyvvytgegarifralikltlden
agyserlpvlvncllgtaqlpkfeedlfkv-dkylsptsetqlvnlyrnriiespiklta
ntncfrreagsagvdtagvirlhqfnkteivifckkwlqvmvkdacsileklnlpyrvlq
laqndisfasaktydievwlpsesryreissvsntldfqakrakirykdrkfphilngss
laidrlfaalieedgtveipdilksyiivplshtkfsafdgllghsalgvtdfsvqsfae
iikpiygaelycvfdiettglnpldeiteiaiydlthitdeilaialqevksilvahnge
fdlpflnlidtlrlsqtifshslgaickrigvdydnahsadydvdvlwqaflvyvknqag
vkdlyeilsiaqtenlvivsppydyliipppllaklysvkllfnyaaryiltlihtkgls
gkyrttsefleeysflgemldiafkwqefidsigievikkklhppiiegcnlenfcrgkl
klygentheflekrfafelnsikdnnysviywvsyllvqesinngylvgsrgsvgsslia
fllnisevnplpphyrcakcsvfdlesgfdlpdkecpfgkdghnipfetfmgyggskvpd
idlnfsgeyqnahnflrdllghrvyragtistmaektafaivktlnwiakidvkrtsgqh
pggilvipsdktiydfspinypanddwltthlefdlhdallkfdilghddpttlallkei
tghdnvpmddkevlnlfkdfvgeetgaiglpefgtlltrkiiksfadlirisgfshgtgv
wkqnidklikqyklnqvitcrdditlylceafaisesirkgkgvsnvpqwyidsakkmty
ifpkahatayvlmswkiawykryhtlaffavfftlrrsafyvyeaaleflkcgfrfknis
inesdfellipfvvidglgakakhlvekrnpfqslndlkrtklnrtvkesnvipaewsv-
-----------------mranlvensskqifwkl--snregtftlhdgppyangnihlgh
alnkllkdfvlrykakgykinyipgwdthglpienrleklekrraceyakaqieiqksqf
enlhllcdfkiyktmdpnfinqelnilyeflkdllywdlkpvawswssktalaeseiiyk
evespsiylgfsvlntcllvwtttpytleanqfvalhpdnyiliyliskkrfkyrnplng
tticadyitedagtgivhiapafgledylaagkinicpinedgksglfyidanpiviith
sighdwrtekpllyraspqwfvnikklsisshlklisareewclsrqrcwgipivilf-h
drkpildeqinhtidllkhgieswfekeasfflhpkflkdvekgqdildvwfdsgcswsi
lkadlylegfdqlrgwfnsssvisltelpfkniiahgfaldgngnkmskskgnvidpiei
anygidilrlwiamnnylediklsesslesaistyrkirntlryslsvtknryiyhffra
ikemmdflniysswyleiskdllycefketqhiiydilsikllsifipqtaeeaysyi-k
ggsvalekffelkdeiyshledlknqkvitgtheaknlkkylniaelevgpkcarcvctr
clenklkvvleisknsrlkyevdkesgklvldrvlfgsnvygyiektldgdpldvliisn
sllpgsviptrilgamkmidsgdrdtkligvvdvdvryksfqkladdffsnykklenkev
vqefvdeamkilaeckdlfkk------------------shy-nkicrkdkvkviygrnk
gavgvvtrvkiiiegvnkvkrhkkga-sglvkeaplnvskvvlldpktvkirfevkdgkk
vrvnkktgeeilfvvfegidgsgkttlivlftyepgnkirdlilktqallflasrsehle
kiiqpaldrealiicdryylstlvyqgkgdldrinqdfitkpditfflnlsrmcksyerl
illdgflkelkdrglvdhitneeklaylgidptapslhlgnylgltllkrfsrghkivvi
lggmtasvgdpsfreerkkmngiinevkrieaqivdnlefysdlqisdfirdmcsqvnis
tllnkeflkdrlsgltlsefvyplfqswdfyelykdicvqlggsdqwgnitsgidlikkv
gltfpllldssgkkfgkennalfldqnltspyvvfqylinlddkkltfinqnlkltliwe
ifkniydkrvsgvlfgftalkssnsetkrlvsnsiflfgylvlrkgkksvkkpkkrvakl
eliggqakpgpalaslginmaqftkdfndktkdrngdivpvvftilpnktftfvlkttpt
pillkremglekgssdpkaskvgkltktqlrkiaeyklpdsnassiesmesmimgtarqm
gieiade--slddlgvqvwnknfak--evistgsyalnralgiggwpkgkiieifgadss
gkstlalhsvleaqkvsqrvvyidlentlnpewakkigvdaskllvaypnsgeeaielif
klietknvdlivvdsvaalvpslefesnfqdqtmglharlmskglriiqskligtkttii
finqirekignsyipsitttggralkyaasvrveikrcsnttigfatkgiviknkygapm
sialyfdrgfdheviqeclqvivrkgswfeyegknisqgl-nsvwhggflrvvkslgkll
faniedvsgsiqvlfkkesvlsegilkkrkinpdiplgeweliaeifskavlpfeltspq
eatrlkyryldirre-vkanliskseifrdhlinftevftpslsissqegantftrvlra
ifslsqspqlykqllmiggleryfqiancfrledlradrqyeffqidiemafsiietalf
plisydealkrygsdkpdlryeflidnsiitknn-ngtlilvtaltslgslrmhfykfaw
ivdwplfeynekwvvahhlftkpaersmgydlvlngvelasgsernndlvqnylfslagl
nnfgwfleafnygvpphmgiaigvdrlvqmilsireviafpknnhgicpltnapkp----
----mgqkvnpnslrfglnknwvsrwnswlledekvrkvlkercrkgvalieierfvfiy
lhlaqpglilsnd-kelslindlriilgksvevkmdikefknpsvsaeiigqevvdaien
rvphrlvikrlmkrammsgalgvkvklsgringveiarneaysdgsiplstlradidysf
qiakrdygvlgvkvwvnrglyfghpplfrsnftflkstlrvedilhalitdfknsyawgl
kpifglevvlliafnktgy-givverldlelsiviqkgfadyflivqeavswakngicig
pgrgsvcgsllayvlgitevdpikyvlyferflnpereiipdididisnnkrhlllehlr
drygphvsliitfstfksknsareiarsldfvserisdfpknssvhaagviisltqwead
dlkelnlikfdflalhhlsvmdeivvyelliktsfifqfdspkikliqkfkpsslldlal
lsaihrpgasllnrkksklgdtygliiyqeqvmqiiqitsshfgysdnfrrnls--dtff
dkglkyiskfasygfnkshavayaiisyrllwlktyypqyfycfseiypklgiyfplskv
iklsplilirigffaqkprgtrdlygykeirtptfehevflggeddfllsnkeifhiegg
---kyilrpentasvaravcenklilqyyylgsffryerpqkgryreftqfgvekidlei
illvelslnylgsvkeawnqlknyflasrerinsnplrilddhedskldlvknapsiksf
fsnalvrgidyytgliyewk--ltviaggrydelflgfaigierfkdllnikkhikrlks
kailiymrkdrnlkkvilpdpvyqsqivskainmimwdgkkqlaqkifyramdlvaqksg
kpplevfldalkniaptielktrkiggsnyqvpveasperketlslrwlvmfsrrrtekt
ivealaceimdaynntglsikkrnetiktaesnkafayfrfmskekfdrskdhinvgtig
hidhgkttltaaictvssklglaeardyasidkapeerargitintshveyetekrhyah
vdcpghsdyiknmitgaaqidaailvvsatdgtmpqtrehillarqvgvermvvflnkcd
mvedvemqdlvemevrdlltsygydgsatpvvrgsalkalegdekyvqsikdllanldey
vplpvrevdkpfllsiedvltitgrgtvvtgrcergtlkvneeveivglketskavvtgi
emfrkpldevlagdnagvllrgvnkdevsrgqvlakpksitphkkfhaqiyalkkeeggr
htaftkgykpqfyfrttdvtgtidlpegsemvmpgdnakilvelinvvaiekgskfsire
ggktigagtvvdive-mkttqltrrkwylidakdlilgrmcvhianllrgknkpdftlnq
dcgdfvvvinasqvrlsgnkrekefwyrhsgypggikrrsgaemideysdklirkavkgm
lpknrlsdrllhklkvypssyreeaqqpevyecmdklpkfsvvisplkqgfgttignalr
rvllgsipgaavfaikidgvdhefmapegvledvtnivlnikklvisidekvvyagdidp
gmkvinkdlkicelefgmelyatldrgyrsfsenrerliisidslfspivkveveekttt
dklhvtngsvkadalslaahtlisllepistpideleltmrsfnclkqngintitelaae
aeqiknlgkkslneiiakla-----msdevvsyllspkdglyldctfgagghsrqllski
skligldidavavrfsmvrlnfarlakgiifdlgtsmmqlrdnrgfsyledahldmrmdq
lkeifrygdihnslinlisttlefrdlieehkkldpvrkeisrtfqairiavndeiksfe
ggiaciitfhsgeedvlkvwkskyceeisenrssrssklwvfqkvlilgietscddtsva
lvrngkitessaslqnswggvvpeiaaryhgdrlvithiaytshpglagclltgqvfaks
laflikkplipvnhvyghvfsvglsldfphlalvvsgkttslflvniylldetkdnaige
vydkvarrldlgypggmaidem-pfsyagilsatmricdsvatifqkvidelikikywin
tltvsggvaanrylrallvdgsysgdnaamiayyayflilllllgvpgigkgclsqelvf
kyfstgkilraake----ksgnlvtdddvnkialmdgyprttgqaefikyviqrlsnrvl
cekedklyrrtddevirkrlntyctqplidyykmlqpkrikwrkphkvnykapakgnsyv
afgtagimaeegcwmtdrqieaariaiskrlgkvgkmwirifphmsltkkplevrmgsgk
gapdkfvcpvkkgtilfevaglspedvkrafylagnklpiktktvfmsnlpinrkikstk
ttskitnalkvvssnqsvwiilgtdigmcgdfndkikrymgliilgkkltfvylkdpkeg
ilnstfsfplyltskvsehssrrdlmhnatknanelleytltfnklrqanitqeiteivv
avmiqfmsrlnvadnsgakevgvikvyggtrrryasigdvvlvsvkslstsgnvkkgdvf
kalvvrtrrpisrkngvmisfddnacvlikadknpigtrifgpvtrelkkggynsilsla
pvvlshlffslnnlakeivhlnlslnfadgevfvksvrnknvfiiqslckpvnenlvtll
valdsfrragpkevnvilpyfcysrqdrkvsgrepitarlmadlltaagatrvllveihs
nqiqgffniptdivttipiaehlnlsivapdfggikrahilnklflliidkerekvneck
vnhvigevsgrdclivddmldtggtilassqilkdkgankvmvvvthglfsrnfqkawei
iekiyitdtiypflevisiskflskiingsleqiyrmprilgvdipnnktlyaaltsiyg
vgfstsrkiiqkaskkekrvkdltkdnlsiisqtilnlqnegdlrkkvsdniknlveinc
yvgirhkrglpvrgqrtrtnartrkgprktvankkiekkkkkivlnsgiahitatlnntl
ititdeegkcvlqesagtlsfkgtkkatphvanlvankigknaqnlglqnliikvkgigr
gkevaikalssfgftiteivdvtplphngckppkkmsrsskkglyvessllkkaiamqaq
ekkkiiktwsrrstiypefvgltfavhngknfinvycteymlghklgefaptrvfkqhtm
srftgsifkksrklgisllennreftkwkkrttppgqhgislygeqlrekqklalmyglh
daqlrrffkaarkigslsynlllllerrldnvvyrmnfaptrraarqlvshghvlvngkk
adipslwvnindeisirgiylrypqrrelnqinevyvvewfkrfgdiftnfacqispkev
gesakvekngfinifwyfieivsanptgllhigharngifsdtlanlleggyfvhreylv
nnlgnqikellesvwikykaklipresyngkeidhgqkwiflneiekdlavntwkfekvk
ggaiwfkageckdevlikndgkhtyycqdliyhlyklkiinvlgsdhyghidklkaflvh
ficmqlvklieqstlvkiskrdskviylrdlmnymsyeearwflvsqdspleiditrlnn
psfyvmyaysritlmqwdeviqpyritqylfklakefhafyeelallnaaytihsglsil
kikmll--ispikgsrdhkkkvgrgfssgmggrstrgtkgqkarksvrlgfeggqmplyr
kvgkygfnnyvkkiksvnirdlneftlevfmyiklignqveleghsyskgakaalesskn
ivnlirfreeiifnlkdkldlssvmqvpklekvvvnigcgdasqdrrflessfselqlit
nqkpyitkakksvaefklrqgqpiglkvtlrdarmwnfieklfnvalprvrdfkgikgns
fdgrgnltigikeqiifteivydeikktrgmditfvtssdnddhayelllalgcpltmsi
rqvvtrssgrrriifidyrtdkpfkpltkklnktggrnntgkitvrhrggghkrryriid
fkrdkdgvpaivktieydpnrssfislvsyvdgekryiltphgikvgdtiisgadiklgn
ampigkiaegtfvhnieiapnrggkiarsagsyaqilgrdttgrytvvklsskenrkiln
earatvgqvsnvdhnlvrlgkagktrylgirptvrgsamnpndhihgggegrspigrdap
rtpwgkkcmgvktrkknkrsnsmivlsrhfkmnyivsigleihialnvdkkafsperwvs
lgfpgtlpilnleavkktiilakalnannisfdrknyfyydlprgyqitqffnpigqrgf
itlkqihmeedtaqqvrlsfsrlgralaevvtnpdfrsyeeieiflrqlrricnflniss
asyeegkmridlnvslrrnlsvksevknlnslfslknaleyliytyawveceimrkkntr
eyfyipeaniptlrfteyegmdylldnyeifsynwivniasgflvdinlrmakdllkenp
sklerliigecmkkskgqanprerillkisggnlkksglmdqieelveydvalvvgggni
wrgnsntfsfleessahhigmlatlmnaiaiqnylnknriysafscpkiaeelneenvks
ldsgevvifgagtgmpfvstdtcaairaieigvskllvgkhnvkgvfdkdphkhsdakfl
eklsyeekldvfdrtalallaprnvkicvfnqntkdsfvkvlkgelhtviykkvvvalsg
gvdsavsafllkqknyelhavymqnwdsqvnee--gcssredlkyvkeicnklnipltvy
nfvpeyweyvfeylnlvqnnllsnpdilcnskikfgvllerildfgpntlatghwakvim
lamcsnpnkdqtyflsrltdqlkyisfplqdiqkeeireiaknlelsvwnrkdstgicfi
gkrkyssfmenfidhkegdlidiegkilgthkgshlyalhqrsglalkgyryyvckkdpk
knvvylcylyttntfcelfvkarhtpsflkitspgqyvvfyclgsgi----nvviigkpn
vgksqlfnrlvgerhavvfskpgvtrdritlltdtggytldfqkeinrqteialkeadli
lfltsagidsddfqiaktlkkrasnvlvvvnkcdv-lklgfgegivisaehgintgnllt
sivlkiaiigrpnvgksslvnsllkkervlvsevsgttrdaidtlidtpgikrhsqmeke
kysvlraaiarantlifmldisdlseldervgglifkaiptiivankwdlveaslrkrfs
flkwapvifvsakydklslifeiecertkvigdknlnlflykitslfsiptvkgrklkmy
svsqshiptflilcndpnllhfsysrlvenqlrkfqyvitpitviykkkifislksifks
ydnnkvlsnfdldieegsfvsilgssgsgkstilnlisgfikpdtgkiflngidikdipp
nqrptatvfqdyalfphmnvfeniafglrkmwtekekikkinsrindldywksyweyypi
lahklvnkysrrpfneeeirrvkdiislvglegkenckhsslsggqqqrvalaraiitkp
killldeplsaldeevreklqleikrlhkqlkitfilithnqkealllsdkivvlkkgki
eqigtpselydspinrwvasfmgkaniflvvlvgnkvyvmirpedydvviykgqlwelri
yveaievsigrtvgliwdamdvhvmkinhflkgwvksfqvhgklifislndgstcdlqiv
ckktvgsaiaqkspkgqdvefvfpiqkkehgfeflrevshqrartrlfrvinavknevny
siheffgfiwiqapiltsnnceggsdvfeikkttllsvsgqfhaeamalglkdvytfgpt
fraeksntsqhlsefwmiepecsfsnldeninlmedflkftvnkelkflsdlisklefir
isyreaidmllkfenndikfgidlasehekyitskf-kkavfithypraikafymkdced
-etvlavdllmpdvgelmggseresdfeklkakaeefgiphlnwylelrkygyyssagfg
cgyerlimyltgmknikdiinyprsygqln---------------mnyfstllpppnltg
ilhlghlwnllqdfllrhyqskgipiywgygmdhagislqvkveseldltkeeflkdwkd
ihirsqyklnlllpleenftlspsqsfvievfkklyrdgliyrderlvnwdpilrtaisd
aevlykqensklyyikyffeyisiattrpetifadvaifvnpederysyigrrvriplig
kaipiltdpsidkdfgtgamkctahdfadyelgkkhkaydvegimlyagldkeevkkrlv
-geivkvadvtnitysdrsgakvepmlskqwflksalefwt-npsrlr----ylqdmedw
cisrqlewgikipvfldkhslesgskqsedvldtwfssslwp-gkmfpistlisgkdilf
fwvsrmlfmgiyfpfqniylhglvldsknrkmskslnngidpielseefgidvvrlffls
nthpesnisfshskflhklrnasafilwilkefesfsfsfiavnfiwdsfcnkylelykl
mwneilkmiwplipnfaeqsyfleyfyisirkeipwnseleflhrrlnagdfknmapkel
vnevqekielklsikealsryikrgeikeeelapifreiriallnsdvnlkvvksfldev
kldllgdkdqeldvfstikrhlinilgtlnkiliiglngsgktttvakiskhlsalkskv
rnisldiyrpgafdqlknlsnsgvesyfvfikesigidflvfdsygllsdnenlmrelsn
psevlfvldamagqeildiltkfneefritglviskadslspmgaafsasylfklpikfl
gdgetvdslsafhperiaslilgegdilslaekieknkmmrghldlddlvtqirefkkmg
slkgimkllpg--lesaeeqlkweilissmtlkerknpklfkqpnrkvrvikgsgmkpdd
fnklmkrwemkilfvgdifgspgrflpvirkngidlvianaensahgkglslinsgvdfv
tmgnhtwfrdnivrplnlkiritnllgssvrftnpfvvmenllpdihivdfhaettseky
aflwafngrvdailgththvptndaqvteehtaficdvgmtgpgviggeilevqelssvi
lnfsitpll-------------mvknnefvftfvkplklldfakqanldaiikhlfikgi
ptnlntilkeedcericeefqvgflkseqhsdeslfasiitktpivtimghvdhgkttll
drirgtnvtsefggitqhigayqvekitfldtpgheaftkmrarganvtdivvlvvaadd
gikpqtieaiqhalaakvriivfinkidkgiknvgalknslmdivleefggdvlcvqgsa
lkgdgieellesillvadisdlktteelpavgtviesrmnkgmgatatillsrgtlklgd
fivmksfckvksmtslpcvpavvsgfklpmagdkfislktereakeffeenlnilvradv
sgsleaiqein-----piiasgigpitdadlqlasiailinfnqkiinnakrsvyeieee
iliiegnkvvekveeitgkaevlklwyhskvgtiagckvsgkisdkvrvirdgevlytst
iksfkteayeikdcsenqecgivvnnwnnikvgdfieafklv-msklsskeiieslkqys
ilelndlvkaieeefgisanfsvaagsggadapdaqsefnlhlvnagankiavikiirel
tglglmeakkmvdtvpalvkeavpsvevedlkkkfveagavvefk
>1116213_0
tiyicgptlydqlhlgnlrpiitfdflirylyyiqnltdidekilkkafgesvknltsfl
dilknlnvvsnfpsvsenieeiqvkfnqvlnyfysseatsleadfalwkenklsfnydsp
wfkgipgwhiecfamiqpitihgggvdlkfphhenenllcrslfelaetwvhvgqvlnee
gklskssnlqfsieecagayflryiflkkpititksllnlnlplswlgfsadilrsklqm
iykiglvglpnvgksslfnllsksvaapfpfstiqptkvvinfpditlnnlysqleyskl
ieckfelidlagivekkselgpsflsyirgvdlillvvrtftndsvesifelklvlmtli
hsdlelisklitkyskdkl----vlllsikkstdwekqlldrlsllttkktvvlsnygfs
alniegeelhnssilelltivqtlglnifytfevrawffvtsenlarsaarihndlsnyf
vsskivesekflk--ekgqnftnllssvsktyqlrggeivqiissvtlklklisfdyrll
dlwvkkivelalskiqgpiplptktklytvlksphvnkpsmehfekkehrrlililsyfe
rmslpasldlr-----------------mfpypsgvlhvghvkgylatdiiarykkmkgf
svlhpigwdafglpaeqfanenksdpntftqknisnfrelkslffsydfskeidstdpky
yaitqwifiqlylrglaaiesqkvnwvaelhtvlaneeiydgkyyrgnfpvehkklnqwv
lkitryakalsedlklldwperiktiqnewiglqkvyyhfesrsisgfyiytseiy----
----vlfyynd----aqtivkipfklqdwifsrqrywgepfpiyydsghifteelklppw
m---krdpntmpnwaasswyflayllkierwmpvdlyiggqehatmhliyarfwykvice
lnlktpepfkylvnqgmiledgkkmskskknyvsvsglleygadeirlsvaflgpletqf
wdrqlhsfqtwlekikfnmlvselmiyfkyfiqvlsylapsvaeeiwinysiqlnnkyrl
peqiftlekyiviphrvinlitrllrlrnfgimahidagktttserilfytgkihkmgev
hegsatmdwmeqerekgititsaatttqwkdytlnlidtpghvdftveverslrvldgav
vvldgamgvepqtetvwrqankynvpriifcnkmdkvgasfsssikslrerlhikcapiq
lnignesefrgiidlverkayrfkegeevsipedlqsevvlrdslfnevfmfddsvlnry
lggeeieikscirkatltgeffpvlcgssfkhkgvkflldaiveylpspldipttkafen
redplvavafkiatdpfvgrltfariysgklekgsmiynstreirervgklvkmhsnhkt
eievaetgeicalvgpkqtktgdtitdspfllesmvftepvislaiepktksdqeklsiv
lkkladedptfkistnnetgqtlisgmgelhleilidrmkrdfglqvnvgapqvayretf
tatreiegqyikqtggrgnyghvwikyepnpekgfefvdkivggkipkeyiksireglve
smksgqlagypvidikatlydgsfhevdsnemafkiaaslslkeaskkcasillepimei
evnappqyfgavmgditskrglitgtelaaafssikckiplkemfgyattlrsltqgrgv
ysmsfshyqplpknllkdipgflgevraasrrkksrvnviltptpadyfkdkyltpvils
pfsflpnyevkayprggglssqakamtiaiaralvqyypemrsslrkanlltqdsriker
kkigkykarrspqftkrkpvllcgiqptseltignyigallpliqaqdetillvadlhay
tirskslvkwavaagvdiqktkivfqsslsehlelfyflmthcklgelklmtqykflanq
tepallgvllypvlmaadillydasvlsvgedqiqhlelcasirerinrlylkimdlqdp
tkkmsksskegiifitdsegeiqrkiqkaktdswntialnihnllslysalsiplgdalk
hlnyaelkkeistlkkiqskyksteilklteekleelkaqlsnlvdvqrsiileelkqar
slgdlsenadydsakdrqaqlekkiqeieailknyslinveigskvrileilgsldanpa
qhkisnespiaktilgkykitileil----------------------------mtkvhs
fifygpngtgkttsarlfaravncemctycidiveidgathngvefvreinknapkklyi
ideahclstqswnallklieeppdhlivilitteiqkiiptilsrcqklnfpalkeqksi
kiiknsggsvrealvmlekh-y--sqllqlllelsfskflllnlmptleqlakygrarkk
kksksqalqwnslrrkaranpmkravcikvstmtpkkpnsalrkfakvrvsnnhevlayi
pgeghnlqehhvvmirggrvkdlpgvkyhiirgkldaapvdkrkkerskygvkrekeweg
yilwkyikliikelrlkrilvnntesklalgdtvsiqilfengeiiivyklgqvvqplte
ilqqysykpkfvhrldkpvaglligaknaahnllstkiyrqlitgrknqlrsqlyighpv
lgdrkyylvsysigfftlpee------------mqgrrseknllskkfenivpavpdlet
p----pledqeiksylelslkielidlkssvrnagsgfstytdkgekiiraliaftldwa
egfkrylpvivnslfctsqiskfqdtifqikdkflsptaevqlvnlyrgqiiekpikvca
ntncfrnekmgagteskgimrlyqfiktelvmfvenalnylsgiiegilkelnlpfrkll
lsrkelsfsatktydfevwmpsekkyreisslsntrdfqsnrgkirykqeknvhilngsc
laidrlfaailepngdiqvptclinylafplnytkyssfdgllgypvlaltdfnthsfpd
slkplygaemfslfdlettglnpldeiieiyilnlthitaeklddvlrevrtiliahngd
fdlpflnlldtlllakalesyslaavakkmcvnivelhsseydthclarlwiifaknqeg
lhnlyeliskahtenlvllsspidylslpppllqkfyqfklianyclkymkvlvhaknig
gklrtteklirefdflkqieelffehrdlvaeiniqinltklslpkisganikehiskrl
rkygpkpntflqttiyrelsgivengfesvywcahllvkrskaegflvgsrgsvgssfla
yvleisevnplpphyfcnkcsyfllesgfdlepkicplftdgqnipfetflglerkkvpd
idlnfsgqyqqahrfvrelfgkhtfrtgtisavaektsfalaknlhwlakidvkrttgqh
pggiivipkgdsiykytpvnypandewltthfekalkdslfkfdilgqddptilallskf
tgvnkieyrdasilkmfgeilgestgtlglpefgtektreiikyfsdlvrisgishgknv
wkgnieqlmrnltltevitcrddimnyllqsfkitesvrrgfgisgvpdwyidcankity
ifpkahatayvlmcwkiaffklyyavefyaayltitnylvniyevamemiargikfrmid
ineswatvllpfssitglgatatqleeeraeytnradlarvklnvkienlniieark---
---kfkdtlflpktdfpmkanlvakqersiyhkrlslnegkkyrlldgppyangaihmgh
afnkilkdfvvrwknsgyqcsfipgwdvhglpienkvekseklrvaefalsqvelqtnql
sqlnlcfsldkyltsdrkfieneyslftelwagliyrelkpvawsyssetalaeseliyr
evecesiyfcweivgvkliiwtttpysleanlavafnpksystfylaseefirylnnltn
pifsasfleggvgsglvhlapglgeedylicrehqlcvinekgysgkfyqeasktviikh
knatdwrtgtptfyratqqwflnlealrladklgtilsrkewclsrqrswgvpipvif-k
dgeiyggkqlkknisilvrgieawhilpietflgetllsyfskctdildvwfdsgtafmq
mqsalyvegcdqlrgwfnsstilsvfklpfqrlvahgfildekgykmsksqgnvvdplqi
vsvgsdifrlwvassnfykdirfswnqlssieqqyrkfrnvlkfslsvlgnqyildfqki
iklfsefvelysawylelakpilyslkseiidtiaaifslqllsifipqtaeevyshlsk
keslwlehffkvrtdiliqleekysskeltsireartwahllgaaevaktqkcprclcns
csnniyecfieisknsnvkyeft--nsklkldrvlfgaevygfitdtiggdpldvvlisn
slhpgvyadgrilgalemidsgendlkviailnkdprlshitkleeqfflnykklenkev
lgefisktleiveeskqrykv----------------------rrlkkgdqvlvmrgsek
gkegkikriaavvegvykctvykrgk--gliferpihlsnlallssnkikvsylikegkk
erisrkkakt-cfiviegmdnsgkttliilftsepyqqiseiifsteallflaarkehvs
tflepaltknslvicdrfylsslvyqsylrkvdfniffivkptltfflesdelqdgylkf
ivippffkelknrnliydstpegeliyigfdltapslhwghflllqilnrasyqiktvii
lgdfttqigdaslredrnrldlikvqlskfnskillnstfynnfs-isflsetlnffkls
qllskdflkcrlktltlkdifypvlqsydfyqlflgiqiqmggqdqwgnittgmefirkg
gftvplltdskgqkfgkgkntlflcenltppykcfqyfwnlsdeelscfiktlkerviky
ffsqiysqkisqllfsseilifshseskrlvekciycfsyfliqkgekeffkttnriaki
eliggqakpgptlaslginmvqfsrefnektvnrqgervpviveilpskafkfqikttpv
sellkkaasiekgaanaktdvvaslpyskiveiaqyklkdsntdklesmismisgtarqm
gikitqds-kltsmgvqlwtdktqlqrfhiptgsyaldkslgtggwpsgkiieifgtdss
gkstlalhaiaeaqmqgktcvyidlentlnipwaekigvktdqlyistpssgeetfeiin
sliqshetdlivvdsvaamvpeaeldasihdqgmgmqarmmskglrilqshliksntaii
finqvreqirqtyvpttttsggralkyaasirvevkrqndkiigfltkitiiknkfnnpm
tqrlyfesgfdcelinaaikliekrgvwfyyknknlgqglntqkivggfvehvrklknia
fvivrdctssiqvvfskesvvfegvaskkree------nyeifgqvlsraaipidlgese
erhrmkyryldlrrkkiknsivfnsraassflhdfieittpilsfpskegaqtftlpnss
sftlaqspqmykqllmiggfekyfqfstsfraeklredrqfeftqldielsfslienlif
svityrdaiwkygtdspdlrnpieifseffakldsdktllylaqlrklgelrkvilkfvw
ivewpyfelsd-lkvmhhpftlpnwnscgydlvlngveiasggeritdrlqkrifqllgl
tnfgwflealqygvpphlgiaigwerfiqtilsirdviafpknshgvcsmssykpv----
----mgqksnpncvrlgfnknwlsrwnawiledekirkylntecreilaqieldrfitit
lhlvevglf--dhekererltalkklisgaweveivflelknpgvsaivlanevvtmled
rvplritlkrtiktamyagakgiriqvsgringadmarsesategeipcstlranieyay
kvarttygvlgvkvwvnrglyfglpqlfksshsffestisieeiiyailtesqkishfnl
ipvltlhywifipknfvgykvfiserfqievnvfstkqywdycfifyelmqfiqkrvlts
agrgsacssliifllgvtqvdplkysllfdrflnesseripdldldiesgrksevlrfla
irfgksfvipsivkkvk-----------invlspqlvglpyawhphpssliflispfdys
iisylglqkfdllsspyldfistlltfeiigltyglfhldsgaikilkqfkpksieelaq
lisiirpginflnyqykivdstrgiilyqeqimlivtyvnislpeadqyrialqnqqkff
elavqfilsfgaysfnkshaiayalsayqaaylkanfkelfyilselapsnlytiglncl
rrnsemqlnflnafktqprgtktlfnfqeietptfehelfvgekdsesilekelfylegk
---kyalkpeetaaisrvvftdklllkffyfsqcfryerpqkgrfreftqfgvelieiel
ilslelrinylsntkrkwsqlttyfelsqerifknpirilddkrdsqtelvksspkirhl
ltnslvrgldyytglvfewn--ltiagggrydemfigmalglerlqevlelkthfrllni
qwlliyrkkrklqkrvplpdtlyrsvlvakainvimwdgkkqlarriiyeafekvrektq
kdplevfklalkniaphielktkkirganyqvpvestperrealalrwlirysrkrtelt
iaealaaeiidasnntglsikrkieviktaesnkafayyrlmskvkfsrekehinvgtig
hidhgkttltaaictycsklglgeardyasidrapeerergitintthveyetktrhyah
vdcpghsdyiknmiigaaqvdgailvvsatdgpmpqtrehillakqvgvqkivvflnkcd
tvtdpemldlvemeikellssyefdgnntpvirgsalkalegdpqyekglqelldcldsy
ipvpvreidkpfllsiedvltitgrgtvvtgrcergklkvgeeveivgfgdtikavvtgi
emfrkpleevlpgdnagillrgieknevtrgqvlskpksitphskfkaevyalkkeeggr
htafgagykpqfyfrttdvtgeislpegvemimpgdhspinvslisavaieqgfkfsire
ggktigagtvtqilemfkttlltqrkwilldaqgeylgrlavkiatllrgkekvdftpsy
dcgafivvvnsdklrlsgnkakneywyrhsgypgglkcrsgaemlekysdkllmlavkrm
lpknrlsrallrklkiykgghphkaqlpds---lerfmdftvifsplergfgntlgntmr
rlllssipsaavfairisslpheysaikgvaedvtqlilavrklvlkvdekivyakdiea
gieivnpelricevgfeldlfctvdrgyksseenralilipidaifspvlmveteektts
dklkstngsisleaiwyaskilvnlfakistsidsldlgqrnynilknkgintiseliee
lasfrnlgrkalseireklivhvpvllkevlehwivspsgfyidctfgrgghtkallqql
savlgididpnssrfqflnanyssladgilfdlgfstfqlndsrnfsynissglelrygk
lskilkygniknslvrelvelsqlkeivsknllytrkknplklifqalriecnseldnlr
ggklliitfhsledevvrewakkftgeveknwasrsaklwvfektlilgiectcddssaa
ltssrqshyssrhehtdfggivpeiaaraheaklvidqiaysaepglpssllvgkmvast
lsicthktlipinhleahiysvglplrfpslvllitgkntsiyllncsclescgdcalge
afdkiarimkldhpgghllekylnlnfsglitaarrmweqvstsfhriidlleklihyls
nlyvvggvsrnkviqrvwvdkrfaedngamiayraslll---mlappgsgkgtlsellrf
yvlsagkifrtlisegsqekggylsdeivnkymildgyprtigqakkleqisqrlnnryl
ceaheklikrqddetikkrlsqhlttpiweyyk-mqpkrtkwrkphkvsyegkakgnryi
sygvaglralegawiterqleaariaiskrlgktgrmwirvfphlslskkplevrmgsgk
gapshfvatvkegtilfevaglekeeilktfykasaklpiktetifmgnliisrkikdmk
silkiaealqlisltkwkwivigsdlslcgrfnkqivenlylivfgkkvrllyrgvdksf
kydyrmkfptyaeskiaehdqrreimsnaiksveekleynliyqkarqatitqeiseita
almiqvlsrlnvadntgakevgvikvyggtrrryagvgdvvlvsvkklssfsgvkkgemf
kalivrtkskvrrksgatlsfdenscvllkndgsilgtrvfgplsrelkekgynklisia
efvfdclffainllkkelskfnfpfnfpdgeifaqsvrgkkvfifhslsspvnenfmkll
iiidackrssareinliipylaysrqdrkteeraaitsklvsdlisnsgasrittldlhs
dqiegffripidhlysilfaeyfdfvivspdfgaakkartlsnllivimekirskegdiq
eqhvygqvnfknclifddiigtggtvikaarrlkelgaksviigathglfsgkfreayvi
fekivvtdcvvsfvevisiskllaqvvngsiseiysmarilgvilpdkkelfialtkiyg
igrttsekiiqywtqeekrvhtlqaeeiaslsqtivklqsegdlrkkisddltnlkeias
yvglrhrrslpvhgqrtrtnartrkgprktvankkieskkkklsvssgimhistsmnnii
isftdpegnvllqessgtlgykgtkkstsyvanlvaskigkeakelgvssiaihvkgigr
gkeialrtivglgfevtevadktplqhngctpskkmgrsskkglyvlpsllkkaakmqqq
ekkkaiktwsrnstiypeflsltflvhngrsfvtvqcneymlghklgefaptrvfkqhtm
grylgplykksrqfgfsfyederefskgkqrsyppgqhghslhgeqlrekqkmailyglr
enqmrrffaiaqkmgslsmnflllleskldnlvfragmantrraarqlvshghvllngkk
vdipsyivapsssieikaiyirypqrseindlneatvtewytryglfntnlpfilalees
errmevtk-gyinffkyfieiisanptgalhighirngvitdtisnllengnsvyrsylv
ndggtqikeliasihnmylakaisqckytdenvrfgyyweflklikkeveidswdyeyle
dnalwfrteagkndvivkgdgaltyfgqdliyhlykltvvntlaadhkghigrmraffvr
ykltqlsrlvvngkkvifskreniyltlaelkqylsideirwflssreseldieidklnn
pifyilyaysratilysqskfkpnilsaylyslaqkfhsfydslalvqlvrlfeellpif
kiamelhtlqysrgsrgqrrkvgrgfgsgiggrstrgtkgqnarksvrlgfeggqmplfr
kigkygfnhratakkviplkrldefnwitlrrlkiigdtsalsghefsrgvvewaeksgs
klvkl----------mrefefsspmqvprlqkivinigcgdgskdkqfiessareleliv
aqkplitkskasiaefklregqpvglkvtlrndrmwsfaekffkvalprardfkgirrsa
vdsqgnlnigvkeqiiftelnydkvkklrgmnisfvtsnsnreaslamfaqlgcpfamai
kqtvlrssgkrvvltidyrgykphkpllktrkkhagrnntgqitvrhkggerkrkyrlvd
fkrnkfeipgrvktieydpnrscfislvnyadgekryiltpegvkegdivlsslslrvgd
cmpigvipegmmvhnielrpgaggqlvrsaggqaqilgkdltgaytliklpskemrkikn
earatlgqlsavdhnlvrlgkagrnrklgvrptvrgvamnpndhihgggegrcsigrdap
rtpwgkrhmgvktrskrspsnrmivqrrgastdvrlklgielhiavdsswkafsrtkfts
lgllgtlpqinvgaiksalkvakmlnceqlsferksyfyfdlprgyqltqylnpmgkngy
iniysvaleedtaayytlspdrlgaplieistqpdfetideliecvkwirlllfylrvtk
aefekgklrvdlnislvdrltgrvevknlasysaissaakavkitcswlslvvtrekkga
dyffvpessipiikldelreleeitssynffa--ffilkmvrsegsfnkwklkecigkre
dklssyllgqvrsnfreqvemkprlllklsggavcgtelaiqirelsnyligivigggni
wrgkeeklsflsvherdyigmistvmngfvlekalkatklfsaleiervtaryditlidl
insgevlifagglgepqfstdsaaiiraieigasqiligkegvsgiynkdpnvfsdatfy
selsydqniqvldqaslqlakknnlkllvfnqevencfikalnreilsevs------msg
gvdssvaalllkqqgyevfgayminwdkqlneldlecesksdladaravakildipltvy
nfsceywdqifcfmaflqknclgnpdvfcntrikfgvflrrvkdfgedkvasghyarlvf
levpknvkkdqtyflsrltaqlreiifplsevekeevrkmarennfpnwnkkgskgmcfi
gkrkfgnfimkylekeygfvvdienrklgihmgvqmyslnqrkgvnvsgekyyvckkdae
tstlyvcylvssgcivilcmkfkytgkfikipspgqfavfyclgaglykearvlivgatn
vgksqlfnrlirdrhaivlnrnsitrdlicilidsggysesfqeevnkllieelkratav
iflfskgirlvehkiaklihkstgatllvankldsslslgfgepilisaehdiniqelie
rieakmgivgkvnvgkssllnallsidqvivspiagttvdlvellidtpgwkkkegvqle
hlsfvraaikiaeillfvvdvspldhldekvareifkslptvivankwdilekiirekfy
ylvwapivfvsakydnldkifkvkrerermftqaelesflgranlvladap---reisls
qmmqssiptfvvkcsnpdnlstqqmrlletqfrnfslihspitiyykkr-llqlqsiskr
yeenlvldnfnltiekgsfvtiigpsgsgkttilnliggfikpdkgkillsgidikdipa
dlrptstvfqdyalfphltvfenisfglkkkrvllsklkklqkklldldywkswweyypi
lkeelrykyisrpftseeiekvaeistllglesyknssietlsggtkqkvalaralitep
qiilldeplsaidkdmrekmqielkklhqtlkltfllithdqkealllsdqvvvlkrgki
eqigspsevydspvnewvanfmgksnifdqvyvndmvqvmirpedydvtiykgqlwelki
svesfevkkgthidllwdsedvhlmk-----kgwiksmqefnsiiflvindgsdiglqvi
lkpspgsavsemsrgkqklelrfpllplklsldylrtqqlvrhrttifhavyeirreliq
tifsffhffpvmapilspnsceggaelfslkdevllsvsgqfycetislglknsfsfgpt
fraeksnslthlaefwmieaemaftsltqiiaftytffktlvsvaitelsnlmdylkyki
itysegielis-----sikwgdnlsredenmlcqltgskilfitefpvtqkpfymkrdpa
giftysfdmlvenigeiaggseresslpkleenikssglnelewylklrefgyhsssgfg
mgferllmlltglknikdlsvfpryyehmq---------------msfyslllpppnltg
alhlghlwnilqdfrykweeirrtstywaigvdhaglsfqskfdslys----eylakyae
slihsqflissslpirsrytleesrkfvlsvfsmlfsqgliyrakklvnwdiqlkevlsd
ceieyksstsklyylkyfaeyltvatsrpetifgdtalfvhpnderykwigkkvyipgvk
keipilsdvsidqefgtgvmkctahdpldwelgkkysvidedgrlnfkgldrflarekii
lgflekvedqtnlafstksntliekmvteqwflsavartlkvypasqkrlltyldnmedw
cisrqipwgikvpivyrkyrvneresqedivldtwfssalwprekffpfntlitgkdill
pwvsrmlflsyhlpfknvylhgllknkagekmskslgngilpealyekyssdviriaflm
ntnfdrdirysaatflhklehifsffrwiyrnfaqydyfslvmtfyteslsnrflelfkl
twevatriiyplapafatrtyffeymvrriyqsldysfeverakqilsresfkenapegl
lkqervkyrldkiiqkilaskikhnmigekemelifselkyefvqsdvnfevatkffqdi
rneiksmgkeevqiyqkikdklieslgvrtklllvgvngvgktttlgklsyylqnkkkti
eavsldsnraaafpqlqqlvapkissyfvgllsfenievtlydsggilpkdeeslrhlrk
ptetimvldalagqealemvrlfhdsitldslivtksdsmsplgaalsahyffglpikfl
gegehltdlvifhpdrivsrllgegdveglaekikefkflkgqfdledlivqmreikkvg
sfgnlakffpnnksdeleeefkweiliqsmtsaerrnpklfkessrrsrvikgsgrkpee
lnrllsrwe---------------ylnriksksvdlvianvenaahgkgvqlmqagvdff
tlgnhswhksnivrplnlnirvtnllgnsvhfsncflcfsslleeihlvdlhsettsekn
aflwafngrvsavlgththvptndaviteektayisdvgmtgpgiiggemlqpqefcsvl
isfkikpii------------------mtefkyqnkvsvkyfsettqipeiikyfflrgk
emtlnswlnekycrelcdefglkflkeererlskfqlelvkkipvvavmghvnhgkttll
drirktnvareyaritqhissyqikfitfldtpgheifqklrniggviadvivlvisied
gvqsqtkevieyyksnnlkliifvnkidrgdhsienlkqqltgieleewggdvllvkgsa
ktgagveelldtiqllaemeeycttlsppaigiilesrmerglgaiaeiitirgtltagd
yisgkkyckikaillapatpatisgfelpppgtrffsfvskeqa--lqnthfsfivksrv
cgsseaiqafn-----svismgageinetdlkqasiaiiinfeqkiedqlnrsiyeleek
ilhiekhrivekiekilgrckvirlwshsrigtiagcslsgkiqhkvkliregnlltktt
iksfkietfevkealegqecgivltnwnnvelddviesyeiiestklnskeiiaslkefs
vvelnelvreletefnvsatsfaaptsekkeeekvdankdlyltaagtnkigviklvrel
tslglmeakkivdsapslvkadipssqfeelkskfeaigatvefk
>1118964_0
niyvcgptvydyihignlrpiltidilnrvkfflhnitniddkiikkainkteaeisdym
kklklfniqtkivkvtnelntiklyfntsyghisgqkinslvndfvlwkkttlgikyysl
lglgrpgwhtecsaliftidihsggidlifphhenentqhfaltnitkkwvhvgqikinn
ekmskslnnvflvdnfvekyvyrhilltgpidltnellqskfafnvlgfkadkireklwm
slkagivgfpnvgksslfsaltqveianypfatidpsvavveikdkrlneiakivnpeki
vyatfsfvdiagliskgeglgnkflanirdvdaiihvvrcfddnkvipkadvevinleli
lsdlsvvenvlkrvakraqttdktlakkienytedelkilqswqllslkpvlyvanidii
pisvqieyeispgleilteafgllnlanyftaevrawtfkkgytapqcggiihsdfekkf
ikveiisyndfiekgeknakeqgkqrlegknylvqdgdicnfkfgkkiqiklkafdhrli
dnatakivlvakaevsgpiplptkkeiftilrsvhvnkksreqfesrthqrliivvdkik
rlqlnsgvkvskieqkwqkywqkfyvldmfpypsaslhighplgytatdiiarfkrlnnf
dvlhpigwdafglpaeqyalstknhpakftqeniqnfkqlislgfsydwdkevdttdplf
yeqtqkifallykhnlaeirevevnwcpelatvlaneevlegqlvrggflvypkkmkqwv
lkitqyadrlledlklvnfpsslkslqenwigkslgwdifttfgatflaisnhwlasktg
iatnipificdyviatgalmgvpfkikdwvfsrqrywgepfpiyfdegkiyleevelpyw
vfferretntmpqwagsswyflayilkfekwmpvdlyiggqehavghliysrfwykflyd
lkivpkepfykvvnqgmlltdgqkmskskgniinpnevvnfgadslriylmfmsplitka
wsegiqgikkwvdrikyniaiskmmvyinhflimfstfaphiaeelleniavqvngklra
kedildivkeiyikdkivtlvvdlvnyrnigimahidagktttterilfhtgkihkiget
hdgvsqmdwmeqekergititsaattafwkgkriniidtpghvdftveverslrvldgav
avldaqsgvepqtetvwrqatnynvprivyvnkmdkaganfeasvksvrdklggnavaiq
lnigsendfvglidlvemkafkysgefeieipselkekaemrmelaeavadfdedlmhll
leghnpqlkkairlatisgqffpavcgtsfknkgvkkmidavidylpspldvpaikayka
sddefsalafkimndpfvgsltffrvysgvlnkgtyilnstknkkervgrilemhansre
einevrtgdigalvglketttgdtlisekfvlekmvfpepvisqalepatkaaveklsig
lqklanedptfktwtdnetgqtiiagmgelhldiivdrlkrefgveakvgkpqvsyreti
tksaevegkhikqsggrgqyghvwikfepneeggfkfidkivggkipkeyiksiqkglee
kmqmgilagypmidiqatlydgsyhevdssemaykiaaskaltkakdaigtvllepimdv
svfvpaeysgdvmgdlsrrrgqvkeqetrgdantiranvplaemfgystqlrsmtsgrgt
yqmqfdhyeitpkqisdqivkeraiyrglgrrkssvarviitpaakdylkldlliqdalq
pleitkqwnisvnasggglsgqagairlgiaralleasadyrpelkskgmltrdaraker
kkfglraarrsrqfskrknrivsgvtatgkltlgnylgsiktmvkmqeesyifvadlhal
tvnkkdifafylacginseksiifyqsdvaehselawimqthtsigelsrmtqfkdkdng
tetiptglltyptlmaadillynpdfvpvgidqkqhieltrnlalklnnkygkimsltnp
tkkmskstpnsaifllddpelaykkiqkaitdsenkiylsvknlltifsslkwemektfk
dknykdlkhevgflihiqseylgkerakltkeslesykkelnqlinvernkvideiksar
eqgdlsenaeydaarekqgiiearileiesilskaklieitigskvsivqivgsldanpf
qnkisnlsplasaligrysvqilsinlafyrkyrpttlvdvvgqdfiiqtlkniiqifha
ylfsgprgtgktsvakifattlncspcqkcfdiiemdgasnngvdeirelinnvqykiyi
idevhmlsssafnaflktleeppkhvifilatteahkipltilsrvqrfnfrkikeeisy
eiaqlssgslrdalamveqllfgltnllkevknfiiiqiaiiklmptqtqlvngarvnkv
rkinapalnfnslkkkelpapfkrgvctrvgtmtpkkpnsalrkyarvklsngmevnayi
pgeghnlqehsvvlirggkvkdlpgmryhivrgtqdtagvakrnqgrskygakkpkddhg
rtllkfvaqieklfrkkeikvn-kkpivqqddiiqidviyedenilvlnkhnvavhdldn
qvskylftpshigrldkatsgliiyaknyslvelnlkyyiqiltgkkhqirvslhlgypi
ygdtkyglhsykiiclkylnnmitlkfilanvklshrkakrnefsdqigkripnlalddv
pigkdenanivhlphydiateldiidfkravklsgtrfviyknegarlvralmnfmidth
lgykeipntlvlalygtaqlpkfaedlykinnlwlistaeipitnyhaqeiinlpikfvg
ysksyrseagsggrdtkgiirmhefhkvelvkitssefektvddaarilkllkiphrrvi
lssgdmgfaskktidleawmpsenryrevssisicgdfqaqrmklryke-lyantingsg
laidriiaiileesgyieipevlipyfrvelfrtkmstmdgvlghsaigisdlsvqafpd
fikaiygstfyvvfdlettglspkneliefgavdltgitnqmieeaaikiksilvahnar
fdygclvvidtlevsrflarhnlkelaknasihydeshrggydaevlakvwrvivknqqg
lkelfklvslsntdnllwgtsgfdfieiptpglklvikklivassepryilvyiyakgvg
gkfmttqelkaefaflelideivvrnpkiadlvqvqvikdklyppkfddskikhlvyqka
hkygenlpdqialriekelnpiidngydvvywiskelvdkaksegqkvgsrgsvgssvva
yligitevnplephyvcnqcknvkflsgfdlkdkkckydkdgqnipfetflgfkadkvpd
idlnfagdfqvthnyirelfgeftfragtilgyaeksafslakkldflatsgvkkttgqh
pggiivipndleieeftpinfpanddwktthfdfnihdnvlkfdllghddpimvrelekl
tntknipksdpkiiklfsdlpgeqngarglpefgtsfvrrmlnsfsdlikvsglshgtnv
wqdnaealihnltlrdviscrddimlylivsfnimesvrkgksitnvpiwyieslkkiky
mfpkahaaayvlmawrityyklyyplafysvyfsiriklipilevaeelkargfeiekin
lnlsqaslippfssldgigenaakiiaartsfssiedfkragvnstvkdmgvfkdlsthq
itlfyknslniftsefsmkanlsqkeaekiyqkalklnennqfvlhdgppyangdihigh
alnkvlkdivvryktqgfyspyvpgwdthglpienkilslelrkqanyaneqiesqkkqf
eqlnlltdfstyqtnaptfeakqlelfkvmvkdlvyrglkpvywsptsqsalaeaeieyl
dhrspsiyvafeisgdylviwtttpwtliansgvavgekeyskvfvvatelvkyirpimg
kvvqghhvtvtsgsglvhiaplfgeddfwiskktglmhvnddgteglfyldankeiglkh
syphdwrtnkpviyrgtpqwfvaiekikikrrlqmienrqdwtisrqrswgvpvivfyde
nknpvldelfdyvinlvkygtdvwyekevdellpeeynlgwtkendimdvwfdsgstsis
vpfdlylegsdqyrgwfnsslinsyikapyrrllshgfivdqngnkmskskgngvspldl
ikygadilrlwvsnseyfndvvyskdifeqnveiyrkirntikflitnlvhqyidrfvki
ikeannfiidfsnfylsiakdslytnrrqfqynlynllltislapilpttteeiysyink
kesvhleefftvkdriyqlieqkikegvikrtneafdlksllmvgkvhfavkclrcvcqr
cykniinvdieislgsnikyefdrkakklvvdrilrapfvygaikntldgdeldvlvysk
sfvpgvqlkarvigamkmvddgeidtkliavheddyrlseiqtlkdyffsnyknwkragi
vdgfedwaleelaeceklfskysklskkdfikkmkekhpekylmkirkndevlvisgddk
gktgkvlsvtvvvkdinkvtkhkkpnegsisyegpihvskvaivtkkaskigyifkdnkk
lriakttkkvimfitfegidgsgkstliiiltrepaeiirnllldtevilfaasrrlhle
kliwpslqegkivisdrfidssiayqafgneidilndwisqpdltfwldvpkvcsgyeri
iridallkeiklrgilkdisdekkliyvgfdptakslhlgnyilinlaqrfqagvktiav
lggatgmigdpsfvkervllsyikaqlekfdlqvfdnfdiykdmnvldflrdvgknvnva
llltkdsiasrikglsftefsyqliqawdfkylfdnivgqlggsdqwgnivqgldmikkf
glttqlltdengnkfgkdgdalwldsnltspfklyqflinlsdfwtsfktkflqhqmtqe
iilnlhglkissllfkanklvsskrelnefiksalqvnskllikkgkknakkevvrvakl
qfnagqakpgpalaglgivmpeftrqfndatrdrgsepvpvaitiykdksfdfklftspa
sykikqlakiesgssnskttkvakltleqlreiaqyklvdlntknlekamftiygtakqm
gvevegwdeafleiekkfgkeaimllgevfstgslaidnalgiggfpkgriieifgpess
gkttitlhaiaevqknggvaafidaehsidpqyarnlgididnlilsqpdsgeqaldivd
tlvktgaidlivvdsvaalvplaelngemkdqvvgaqprlmskalrkitgslnkngttii
finqirekvgvlfgnpettpggralkfyssirldvrkngsdiignmvkikvvknklaipf
kteivfaqgisaeiaqlaegivskkgawysyndqniaqgkvnhkvakgwinnirkfkdkt
fveirdyygilqviitkesvveqgilrkrkinpnikngdleiitkvfsiaelpfpiqdan
edlrleyrfldlrrkplrnniifrnklirsfffnfieietpilskstpegarsflvpsrh
ffslpqspqlykqllmvsgfekyfqiarvfrdedlrkdrqyefvqldvelafpaveelif
aileydqaidkfgsdkpdlrfdnfllsekvvqnkatgtlfivnvcqglgalrvavykflw
vvnwpmfeldeklsaahhpftmptvraqaydlvlngvevaggsirisskiqeqifdtigl
sqfgfllkafsygvpphggiafgldrllmiltsirdviafpvnskgqdlllksptllrey
niklmgqkvnpngfrygvtkehnaiwyanlledvkihrffekitreligntkirrdvtvv
vytaklgtflgqsgsnlkkiidvkkyvnkklvlnidaveiekpdldakllaesiaiklen
rgsyrmaqkiairlaqkagakgiktkvsgrlngvdmarsegysegemklhtlrqdvsyat
atarttygalgvkvwvslgevfalinlhnteysflqstikisslihlvitdrdnmfgvni
npiigldlfiliaknyqgfniivierlvyefniikslkfsnyfliiwdflrwarknilig
pgrgsssgslisyllnitqvnplkfdliferflnpkrismpdididiqdnrrdeliqyiq
qkygyntaliitfstfgakmafadvakkvlaitkflermprqsgthaagiviaqtqfsae
fleqfsllkidllglknltvvkgiitnelltktvgifqlespgmatlrkvgissiddvva
vislfrpgpiyaqrkndilkstygiiiyqeqimqictiagfdfatsdlirraiskkelfi
qgglnqieyfaeygfnkshavayatlaykmaylkqnyplefyfikeakpniniylplili
kglgstllinsgtlsykpkgtqdifnfqyietpifefniflssgqssdivnkqmyefkdk
ndrllalrpegtapvirainenklynkffyfgpmfryerpqkgrnrqfyqagieyiklev
ldfatlkinylatqrnlysylkkyllisqtrldvnplrildekqdadkefvkqapklqdf
ytqllvrgldyydnlvfefvtkstilaggcynglfigfalgvdriaeilsfakafknwka
kylifksrrkqapirqvladpvfnsklitkaintimldgkkstaqnilysafkivaektn
kdaleifheaiknitpelevrsrrvggsnyqvpmevskrrkqtlslrwlinyarlrnekt
melrlaneiidaynktggsikkkedthkmaeanrafahyrwgakkdfdrskehinigtig
hvdhgkttltaaistvlskkglaeakdyasidaapeekargitintahieystdkrhyah
vdcpghadyiknmitgaaqmdgailvvaatdgpmpqtrehillskqvgvpkivvflnkvd
mlgeeemvdlvevevrellssydfdgdntpivrgsakgalegkpeweakilelmdavdty
idspvreldkpflmavedvftitgrgtvatgkvergqvklneeveivgyaepkktvvtgi
emfnknlqsamagdnagvllrgvnrdeiergqviakpktivphttfkaaiyvlkkeeggr
htpffpnykpqfyfrttdvtggvkfeqgvemvkpgdnvnltveliapiaveqgtkfsire
ggrtvgagtvteivkmrqttlvktkkwyvidaagqvlgrvatlaashlrgktsptftpnv
dmgdniiiinadrvvltakkeeqkiyyshsgypgglktinaknlrakrpialiekavwgm
lphtklgdkqrknlfvyagphkheaqkpeilkvmkksakvtfelqplergfantlgnslr
rtilssvpsvavfgvkiegvehefsvidkvredvvtilnnlkkirfsfkkevitgadils
aleivnkdqvvantalkfemfltygrgfvdfetnkrkiiiavdsdfsavenvktelnsse
ekltktdgtilkdalaeaakiliahlklvsadlttldltvrslnalrraqcykisdllee
leniknlgkksveeiveklkdhipvlldqvidqlnikedgiyldltlgrgghssqilkkl
gklivfdkdkqainiefiwsdfkdfvdgvlldlgvsspqldqnrgfsynkqarldmrmnk
lvniftygqvpfaiaedivyttelvdiikhlpnfvlrknpaknvfqairievnqelesln
dgklaiitfhsledkivknyfkqllkeidnnkraksaklrvltklyflaietshddasva
vlkghkfsisqinihqkyggtipelasrehsknlaidyicytkepgllgslqlgflfaka
islvinkpiiavnhlmghywsafidikfptlallvsgghsqffyakieiigktqddalge
iydkiarrlklgfpggpiidklynlsfsgiktqvinrinnisvdfqkiirylkkidlvlk
titlvggvaanselrnkipqfkyctdnaamiayaginilnliflgspgsgkgtlagilki
lhlstgdlfrakiaefalkqglyvpdeitnnivlldgyprtitqakfleiilerlslrky
cptcqvvqrrkddeaikkriaiyqtaplinyyamlqpkktkhrktfrvkhdraafrgkev
sfeefglqattsqwisarqiesariaitrrmgregqvnirifphlsltkkpigvrmgsgk
gsaekwvavvkentvmfevggvkeeiardalrlgghklpvkwriismvalslksrflqik
ntekitkamelisnakipfivitsdlglcgaynvnvvkklriivigkkgeiiytqfintl
tiefepsipiyfeskiseiasrriamenasdnaneiiklsielnrtrqasitqeiteivg
simlqeqsrlqvadnsgakevglirnlggsvkknsnigdvivcsvkkaipggivkegqvv
kavivrsvyginrrngsrirfddnavviikedgtprgtrvfgpiareirdqkfakivsla
pevlnvvlfgmpnlankisilkiplqfadgevllktirnstvfvvasthkpvhdnimell
ifmdslkrayardiivilsyfgyarqdrkstgrqpitaklianlletagatkiisvdlhn
psiqgffnisvdelrgqilakkinytivspdhggavrarllaelliaiidkrrigtnqve
aqgiigdieakdtiiiddiidtggtiikaadmlkkngaksvtvvathgifskgfelfqen
vdkviitnsiysklevaclsefiadtiktsissiysmarilnieipndkrivialtyifg
igksrskeilakcinenvrtkdlsesqlqairevakdyttegdlrrevqlnikrmieiks
ykgirhrkglpvrgqvtqknartrkgprktvmgkkdkkkikkknitsgiahihsthqnti
vtftdlngnviawsssgaigykgtkkktpyaaslaaaaasegakehgikevkvelkglgp
gkdsarkqievsgisvieikdvtpiphngtrpprkmarslkkgpfadehllkkveamneq
knkkpiktwsrrstifpefvgltflvhngkifnevyvtddmvghklgefsptrtytghgm
srytgpvfkksrrygfsiletgkefvkgkqrkyapgqhglsdyglhlyekqkvrfmygin
erqfrntfkkatkkgvagtvflqtlesrldnivyragfaetrrqarqlvnhghfllngkk
anipsmilsvgdtielkatferlperkelneikeslivefyskhadystnlamvvavidf
atkievvkpgfinffvynvefvsanptgylhlghvrsaaigaalanvleagnkvireyyi
ndngvqidnlakslfaryqqifmpedgyfgqdiivkdkyqfleeikkdlafdvfsseykr
ddalwlettkdkdrvlikqdgtytyftpdityhlqklklinvwgadhigyvqrmksalvd
fliyqlvkliknnqelkmskrrgtsftlkdllelcskdairyfminrntnldfdldqaqn
pvyiiqysyariilkefneiikinllnqyllnlaktfnsfysnlalvkativlkiglkli
gvsiqlhnlkptensrpdkhrkgrghaagkgkqagkgqsgqrkrgkvrlgfeggqnpwyr
rvpkigfnnvnikyqtislsdldtvtfeklvpvkllangkltkknaasakafefvkaagg
sievkhynskvkaalkekfnyssdmqipriekivlnmtagkevtnskaieevmnemslis
aqkpyqtvakkslaswklrqgmpigakvtlrrdnmwdflaklinvsiprirdfrgvnpka
fdgrgnfslgvkemiifpeisfdkirklkgldviivttaktdkearallellgipfamam
ktykpttnglrnmssldysghtpeksllvilpkksgrnntgkitirhqggrskrkyriid
fkrnkfdipgyvksieydpnrsanislinyvdgekryiltpkdlkigqqvissddilvgn
slplsqipegtfihnvelkpgkggqlarsagssiqiqgkdedgkyvvlklksgeyrrvls
kcratigvvgneehnlvnigkagrnrhlgirptvrgsvmnpndhphgggegkqpigrkap
ltpwgkkalgiktrnnkkastklilrrrkdtkkyvpvigveihlelntktkmfsqailid
lgflgtlpkvneeavkkaiflasalnmnalcfdrknyfypdlpkgyqitqqfrpigtngf
iaiqrihleedtakqtyldynragaplieivtypvmssaeeaaayvdeirklalflkisd
akleegslradinlslkeafgtkveikninsisnikkainleivtkryddnkvlrektsv
dyryfpetnipcfaltyknqvdqilnnvdfwttkvffaeivpiinkinlqhvkkilpinn
dkiekflmgqamkktksnanpketillklsgeslankevasqlkqvvgyrilivvgggnf
wrgtsaekngimrtkadyigmlatlmnglalesgfkktrvlssidisrvceyyvaekaky
ldqgniiifvggtgrpyfttdsastlfaaemgarkilvgknkvagvydadpkthpnakhf
etltyhnnlkvmdstaftmaqdndlellifdikeehsivkvingnihtkvvakvvigmsg
gvdssvaayllkqqgyevigvfmrnwdstlnndikicpqekdwqdaqevckklnipiyrv
dfikeyweevfefiekyksgktpnpdilcnknikfkhfldyaltfnadfiamghyaktek
lfkakdltkdqsyflaqlnyqlsktifplanitktevrkiateldlitqnkkdstgicfi
gerkftdflqnyipaqpgdivdisnkkigkhigimyftlgqrkglglngmpyfvvghnle
qkilyvawlisdkadgklsvkfryrqedipavtpgqevviycigaatidkiivaligkpn
vgkstlfnklvgkkvsiihdspgvtrdriyylidtggieiefqeqiriqtqiaieeanli
iflvdgeidsddhfvidllrksskkvliaanklegiyslgfehifpisaihgegvgdlld
etifrlaiigkpnagkstllnklanenrsivspiagttrdsvseiidtagiirkskisvd
fyallraslddaqlslilidatelshfdarlagyafekkpiilvvnkwdlimkkmkqnyk
fldwapicfisaqtsrisklrevknnldkkvstnalnqfildiqmlqpppsvrgkklnik
faqqanipiflffvndknlihfsyqryienqfrnfgfsgcpikiiyknkklislvdveke
fdgkkilnqinldikkgefvtllgpsgsgkttilrliggfewttrgeikfngvdikdvpp
hkrdtatifqdyalfphlsvkgnikfglklkryplnkmnelnkwlddsdfkysywenfvs
skvafekkyltrkitkeemeeiaeiielvglkgnenksifelsggmkqrvalarslviep
eivlldeplsaldakirqkmqvflkdiqqklgltfvfvthdqdealelsdriavirngki
eqydkakniydypvnkwvanfigdsnffhkvllldkvdalirpedididsykgsyyfvdi
fvetnnydvgqevflkwdldaihlmtikqllkgwltnsrgnakikfleindgstfnlqlv
lknnlgaaieaytpqqqkgellfpiqnqemsseflrsiphirhrtklfravmrirstlaf
eiheyfdflylsspiitsndgegageafvvnkkatlgvtgqlhaeayalgfqkvytfapt
fraersntkkhaaefwmiepevsfyklkdiihlgdsllktvikaefeyfqnlveklqlti
leyrqaieilkkfefqdiefgtdlkteherflaeevvkgpvaivnypkeikafymhqndd
gqtvaafdllvpgigeliggsqrevrydklfqrlkdlnmedlqwyldlrkfgnyssagfg
lgferlimyvtgvdnirdsipyprtnknlmkynhsfvekdkkyfvkkpfsiilpppnvtg
klhlghawdylqdtiirfkklkgydvlflpavdhagiatqakveekldlgrqkfleewkd
eyikeqwklglgfdykerftldpaqeavsdvfvtlykkgfiykanrainwdvklktalsn
ievinkpveqkmyylkyfiefltvattrietiscdvalainpkdkrykyankkvvhpftn
klipiildeyvdinfgsgvmkvsshsmadfdimqkhecidingkltfknkdrieardlia
kdlllktenisnvgfsqrsdevveilvqpqwfismllehllfypskfrtmiswmenvhdw
tisrqlwwghripvwyeeikvqagwiqdedvldtwfssgltpvkkyyptnllvtgwdiif
fwvarmyflalekpfnavllhglirdmngkkmskslgngidpmevieeygsdvlratlif
nstpgqdikfnawslnnklwniakyilwilnklnkynfslisnefvfedfsswyielnkl
vlkkvlivlhpfipfltdylfvieivlrkyreniskksevqrssailsnpnflakapkek
ieleksklemldflskrfqksfakmtlkeedlnevireiklalleadvnllivkdfikei
kekalatstlnpqfikivnenlvqvlgeiekivlvglqgsgktttvaklahfslrkkqkp
lliaadiyrpaaieqliqlgkqnipvfsqivsagldfdlviidtagrlsideklmqelkk
pheiffvadalsgqdiinvaktfnenitlsgsiitkldsdarggaalslikllkipivfi
gtgekitnfdlfypdrmasrilgmgdvlsliekaeekkifsgnfnlddllnslyqiqklg
kitkiiklipgeqiteaekkilyeilissmtleerkkpkllkndsrkrrilkgsgrssqe
fnrllsefeatvlfvgdifskvgihfpilnqkhfdlvvvqgenisgrkglelkqagvdvf
tlgnhvwsnndmvrplninfritsllgisfngnnffdaidaviadfhlvdfhaettsekn
vlsiylngkinaivgththvqtsdgrklsqgtlyitdvgmtgpeaigadkftasnfnavv
lklsievinkrksnieiksqlnkvevqsgvftftgamlisefaqkinkpeiityffkqgk
mynlnhiineeqiaevcleygldfqkekeinasnfmdelqsrppiitimghvdhgkttll
dyirksnvasefggitqhtgayqvklinfidtpgheaftqmrargakvtdivilvvaadd
gvmpqtkeavhhaqaadvpiivfvnkmdkpnkdvdriknelvnvipeewggknifvygsg
ktglginnlfeaillqseildlkanknrfpigtvieaklhygkgtvatlivqngtlklrd
fivagsygkirtlealpgtpviitglnvpqagdkffgfpeekfakqlaekiinliikadv
qgiaeaiqtvsnkeihnvlhsavglisksdillaqtakifafniqikqeaktiiykiiee
lkqikglrtieyeevetgtaeiikifwyskvgniagcsktgkmlskvalyrnnklihkgk
ieslqrdkndvkevvagnefgthiikfndiqlgdiikayqdvemakltkeqfieslkemn
ikevmelveamkeefgidpsav-avaaapaaggsaksefkvtlktdggqkvnvikvvkel
lglglmeakklvdnlpavlkenakedeakdikeklsavgaevive
>1122248_0
niyvcgptvynyvhignlrpiltydlmlkgwnfvhnltdiddkiikkalnktekeisdyl
kllsdlnvntsiekvtnniefiaiwfnieygivsnqklinmnadfalwknttigikyqtk
igygrpgwhteccalisgvdihgggmdltfphheneniqhfalyniakewirtgqinldg
lkmskslgniilandfiekyilkliilnapinitdslikfdfalsiihpnadklrkqlim
slkagivglpnvgkstlfsaltqvessnyafttiepnissvplkdirlnqiaqivnpeki
vpatfdfvdiaglvskgeglgnkflgnirqvdaiihvvrcfenkdimpvadmevinleli
ladletinnvlnrihkkaksgdktlafkiknlneeelklikgyqlltakpmiyvanmsii
pisvqleseiasgldylteafdllklktyftaevrawvfkdgmqapqcagiihtdfekkf
ikadvisfedfinggelgaknagkirsegknyimqdgdichfkfgkklnikvlsfesslv
dfaakkiieladvaysgpvplptkrevitilrsvhinkksreqfesrtyqrlivlidgik
rfelpagvelkkiekkwqnywnkkyilsmfpypsgnlhmghvrnytlgdvfarfyrrkgf
nvlhpfgwdafglpaenaaiknqihpkkwtyeniekmntlkdlgisfawnrmvitadeiy
tkweqeifikmwekglvyrknsllnwcendqtvlaneqvengkcwrcgnlvvqkempqyy
lkitnyakelqedlnllkwpenvllmqknwidyrkgfstfieenfdfvaiathpliqkls
fklpydiyitdfasadnvmliniinlqdwgisrqrywgapipiihcscgikpekvklpaw
lniktresdtfdtffqsswyflryttplsywnsvdqyiggvehailhllysrfftkvlad
lniinrepfdnlltqgmvnkdgakmskskgnivspiemldygadtirlfivfaappedle
wtsgiegsykfikklnfntlvawsmevfnalmnilepyiphlaweisqvypisvngklrg
kelvleikkeiyvpkrminfvlelkdyrnigimahidagktttterillhtgkihkiget
hdgasqmdwmeqeqergititsaattaywkgkriniidtpghvdftveverslrvldgav
avldaqsgvepqtetvwrqatnykvprivyvnkmdkagadffmsvrsvrerlnanavaiq
ipigaesnftgivdlvemkayvydgnkeieipadlkeqaekraelidavstfdddfmmqi
legvnpelkrvirkatltseffpvvcgtsfknkavkkmldavvdylpspldvpaikaepa
tdddfaalafkimtdpfvgsltffrvyagvlkkgsyvynstkdvkerigriiqmhansrq
eidecyagdinaavglkstttgdtlvgekyilekmvfpepvisqalepeskdameklalg
lqklaaedptfrtytdeetgqtiiagmgelhldiivdrlrrehnvkakvgapqvsyreti
tksaevegkhvkqsggkgqyghvwikfepnpdggfefidkivggkipkeyikpiqkgled
kmaagilagypmidikatlydgsyhdvdssemaykiaaskaltrakdqlgtvllepimdv
avvipedyfgdvmgdltrrrgqlqenetrndasiiralvplsemfgystdlrsmtsgrgt
yqmqfdhyekapkniadeiikrrniyrglgrrksstarvilkpdakqyltsdlyiqdaeq
plvltetfdiivnvrggglsgqagairlgiarallvasdsyraklkpegmltrdariker
kkpglnaarrarqfskrkqrlisgikptgdltlgnyigalknfvklqekgyyfvadlhal
ttarneivamylacgldpekstiffqsdlaehsiaqwlmtsevsigelnrmtqfkdkdng
tekipvgllmypvlmaadiliynadvvpigedqtqhleltrtigerlnahyariksltdp
takmsksdskatiylhddpevaykkimkavtdsenkvyisvlnllhiyaslaisleeafs
nsnyaefkqavaelnkiqknykgaekahltqetykkfqeehdylvqverpavqaalkear
aqgdlsenaeydaardrqaeiegrilqledilqnaivhdatigsivkyvkilgthesnpm
egiisnesplaqalmetytikvieikkalyrkyrpsnfsevlgqenivqtlenairvsha
ylfcgphgvgktsmakimaavlncgicdvcldiieidaasnngvddirefkdkikykiyi
idevhmlsksafnallktleeppahvifilattdpqkipntilsrvqrfnfkrisqqiey
elarlasgsmrdalsildqllfglvdllnnvkdyliieltlikv----------------
-------mnqntltkkslpapfkrgvctrvatmtpkkpnsamrkyarvklsngmevtayi
ggeghnlqehsvvlirggrvkdlpgvryhivrgtqdlagvnnrkqgrslygtkkekanes
kkllnfmkfiyrlfrkkeikvnqkriqlktndivsfsiiyedknilvvnkpgisihsldm
qvlkylfrpshigridketsglmlyaknhalsqlnekiytkiltgrkhqirisleigypi
ygdrkyglhsyklklldylnnmlnlkyllenellaakknlisniskkipqrlpnlplddv
pygkdendnkvlkphyklaleldlidieravklsgsrfvmykktgaqliraiknflldlh
tgydeyiqslvkilygtgqlpkfeedlfhlndlyliptaevpltniynneiinlpirlta
ftecfrseagsggkdtrgiirlhqfkkvelvkitnsefeemleeaklvleelelpyrell
lctgdlgfssrktidlevwlpsemkfreissvsymgdfqarrakiryknevyaytmngsg
laidrlvaaileangsltipkklvpymrvelhsskmntmdglfkmpavaimdlgaqgypk
fvkplfgtafyisfdiettglspkneliefgavnltnitnemledaldkifqvllahnak
fdfnflkvidtlkisrllfkhklsdlasrvgvvydiahrgdydaevlanvwstlvknqig
lkeqfkmisnclttniligsgtfdyieipapglkeiinkivvatadvkyrevlvyskgig
naflttdemlsqfsflnlqkeivikntlianmckvqvikddlykpifddsklknlvyeta
ykygenlpslidkrieaeinpiikhgfdivywishklvkksidngyvvgsrgsvgsslva
tlsnisevnplpphyicneckyfevssgfdlpdkscpleadgqtipfetflgfdadkvpd
idlnfsgdfqgvhnevkhifgehsfragtistvqektaygfvkninyltkegvkrttskh
aggimivpkeldildftpvnypanddwltthfdyaihdnllkldilghdnparitlliky
tgiddipkndpkvievfsqigneptgalglpefgtpfsrqmlysfsdlialtglshgtnv
wlgnaqdllegfslndliccrddilnklldafkimekvrkgkgvnnvpqwqiesmkkiey
mfprahaaaysimgwwiawfkvyhplafyaayltthptsipileliremyargynisnid
leksdsclippfeavdglgevalsivkardqfksiedferttvnktirdlgvfqnlntnq
ltlnykdtlimpktdfdmranlvqkeplqiyqrllernknnpfilhdgppyangnlhvgh
alnkilkdiivryktrgfyspfvpgwdthglpiehkmlqlqlrekadyaleqvaiqmeqf
kqmqlltdfsyyltldksfvakqlelfkkmatnlvykdlkpvywsptsrsalaeaeveyk
diespsiyvafpivgdklviwtttpwtliansgiaisekqyavvyiialdlveylsiina
pvvighhvtlesgsglvhiaplfgeddfrigqkyqlmhvnddgianqfylkaneqilfvh
syphdwrtlkpvifrgtpqwfvsidkirakkrltmiaerndwtisrqrtwgvpiiifyde
nnepvikeifdyvidmvaegtnvwwsksvdellpeeynkgytkekdimdvwfdsgstsfa
vpydlylegtdqyrgwfnsslinsvavspyktivshgfvvdsngnkmskskgntidpikv
itsgadilrlwaanseytndvaisdnilnqnseiyrklrntlrfllgnlihayikkfiyv
iktlnnyvvdlssfylnitkdilyinrlmtltnfyeiafikilapilpttaedaykhfdk
ldsvhleeffklrseinvlienaiqeglikrsneakdlkqllmvglvefsikcnrcicql
chnniidvkieipngskikyeysrvdgqihvdrilrgdfvygfipnsldgdeldvllysq
vfqpgvmlqariigamkmidsgetdtkliavhaddyrldqikelkdtffnnyknwkkpgl
vtgfenwalneldecielmkeygqmpkddfielmkqkhpekyemkfkvndevvviagahk
grvakitkikvylkdlnivtkhvkpsdgqikmeapihasnvsilmkkasklgyklqngkk
vritrkngkefmfitfegadgsgkttiillltrepaekireiildveailysasrrihle
kviwpalknnkivicdryidsfyayqgfardlglltnlviipdltfffdiskvydgylrf
iiidaiieelkergilkqisneekliyvgfdptakslhlgnyilminlkrfqygyktyal
vggatgmigdpsfrservlldriknqlskmnfevvdnydfyvnmnvldflrdagklinva
smlskdsvtkrieglsfteftyqviqgydfltlyknvcvqmggsdqwgnivagldmidkv
gltldlltdengnkigkgggslwldkelsspynmyqyllnqpdswltfldhlaqktlase
vikdifgewitsilfninklilskrearefiqnalkidkyaifkkgkkqskadivrvrkl
qfpagqakpgpalagvginmpdftrafndatrdrgnepvpveitvykdksfefklftspa
syklkqaakiekgssnakttkvatisldqlkeiaeyklpdlntdnieqamkiiagtaknm
gitiegyn-tlneitkkfgdeaimlfdetfnsgsylldnalgiggypkgriieiygpess
gkttlclhaiaevqkkggvaayidaehsidpiyaknlgveldslilsqpdsgeqaleivd
llvksksidlivvdsvaalvpeaelngdmhdqtiglqarlmskalrkitgnlnkngttii
fvnqirekigilfgnpetttggralkfyssirlevrktgkditgneikikivknklappy
kteiifgkgvdgeliemacgilskkgswysygdkniaqgklnkkvthgwiankrrfgelt
fidlrdrsgivqcvipkesaiqtgivtkrlpnlnlptgkieikveifskaelpfairdtk
ednrfkyrfldlrrpimqqnimlknqivrefmfgfldietpmlakstpegardflvptre
fwalpqspqlfkqllmasgfekyyqfarcfrdedgrkdrqpeftqldievaftyienlff
arikyfdalrdygtdkpdlrfdykiieeialknkangsyfivaaskalgavrvelyhlsw
itdwpmfeydetwqaahhpftqfdikaksydlvlngfelgsgsariydkiqekmfdilkm
sqfgwflrafdyglpphcgiglgldrltmilatirdvitfpknaknqdiftsapsalkdl
hlkimgqkvnpngfrygitknhntvwfsllvqdaliykffdklvrkqigqveikrninvy
lhsaspakllgengsniqklndlhkylnkkadinlqvvalkqpelnarlaaeaiavrlen
resfraaqkfvindalkagakgiktavsgrlngvdmartegysrgemklhtlrqdvdfak
aiakttygaigvkvwiskgeilelvqlytteysflestiriknlvavvltdynnlfglni
kgivgvdlfiilaknyqgyniyvlerlkkeidviislkffnyfliiqdliqwakngikig
pgrgsaagslvsyllgiteinplkydllferflnyekaswpdididiqddrraevfaylk
nkygyytalistfqtigaksairdvgrvinkiskkieglprqfgyhpagfiisqiqlpmn
ylesfgllkidllglktltevneietfnilnftegifqlestgmttikkvkidkfddlya
iislfrpgpmyaqvkdeivkntygiivyqeqimqiakiagfsftkadflrkaiskkedfv
ngakeiieefglygfnkshavsyayltmkmayykthqpflfyivkeaspniyiylpfsmi
kgfgneiliksnvfrnkikgtrdsfnfkaietpilepelyrrsvpesdivqkemydfidk
gkreitlrpegtagfiralvnekwynkywywgpmfryeqpqkgryrqfnqagiefidaei
iilaklkintlgdskqkyqalkeyfllnqkrleknvlrilddkedsqkefvknapknkdf
lneslvrgldyydqtvfefvaqstiigggrysklicgwgfgvdrcldflkakkifeklna
qflitnsrknsapirevlpdpifnsvvvtklintimldgkksiaqeilysafeivkektn
kdpmevfllaienitpqlevrtrriggtnyqvptevsarrkqtlslrwlvqyarlrnekt
mdvrlaneiidasnktggaikkredthkmaeanrafahfrwmakldfnrdkehvnigtig
hvdhgkttltaaiatvlakkglaeardyasidsapeekergitintahieyetekrhyah
vdcpghadyiknmitgaaqmdgailvvaatdgpmpqtrehillskqvgvprivvflnkvd
mledaemielvemevrdllskygfdgdnapiikgsalealkgnpeyeekimelmdavdny
ietpvkdfekpflmavedvftitgrgtvatgrvergklslneeveivglkptkktvvtgm
emfrknlkevqagdnaglllrgieksqiergqvlakpgtivphtefkasiyaltkeeggr
htpffknykpqfyfrttdvtggvkfeagremvtpgehvnltveliapiavevgtkfsire
ggrtvgygsvteiikmrqttiinnkkwyvvdaqgqilgrlatfvasvlrgknkptftpna
dmgdnviiinadkivlsgnkeedkmyhhhsgypgglksitaaklrvkkptalvekaisgm
iphtklgnkqrknlyvyagshnheaqqpeslevmekmtkliftvkplergfgntlgvalr
rtllssitglalfavriegvdhefqaidgikedvvtlimnlrkvkfqydptlvtsrnles
tieilnksqhiatiklyleaylrpgrgfisseenkkllfiatdsnfspvekvnnelntse
eqlkitdgtieksaiqqaceilvshfkvigidinslglsvrslnalkkinkntlaevaee
legtknlgkksldeivsrlknhysvllketilalnikpngiyvdltlgmgghsseilkli
gqliafdkdtfainfqlihsdfanivdgiiadlgisspqidnergfsynknarldmrmnd
ltkiiyyaevkfaiakaivttleladvirnlpakivsknflkpvfqairievnnefdsir
nsslaiisfhsledsivkhffgnltnelsennrsrsaklriltkikilgietshddtsia
vlennqktisqidlfkifggtipelssrehvkninidyiaytekpgligtlqigylfana
lsivldkplipinhleghfysaaieikypalsllvsgghtqlmyvkieiigqtlddavge
afdkvstrlnlgfpggpiidklldfsfsglksqvinlyrnlacsfqeavnylikvklaie
tlvlaggvsansqlrslipnlkyatdngamiamcayaqinivfmgppgvgkgtvaallam
ihlstgaifreeiaelgkqnglyvpdeitnetvkldgyprtldqvhflnvimerlngrrf
cpnckllimrkddenikvrqqiyqtaplldyyrmlqpkrtkyrkpflvnplrkahkgnkv
sfgefglqatsasiitarqieaariaitrrmgregdviirifphfqktskpigvrmgsgk
gspefwyasvkentmmfevagvkeevardalrlgghklpvkwrivamaglnikkrintvq
sirkithamelvaasklkfivltgdfglagsynanviklaliiligskgniiynkyinnl
viefepsiplylsaklselasrrsametatdnadnltdlnikynrrrqsnitqelneiva
gamllelsklnvadnsgakevglirvlggsrkktanigdvivcsvkkaipnglvkegqvv
kavvvrsrygikrengshikfddnavviikedgslrgtrvfgpvarelrdrgylkvvsla
pevlnvilfgmpklaknisrleipltfadtesmlitvrqkdvfvvastsmpvnenlmell
ifldslkrasansitviltyygyarqdrkesgrqpisaklvanllqtagatkiiavdlhn
paiqgffdipiddlkgavlakpitftvvspdhggtnrarklaeliiciidkrridtdkte
ilglignikdqnaviiddiidtggtilkaaqalkdngarkiiiaathglftkgfemfenn
iekviitdsifsklqvvsldkflagvidssistlynmarilnveipnnkrvvisltyiyg
igpsrakeilekaidesirvkdlteqqlsaireaakeyttegdlrretslnikrlmeikc
yrgirhrkglpvrgqstqknartrkgprktvagkkgkakpkkknitngvahihstnqnti
vtftdelgnviawsssgaigykgskkktpyaaslaaqkaseiakengiksvkvrlkglga
gkdaarkqievagitvteikdvtpvphngtrppkrmarslkkgpfadehllkkvdaiveg
kakapiktwsrrstifpsfigltfqvhngnkfidvyvtdemvghklgefaptrtfsghg-
mrytgpvfkksrrygfsiletgkefskgrkrtyapgqhglsdyglhlyekqkakflygis
ekqmqkayvkaskmgvtgvnllqllesrldnlvfragfattrrqarqlvshghfelnghk
anipsmhisvgdvitlsvkydrmpdrteildikenlivefyskyadlttnmamgnkpqei
aknievagpgfinffkinvefvsanptgflhvgharnaaigsticnileagydvvreyyi
ndagnqinalaesvfaryqqifmpeesykgediiyadkykflakikehlsfdiffseyqk
dgatwlkttidkdrvlvksdgaytyfmpdiayhnikfklidvwgadhsgyikrmecamfs
vlcmqlvrlikngsefkmskrrgtsfflkefidlvgkdsarfilldrnskldfdidiadn
pailvqyanaratllefpeivmtnlitqylirlakefnswysnlalvkavivlqngmkli
eismklnnlkytagsrvekhrvgrghaagkgkqagkgqsgqnkrhghrlgfeggqtpwfr
rigkrgftnvnvefqivnlqdleeinlealfpvkllgngkitkehaasksaiaaleangg
sftellylnkavkelkekfnyssvmqvprlekiilnmtagrevsnskaieevlneltiis
gqkpfqtkakksnaswklregmpmggkvtlrrdrmwdfldklinvamprirdfrganpka
fdgrgnyslgikeeiifpeiefdkirkikgldvqlittantdeeakallellgipfamav
kyykpttngrrnmssldynghkpeksllvilknnagrnnqgkitvrhhggrvkrfyrlid
fkrnkdnipavvktieydpnrsanislvayadgekryilapeglqlgqvvmsgtdilvgn
tlplanipegtfvhniemqpgaggiiarsagtsaqllgkdedgkyvvlrlksgemrrila
rcratigtvgnsehslvnlgkagrnrhlgvrptvrgsvmnpvdhphgggegkqpvgrkap
ltpwgkkalgvktrktkkssnkliirrrkdainfeviigieihlelntktkmfspaaqid
laypgtlplvnketvisgiklakalkmeelhfdrknyfypdlpkgyqitqfyrpigkdgf
iaierihleedtarqteldynragvplieivsrpvihsadeavayidmirrialslgisd
akmengslradinislrpyfgtkveiknmntfsnvksaieyeiqtkrfdenivmrtktev
dynyfpepnipfiklsfinnvnslindltlalaklffaeivqlaniisgksfkklitlrp
eriikqilgqvmklsggqvnpykrilvklsgeglankeialqlkelvgvevsvvigggnf
wrgasaekngiprnradyigmlatimnglalksgfetarvqssiniqkvaenyinektly
lsegeviifvggtgrpyfttdtaatlfaseikadvilmgkngvpgvydsdpktnpnakwy
sritydeklqvmdltatsmardnninlivfnileensilrvmkgelhtevtkkvilgmsg
gvdssvaayllqqdgydveglfmrnwdslanndilicpqeqdyqdalkvanqlgiklhrv
dfiqeywnnvfefiseykkgrtpnpdilcnkyikfnafanyafnlkadfiamghyadvkh
lyrakdqdkdqtyflaqlseqlkkvimplakytkteireiakklnlatavkkdstgicfi
gernftqflqnyipaqegkivditqkevgthvgsfyytlgqrkglnlggmphyvcgrdvq
knilyvayltsdslmanltakfryrqmdipavtpgqqvvlyclggaiiekiviaivgkpn
vgkstlfnrligkrksivydrpgvtrdrlyrvidtggieiefqeqirlqvdiaiadanvi
ifmvdgdvtnddlmiaqklkksgkpivlvankldnlyslg-deifqisaqhgngvgdvld
kclfklsilgrpnsgkssllnrltnenrsivseiagttrdsvseiidtagitressiqve
kyalkrasldesdlsiimidatelshfdariigyaldekpiiivvnkwdliekmlrnrfh
fvpwvpivfvsvkewrmhklihvkenlerdikpsilsnfiretqliqpaapynggrlniy
fvkkgkiptfvffvnnkkflhfsyqrhlekeirkldftgcplklifknkniielknvvke
fdgktvldnvnlkinkgefvtllgpsgsgkttilrllagfewvtrgeikfngldikdlps
hkrdlstifqdyalfphlnvegniryglklkrkpkekiakldkwlddsdfhysywenyvq
qqtqfenryltrkltseeidevknitrlvglegnenksiselsggmrqrvalarslviep
eillldeplsaldakirqrmqvllrsiqkklnltfifvthdqaealelsdrvavvrdgki
eqydtprniydypinkwvatfigdsniyntvsvlntvdvlirpedidiyayrgsyyylki
yvetakfnindkvllnwtidsihlmaiknilkgwvtsnrgnkkirfislndgstvslqiv
lkdhlgaainhytpekqtieleypiqkqeinletlreiphlrhrtnvlravflirstlaf
eihkyfnfmyfnapiitsndgegagetffvtnkatlgvtgqlhgesyatgfnkiytfapt
fraehsntkkhaaefwmiepevafydlkdainladdllktvikqefkylvnlleklnlsi
idyrdaiqklaifeeknihfgldlgteheryiseklfngpvavinfpkefkafymyqndd
netvaafdllvpgigeliggsqrearydkllnrinevgindlqwyldlrrfgdsgsagfg
igferlvmyvtgvdnirdvipyprtsgniknyipqnfeknskvfskkpftillpppnvtg
mlhighaldylqdsiirykkladydvfyiagmdhagiatqskvesvidlgrdkfiqdwke
eyfreqwalglgldyrerftldnsneavnkvfielynrgliyrdtkainwdpvlktavsn
ievinkpteqemlyikypieylivatvrpetmlsdvaliynpndlryqyadvkvehpltk
kiiklipdeyvdlnfgtglmklsahaeididlikkyetidvdglinfhglsreearkaik
nnliekietvsnvgysersnapvetlvmkqwfvkmilndmkfypprfkvlktwmnnirdw
nisrqlwwghqipawydeikvqdgwiqdsdvldtwfssgiaplkkyyptsllvtgsdlvf
fwvarmyffgleipfkkvlyhglvrdsqgrkmskslnngvdpitlineygsdalrwylit
nstpgqdinfnawnlnnkiwniaryilwihnnlqnyettiigekfiynlfsssyvellkv
nlqkllfiihpflpfisdyihlielilrkyreninkkkeiaraenmlnnpnfvakapesk
imlekqklamfnflenriqksiakmmineadilevtrdikmalleadvnlkvvkdfianv
kekaletsslnasmikivhaelvdvlgkpyvimftglqgsgkttavaklayylrkkkekp
lvvaadiyrpaavqqlvtlaksnidyfemivknalkndlilidtagrlaideklmdelfn
pneiffvadalsgqdilnvaqsfneklkltgaiitkldsdarggaalsiakvvnipirfi
gtgekvsnldlfypdrmadrilgmgdvlsliekaeeanilkgnftlddlmnnlaqikkmg
kmtklikmipgnkieeaeakfsyeilinsmtkkekqnpkllkqasrkqrilagsgrsafe
ynrllndfeltilfigdifgapgitlpklknkkidfviaqgenvsgrkgltlkeagvdff
tmgnhvwangdlvrpanvtlritslmglsfnpnnffdkidsiladfhfvdfhaettseky
vlglyldgkvdgfagththvqtndahvlplgtcyitdagmcgpsaiganrftvskfnavl
mkfsikainkriknetvksqliktevkdgvfiftnkmpiaefaqkigindiikkflmqgk
pytlnrvleeeeiaelcldynldfkkeesvnvgnflndlrkkppvvtvmghvdhgkttli
dyirktkvasessgitqhtgayqvnkitfidtpghevftemrqrgakitdviilvvaadd
gvmpqtkeaiqhakeanvplivfvnkmdkptknvekikyellevvleeyngdvpvaygsa
ktgqgidelleaiilmtdlldlkanpmrypsgtvieskvdkgigtvatviiengtmfkgd
fivagsygrvksmiagpstpviisglnvplagdrfigfedekfakklaqkiiniiirsdv
hgtaealktssnddakrvilanagqvsnsdlllaqtaiivnfnikirqsaknvvfnivee
mklldaektivyeerkigtahvikvftyskvgtiagaldegvvrakvkvfrkgkmihkgv
ietlkrelndakevekgkdfgthikdfndikeddvfefledfpmaklekqtfiealkems
ikevmelveamkeefgidpsavavaaapaaaeaeekstvsvvivadngkklpivkavkel
lglelmaanklvsslpavvkenissaeaedikaklveagasvdik
>1122249_0
niylcgptvynhvhignirpilsmdlilkafyfvhnitdiddkiiarainvsekeiseyl
hllkklnidskieyvtenlgaievwfdvlygkvshqkidnmvadfalwkstdigikykte
fglgrpgwhteccaliygvdihgggmdltfphhenenvqfqvitpiakkwlrtgmining
ekmskslnnfilakdfldkyvlkfiillgiinidenlietqfnfddlkfkadelrsilim
slkagivglpnvgkstlfsaltqveasnyafttiepnistvslkderldrlaeivkpnki
ihatfdfvdiaglvskgeglgnkflanirevdaiihvircfedknimpvrdkeiinyelm
ladletinnvlnrvakkaksgdkdaaqkikelseeelqyikgyhlltlkpiiyvanlsil
pisvqleselisgldilteafdllsletyftaevrawvyhkgwnaprcagvihsdfekkf
ikaevisysdfvengelgarnagklrlegknyimqdgdichfkfgkklqikvkgfdhtlv
deaakkvyevavskvsgpiplpvkrdeitilrsvhvnkksreqfesrthqrllvikdkld
rlelphgvavqiidakwqnywlkkyilsmfpypsgkihmghvrnysigdaiaryyrrkgy
nvfhpfgwdafglpaenaaiknkvhpkkwtyenihsmneikklgisvawdhelitadeny
tkweqfifiklwekgliykqksslnfcetdntvlaneqvldgkcwrcdnniiqkemdtyy
lritayadeliedlktlewpqqvltmqknwigrseeydvfeafnadflalskheivekia
lklplpiyiadfasikdamlgthyklrdwgisrqrywgtpiplvhclcgtvpedvalpaw
ketttretdtldtffesswyflrystpvqywnqvdeyiggiehailhllyarfftkalad
lgfinrepfknlltqgmvlkdgakmskskgntvepsemiaygadttrlfilfaappaele
wsagingsfkfvkrlsfntliswtmetlnavlhilepfiphiawelsktyaitingkvra
keqvitiikeifvpqklvnlvielkdyrnigimahidagktttterilyhtgkihkiget
hdgasqmdwmaqeqergititsaattafwkgkriniidtpghvdftveverslrvldgav
avldaqsgvepqtetvwrqatnykvprivyvnkmdkagadfaasvesvktrlggnavaiq
wpigaesdfngiidlvtrqaityngeipteipadlvdivekrqelleavanfdeelmmvv
leggditfkaairkatltseffpvvcgtsfknkgvkrmidavvdylpspldipaikadea
tdedfaalafkvmtdpyvgsltffrvyrgvlnkgsyvynstkgekerigrilqmhansrv
eidecragdiaaavglkstttgdtliseklvlekmvfpepvisqalepeskaateklslg
lqklaaedptfrtytddetgqtiiagmgelhldiivdrlrrefgvqakvgapqvsyreti
tktaevegkhikqsggkgqyghvwikfepnpdggfefvdkivggkipkeyikpiqkgled
kmaagilagypmidvratlfdgsyhdvdssemaykiaaskaltkakdaigtvllepimdv
avvvpsdhvgdvigdlsrrrgavndqeqrndativranvplsemfgystelrsmtsgrgt
yqmqfdhyekcpkniadeiikrrniyrglgrrkssvarviikpdareyltsdiylqdanq
pfvlteqfdvsvnvaggglsgqagairlgiaralleasvdyravlkkagmltrdaraker
kkpglrkarrarqfskrmkrivsgiqptgdltlgnyigalrnfielqnqsyffvadlhal
ttarkntvalylacgldpqkatlfyqssivehsqmmwlcnsevtvgelermtqfkdksng
tvkipsnllmypvlmaadiliynadlvpvgedqiqhleltrniaqrlnkryakikslvvp
sqkmsksdkkgtiflledpevaykkilkavtdsegkvyisilnlltiyasikisleeafk
dsnykefkeavallisiqskyqgkikaqlsretlekykkeyeqlvnferpavqqalkear
aqgdlsenaeydaardrqgavegrineleqiidraeiieisigssvsiitimgthdanpf
edkisnksplatailgrfsveilsvikalyrkyrptsfeqvigqehvvqtlqnilkigha
ylfsgpkgsgktsianifanvlnctacancidiiemdaasnngvddirflkekirykiyi
idevhmltksafnaflktleeppkhalfifattdpqkipltilsrlqrfnftlllegiey
diarlanggmrdalsisdqcnfgianlvnevkewlviemsilkimpttnqlvnsgrvskv
kkqnapalsynslikkamaspfkrgvctrvatmtpkkpnsalrkyarvklsngmevtayi
pgeghnlqehsvvlirggrvkdlpgvryhivrgtqdaagvtkrqqgrslygtkkekndhs
rtlfkvvqrierifrkkdikvnnvrnkikegdyivisivyeddnlliinkkgisvhsldn
qvlaylfipshigridketsglmvygknytvkmlnvkkyqqiltgrkhqirltlylncpi
ygdrkyglhawylkllaylnkmldlkyvlknhklqsrkaeltqlskkfgqtipnlpldev
pygkdedenvvliphyeiakklnildieravklsgsrfviykglgakltralisfmldlh
agyqeftpilvkilygtgqlpkfeedlfkltdfyliptaevtltnyynnelidlpyrata
ytecfrseagssgkdtkgilrqhqfkkvelvkvttkeynlmlddakdvlekleipyrell
lctgdmgfgsrktidlelwlpseeryrevssisymgdfqarramirykdeqyahtmngsg
laidrvvaalleedgsisipkvlipymrielskskmntmdgifghsavaltdasvqgfpd
fikpiygaafyvsfdiettnlspsgeiiefgcaqltsitdkmleeghkkirriaiahnan
fdmhfvlwmdslaisrlvfthslgdfaayngvhyeaahradydakvlaeawtvlaknqag
lkelfeltsftlteniligsggfdyieiphpilrkligkipvavsdaryekclvyskgig
ntflttqemleefnflglienvvikntlianlinievikkdlytpkfddsklpelvykta
ikygpnlpdiiqerikkeitpiidygfdvvywishklvkksndngylvgsrgsvgsslva
tmsgitevnplephyvcpqckyfeltsgydlddklcpmdkdghtipfetflgfnadkvpd
idlnfsgeyqgihneikrlfgehtfragtistikdktaygyikkidylatvgvkrttgqh
pggiiiipkeftvedftpinypadddwktthfdfaihdnvlkldilghvdptairmlerl
tgvndipkkdpkvmslfrqiggeatgaigipefgtnfvrrmlksfadlislsglshgtdv
wtnnaqtliqgltikdviscrddimvylinsfkimekvrkgkglinipewyidslqkiky
mfpkahatayvlmawriawfklyypleyyatyfttrvnlldtlesvrelyargfniqnis
iekskaslippftiikglgevawkivnareefisredfkrsgvsstlenlkvlshlssnq
ikldykktlnmsqtdfdmranlttkepkdiynkllkrnqnnpfvvhdgppyangdlhlgh
alnkilkdiivrfksqgyyspfvagwdthglpiehkmltvelrkqakyaleqvakqkeqf
sqlqlltdlkiyitldkkyearqlklfkkmvegliykglkpvywspssksalaeaeveyq
dvvspsiyvslevvgdeliiwtttpwtllanagvaygeneylkvyilasalftyltpima
pvvaghhvtvesgtglvhmaplfgeddyqigkkhnlmhvsdegidglfyedankavsikh
syphdwrthkpiiyrgtpqwfvsidkikglkrlrmienrfdwtisrqrswgvpitifydq
dknpvidaifnyvidlvehgsdvwfewetdqllpeqygkgftremdimdvwfdsgvssma
vpydvylegsdqyrgwfnssiinavaktpyknlishgfvldakgdkmskskgnvisplev
vqqgadilrlwaanseysndvtisqdilnqnteiyrklrntirfllanlihayifkfinv
vkiinnyvvelsafylsiikdllyverlmvlynlhhivlvkslapvlpttaeeaysfink
yesifleeffklkdqvnilieqaiksqevkrsnelkdlkmllqvgdvefgqkclrclcin
cnkniinvtieiqkgsrikyeynrktkqievdrilrgdfvygfipqaldgdeldvlvysp
tfavgsslkariigamkmiddgetdtkliavhaddyrlenieklsdtffstyknwkrpgi
vdgfedwalaeyqecvelmeqygsmdkkefiklmqekhpekytvkfkkndqviviagkek
gktgtiervkviikdlnivtkhnkptdgsitkeapihasnvaylvkkesklgyklkdgkk
vrvvrktqkeimfitvegldgsgkttvlliltrepaekireiildaeamlystsrrihle
kvvwpalkehklvfcdryidsfyayqgfarnlgyltelviipnltiffdltkvyngyrrf
liidaiveelklrgifkdisnyekfvyvgfdptaqslhlgnyiqivnllrfkhgyktiai
lggatgmigdpsfkaerqlldkikqqlekfgiqvidnydfykdmsiidflrnvgklvnvs
ymlskdsvskrieglsftefsyqliqgwdfawlyknvciqfggsdqwgnittgldmigtv
aitanlltdssgnkfgkgggslwldqdmtkpyqmyqfllnqpdswltflsklaqkslafe
vikdihsilvsellfniesliqskreareflahsikwnqyglvhvgkkkmakeiqriakl
qfeagkakpgpalagvgvnmpeftkafndatrdrgnepvpvqitvykdksfefklftapa
sykikqaakiqsgsakaksqivatitlddlkaiaeykmvdlntddleaamatvagtarqm
gvliegwddtfkeiekkfgdeavmllgdtfssgsyvldkilgikgfpkgriieiygpesg
gkttltlhtiaeiqkrggiaafidaehsidpeyaanigvdidhlivsqpdsgeqaleiae
ylaktghidlividsvaalvpeaelngdmheqqigaqarlmskglrkltgllnknkttii
finqirekvgvifgnpettpggrslkfyasirvevrkggkdtigneikfkvvknklaapy
kteiifsqgidgeiidlavnfltkkgawysyldknigqgkvgqvvtygwvlnkrkfgeis
fvdlrdkygvtqlvfskesvletgevvrrkpnpslktgdieiivkvfssaelpfairdvn
eelrlkyrfldlrrpvmqktlklrndimreymqefteietpmlakatpegardflvptrt
fyalpqspqlfkqllmvsgferyyqfarcfrdedsrkdrqpeftqldietsfllieglff
pklkfndcirdygtdkpdlryevkiieeiakknkangtyfivaasqalgalrvelynfsw
ivdwpmfeynetwaaahhpftqfdlraksydlvlngfelgsgsariydsmqekmfeligl
nkfgfflnglkygvpphcgiglgmdrlvmilatirdviafpknaknqdiftgapssleel
sllimgqkvnpngfrygitknhnstwfarlvedakiykffdkvvreqlgkvnvrrnvtvy
lytakpavvlgsegkniqeltklkkflnknldlnlqvielknpdlnarllaemiaqklen
resfrsaqkiairsamrngakgiktavsgrlngvdmartegysegemklhtlrqdvdyat
atarttygaigvkvwvslgeilepiylhnteysflsstirvgqlfylaltdkenlfalsv
kliigveivlvyarnytgysllivqrikyeievieklqfldyflvikdildfarnqievg
agrgsaagsivafllditnvnpleygllferflniarvslpdidldiqddkrqklleyir
drfgervalistfqtlaakssirdaartvdkisnrieglprqnsihpagviicavefdln
vlesyglikidflglknltivhqietykvinntegifqlespgmtvikkvqvnqfkdlya
iislyrpgpkyanvkdqivaptfgiivyqeqimqiaqvanmsfgeadllrraiskkdiff
englkqierfaaygfnkahavayaflsyklafykahypeifyyarvaspkinlllpiimi
kgigsltlvkanvfrkkvkgtidylgfkmietpileyelfrrsneqsemvkkemfefpdk
gnrelvlrpegtasfvrsfvdnkwyqqfayfgpmfryerpqagrfrqfyqagveyvdglv
ihtarivinsigdsrenyqalkeflelsrerldknvlrilddkvdsklpfmqnapkisdy
lsenlvrgldyydetvfeil-pitligggrysnlivgfgigidrlldlfkqkkimemeka
kiliyesrkksapirevladpvfnsvlvtklintimldgkksiaqdilysafeivkektq
rdpmevflqavenitpqlevrtrriggtnyqvptevsprrkktlalrwlvnyarsrnekt
mdvrlaneiidasnktggaikkredthkmaeanrafahfrwmakldfdrskehvnvgtig
hvdhgkttltaaiatvlskkglseardyasidnapeerargitintahieyqtekrhyah
vdcpghadyvknmitgaaqmdgailvvaatdgpmpqtrehillskqvgvprivvflnkvd
mlgeeemielvemevrsllseygfdgdnapiirgsalkalngdaayeekimelmnavdsy
ietpvkefekpflmavedvftitgrgtvatgrvergklqlneeveivglkptkktvvtgi
emfrknlkeamagdnaglllrgvnreevergqvlakpgsiiphtefeaaiyvlkkeeggr
htpffknykpqfyfrttdvtggvefeagremvmpgenvnlkvkliapiaveegtkfsire
ggrtvgagsvtkiikmrqttiinnkkwyvvdaegqvlgrlasfvasvlrgktkpsftpha
dmgdnvviinadkiiltakkeqnkvyyshsgypgglksitaaklrakkptalvekaihgm
lphtklgnkqrrnvfiyagahkhqaqnperlevmekmkklaftlkplergfaqtlgvplr
rallsnitslapfcvriegvdhefqiikdvvedvptilmnlrkvrftydpenitarsleg
rievvdqavhiatvalklemfmrpgrgyvpfdenkaflylavdsnfspvkkvarelntae
eeltetdgtirkdalkqaceilighleligmpidqmglsvrsfnalkkihkytigdvaee
leqtknlgkksldeieeklklhysvllketiselkiqpngiyvdltlgmgghsesilkhl
gklyafdkddfalnfeliksdfkdivdgiiadlgvsspqidqergfsylrdakldmrmdm
lakilwnadvklavakalvttlelvdviksypakllkknpskaifqairievnneleslk
ksqlaiitfhsledkivknffknlieeleqnsrsksaklrvlykqrilgietshddtsla
ilengkwtlsqidifkefggtipelasrehvrnisfdyvaytkepgligtlqigylfaya
tslvfnvplipvnhlhghflsatiqitfpalcllvsgghtqliyakieivgetlddavge
afdkvssrtglgfpggpiidklldfsfsgiktqvlnyvnkvavsfqhaveyliktklalk
tlvlgggvsansqlrkiipslkyatdngamiaqvaylkmdlifmgqpgvgkgtvasllal
vhistgnifreeiatlgletggyvpdeitnaivkldgyprtlaqaqflnliyerlsgrrs
cpvckplqirkdddaikhrldiyqtkplieyyqmlqpkrtkyrkpflvkhdrkatkgntv
afgeyglqavtsawvdarqiesariaatrrmgregqviirifphfaktskpigvrmgsgk
gapekwytavkvntvmfevsgvseevardalrlaghklpvkwkiitmanlnlkgrigvvs
ntkkitkamqlvataklqyivissdlglcgaynsnvyaqmlfifvgakakiiytefvnni
tveflpniplyisskmsemasrrnamenatdnaeelidlgleynrkrqslitqeiteivs
gamllelsranvadnsgakeigvirilggskkktanigdvvvcsvkkaipnggvkqgqvv
kavvvrsrygitrengsyirfddnavvllkedgtprgtrvfgpvareire-kypkivsla
pevldiilfgmdglaekislldlpltfadgenmlvpvrgkdvfiiasnsrpvndnimkls
lfldslkrasartitvcltyygyarqdrkasgrqpigaklvanflqvagatklicvdlhn
psiqgffdiplddlkgqtignvlkftvvspdhggtvrarrlaeiiivvidkrrvgenqte
vmgiigeigeenaviiddiidtggtilkaakslkekgakdiviaathgifsrgfemfeey
vsqvivtdsifsklkivslatflanviresvskvysmarilnveipndkrvvisltyiyg
igkttakqicataisedarvknlseeelsrireaakeyttegdlrrqvnldikrlmeikc
yrgirhrkglpvrgqstqknartrkgprktvagkkgkrktkkknittavahihstnnnti
itfadeqgnviawssagaigykgskkktpyaaglaaaaaseaakehgvksvkvelkglga
gkdaarkqievsgitvteirdvtptphngtrppkrmarslkkgpfadehllkkvdaiveg
kakkpiktwsrrstifpsfvgltfavhngkvfnevyvtddmvghklgefsptrtfsghgm
srytgpvfkisrrlghsiletgkefakgrkrtyapgqhglsdyglhlyekqkvkhtfgis
ekqlrktyekaikigvtgtnllqllesrldnvvyragfastrrqarqlvnhghftlngkk
adipsmlvrpgdvvlmsvkfdrlpertemheikdalvvefyaknyeyatnlafilkpmql
aeyvdiaqpgfinmapinveyvsanptgflhvghargaaigdslikimrfgykvtaeyyv
ndagnqidnlvasarvrynelympeecyrgldivyqdrflllkkiesdlkfdlfsseyqk
dgatflkttedkdrvliksdgtrtyftpdiayhlqkikliniwgadhsgyvarmsialmq
vlvvqlvrlikngsefkmskragtsvtladlleasskdavrfmmltrntkfdfdidkssn
pvfsvqyahsraqldlfpelikvqlmttylinlaslynsfyseltltlatkvlqtglnli
gvslslhslkptegsrkdkhrkgrghaagkgkqagkgqsgqnkrkghrlgfeggqtpwfr
rigkrgftnvniefqivnlkdletvsieslfpikvlgngtltkkhavsdsakeaiesagg
svldlvylekavpalkekfnysssmeipriekvvlnmtagkevsnskaieevlneltlia
gqkpyqtvakksnaswklregmpmggkvtlrrdrmwdfldklinvamprirdfrganpka
fdgrgnfalgikeeiifpeiefdkirrikgldvlvvttaktdkeartlleligvpfemai
kkfkpttngrrnmstldfrghrpeksllvilknsagrnnqgkitvrhhggrvkrfyrlvd
fkrnkdnipaivktieydpnrsanicllayadgekryiiapkgiklgqtvisgediivgn
alplanipegtfvhniemqpgggaviarsagtsaqilgkdedgkyvvlrlksgetrrila
rcratigfvgneehllvnvgkaginrhkgirptvrgsvmnpvdhphgggegkqpvgrkap
ltpwgkkalgvktrktkkssnkliirrrkdavnfetiigieihvelktntkmfspakqid
lgypgtlpqvnkqavqfaialakalkmeelhfdrknyfypdlpkgyqitqfyrpigsngs
ikierihleedtakqtkldynragvplieivtypvirsaeeavayidmirktvscleisd
gkleegslradinislrpffgtkveiknmnslsnvkkaiefeqqtkrfdanivmrtkttv
dykyfpdpnipfiklsfiddvqtlvddlelalaklffaevvslaniisgksikkliplrp
ervlkfvlgslmkqtggqvnpykriliklsgegfankevarqlkeingveisivigggnf
wrgasaekngiprnnadyigmlatvmnglalrsgfeksrvvssismsrvveyyvnekaiy
ledgevvifvggtgrpyfttdtaatlyaseigakvilmgknrvdgiydsdprknpnakhf
dkitydeklqvmdltatsmardnninlivfnllekdsivkvlknqihtevtkkviigmsg
gvdssvaayllkkqgydveglfmrnwdsfanndilicpqeqdyqdalhvanslgiklhrv
dfveqyynevfqlideyqkgrtpnpdilcnkyikfkafadyafelgadyiamghyakvkh
lyrakdqnkdqtyflaqlssqlekvimpladlhkeeireiatqlnlitatkkdstgicfi
gerrfgeflqnyipandgdtvditgkivgkhvgcfyytigqrkglnlggmpyyvcghdvk
knilyvawlesnnlianltakfryrqqdipavtpgqqvvfyciggaiieeltiaiigkpn
vgkstffnrligkkvsivhdqpgvtrdrlykiidtggieiefqeqiqiqakiaideadvi
lflfdgeitnddlfimnilrksnkpiiavanklenwyklgvdpifpvsalhgegigevld
yavfdlaiigkpnagkssllnnlakenrsivseiagttrdsvkniidtagitrksklsvd
hyalmraslaeadlslividatevshfdsriigyaldnkpviivinkwdlvekklrnkfh
fvpwvpfvfisakfqripklievrtnlerhikptllsnliletqmiqkaqpfnggrlnvf
farqgkiptftffvnnkkylhfsyqrflenqlrsfnfkgcpikmnfknrriielidvvke
yndkvvlqevnlkikkgefvtllgpsgsgkttilrllggfewatrgeikfngldikdlpp
hkrnlstifqdyalfpnlnvhgnvafglklkrvkkqkmaeldrwlddsdftysywesyvq
qktdfenkyfkrkmtkdelnkiskmlevvglkgnenkaitqlsggmkqrvalarslvvep
eillldeplsaldakirqkmqvllrdiqkelgitfifvthdqdealelsdrvaimrdgki
eqydtpkmiydypvniwvakfigdsnvfskvelfgkldalirpedinmvtyrgsyyyiki
fvetskfdegekvylswtidtihlmkikklykgwvvsnrgnkkvrfitvndgssinlqvv
fkgrpgsaivkytpeqqpiemqypiqnqemkletlrelphlrqrtkinraiflvrstlaf
evhryfefyymnspiitsndgegagetflvgkkatlgvtgqlqgeaaalgmnkiytfapt
fraeksntkrhlaefwmiepevafydlkdaikladdmlkvvireeikflnqlierlelqi
vdyqdaikqlalfenqdikfgldlatehekylteviykapvavinfpkdfkafymtlned
nktvasfdllvpgvgelvggsqressveklsarikelgiddlqwyidlrrfgdlgsagfg
vgferlvmyvtgienirdvipfprtagnirnydhklveatkgyfskqpfsilmpppnvtg
klhlghaidyiqdtiirykklkgfdvmwlpgmdhagiatqskvedvldlgreafvnewkd
eyfkeqwkiglaldykerftldaanqavndvfidlynkgfiyrgaraiswdvklqtaisn
ievineptlqkmyyikyfldyltiatvrtetllsdvavvfnpnderfhlegsyvihpltg
erlpiigheyvdpefgtglmklsahaeadiniiqeletidknglinfdklerfdarvkia
nnfiekveevsnvgvsdrsktpveilvlpqwfvkmiledikfypkrfetmikwmenihdw
nisrqlwwghqipawygnikvqkgwvqdpdvldtwfssgiaplsryypfsllvtgydiif
fwvarmyffgkekpfervllhglirdeqgrkmskslnngvdpmdmveqygsdslrwflit
ntspgmdikfsawrinnklwnialfilwienqlesyefaiigqrflftdlsgwyiemikn
ilqkvllvlhpflpfitdkihviqivlrkyreeiskkteikraqgilanekfvskapkek
vqserdkltmtsflekrlqkslakmqlkeedilevirdvkmslleadvnlkvvkeftnkv
keqalkigklnssmikifhqelihilgdpyvimmvglqgsgkttataklayylrkkkqnp
lvvaadiyrpaavdqlvtlakstvgyfeqivqkalnhdlilidtagrlsideklmqelkh
pneiffvadalsgqdiinvastfhenlkltgtiitkldsdarggaalslrqvlnlpirfi
gtgekvsnldlfypdrmadrilgmgdvlsliekvqdermftgqfnlndlleqikqvqklg
kfskilkmlpgqdlekaehklvyqilmssmtaqernnpkllknanrkerilkgsgrsaqe
ynklinefeikvlffgdifgsrgillpqlksqqidfvvaqgenvsgrkgltlksigidai
tmgnhvwanndiirplnikllvasimgvtfnpepffdyadklvadfkfidfhaettseks
vfalyldgkvdaicgththvqtndarklpqgtlfisdvgmcgpcaiganrfevsplnavi
ltlkievitnrisnvevkeqliktelkdgvftftgpmsisdfaaktnkndiikkyfmegk
artlnyileeeeiaelcleygfdfnketnvdasnflddlikrapiitvmghvdhgkttli
dkirnsnivsessgitqhtgayqiekitfidtpgheaftqmrargakvtdivvlvvaadd
gvmpqtkeaishahaanvpmivfvnkmdkpnkdldrikgeladvvieeyggsvqivygsa
lngegldnlfdqimllteildlkanpkrypigtiieskvdkgvgavstvivengtlhkgd
fivagsygrvrmllaepgtpaivtglnapdagdkfiglndekfakklagkvinviiksdv
hgtaeaikgqeneeaikvisasagnvngtdlllakaatifvfnlkikqsaqdviykmied
cqmldgqkapvyeeqkigeahiikiftyskvgkiagcmdtgvvrakvkvfrkskfiyegv
ldslrrelndakevvkgkdfgchiknyndievddvlefyedvqmakltketfieslkems
ikevmelveamkeefgidptaavavaaapaeggaapssvkvvlkadngkkvqiikavkdl
lgnslmeakklvdnlpavikenikpeeaeqikavlveagaevsve
>1179777_0
nlyccgptvynyihignarpvllvdvlirylnylqnitdiddkiilkalklnelevsayl
edlkslnindeiilistkmnemivyfnikycklsgykldelildfslwkktelgikwdsv
fgsgrpgwhtecvllidtidihvggidlkfphheneriqfiakneladiwlhnghlqien
ekmskslgnvilvrdfikqhtlrwifltqplnisndlidlntsldvlgfkadlirkdlim
glqvgivglpnvgkstlfnaitkveaanypfatiepnvgivevpdyrldelyrifnskkr
vattiefvdiaglisqgeglgnaflanirqtdaicqvvrcfddkeimpirdieiinleli
ladqatvkkrldkilpkyksgektllnhlltldeeqsdllksyqlltskpiiyvcnvsvv
kicakieedlssgldqliaaydtlglqtfftaevrswqfkkgwtaprcagvihtdfqkgf
ikadiysindllvgsekaikeagkmrlegktyimqdgdvcffkfnvkmriklkgydhaiv
dqsitkiiqaaeakvrgpiplptekqvitilravhkykdsreqfemrthkrlleimdilk
rvqlpsgvdieaiekkwqkywkkayvldmfpypsgalhvghikgytatdvysrfkrmqgy
dvlhpigwdafglpaeqyalktgndpreftlknienfkqlhkmgfsydydkevntadpdy
ykvtqwifkqlykkglaenrdidvnwcqelgtvlandeiidglmvrgehpvvkkkmrqwv
lkitdyadkllngldqldwpnsvkelqrnwigksegcpvfttfgatyivlaenelvtktg
vflgiqiwisdyvlnsgaimavpyklrdwlfsrqrfygepfpvlydknniilvevtlpkw
vnvkrretntmpqsagsswyfiayilalekwlpvdlyiggqehavghllysrfwthflyd
lgllpsepfqrlfnqgmilpdnrkmskswgnvinpddvidhgadalrlyemfmgpldslp
wsdgldaslkwlnrckfntaisqlmvlvnafvkmlslfaphlaeelwetialqvngklrs
ketlikilkciavidrivnivisllntrnigimahidagktttterilfhtgkihkiget
hegasqmdwmaqeqergititsaattafwkdtrfniidtpghvdftveverslrvldgav
avldgqsgvepqtetvwrqatnyrvprivfvnkmdktgadfiysvktigdrlgakaapiq
lpigaeenftgiidlvemkayefdgkkeieipanlldqaklrahlvevaveydeellmkf
ldgqeielksairkgvinadffpvlagsafknkgvkllldavvdylpspldipsikgiha
ddqpfsalafkvmtdpfvgkltffrvysgiltkgsyvlnstkqqkervgrilqmhannrt
eieevysgdiaaavglkntttgdtlcdekiilesmvfpepviqlalepktkadqekmsia
lsklaeedptfrtytddetgqtiiagmgelhldiivdrmkrefnvatnvgapqvsyreti
klpgraegkyikqsggrgsyghvvlefepnkdkgfewvdkitggrvskeyinaarvglen
alrngviagypmidvkativdgsmhevdsnemaykiaasmalkeasrkmnpvvlepimnv
evtvpdeyygdvmgnisskrgmiegseqrgnaqtikskvpltemfgyatelrsftqgrgn
ytmifshyaeapkaiadeiikksgkyrgtgrrkssvaqviltppaleffpyatlvqdleq
plvatndfdifvkvvgggftgqagatrlgiarallqasedyrkllrdqglltrdariker
kkyglrgarrapqyskrkeimvsgitpsgtmtlgnylgvikrfikyqeelfifianlhai
tintkeiaalyfacgldinkttiflqsdvlqhaqlgwilttntsmgelsrmtqfkdkvng
kgyiptglftypalmaadillydpkfvpvgidqkqhieitrdiairmnnkyikimdlqdp
skkmsksspkaiitmldsideikskikaavtdsenlikydvsnlitiycqlkisikdawe
nknykdlkddvseiipiqtkflgantarltqegleelkvelknllevvrpkvieelvear
nqgdlsenadydaarnrqaevearikevetlinrakvidvkigstvefikivgaieadpf
snlisnespiakaiigkykitiksikqslyrtyrpkdfnsvaghnnikeilekqirinha
llfsgqrgtgktsvarifaktinclncsncidiieidaasnngvdeireiknsvkykvyi
idevhmltkqafnallktleeppvyavfilattefnkipqtilsrcqifnftkiqenyqi
eifylsegslrdainileqlifliaqvikqlkeiielllsllktmptinqlvkvnrkakt
wktkapalnintlikkviaspqkrgvctrvatmtpkkpnsalrkyarvrltngmevnayi
pgeghnlqehsvvlirggrvkdlpgvryhvirgtldtqgvakrsqgrslygvkrpknden
qslfkflkviykwirnksikinskrvllklndiievdivyedknilivnkpnleihsldn
mvksylfvvshvhrldkltsglviyaknksstiltekyyyklitgkkhqirsilfynnpv
lndfrynlaafkikfldylnnmldinyieqnlrlnmrkskknqlskeigiyipnlphkdi
yfgksdednveitphweiatklglvdfekgvklsgsrflvytglgsklvravadvllkrh
egykeicplivnamlgtgqlpkfsedmyqv-dqyliptsevpltnlhaneilsyplkyts
ftqcfrqeagsagrdtkgmirlhqfnkvelvkivhnelellvkdaedvlnmfdlpyrvve
lcsgdigfsstktydlevwfpeqnkyreisscsnctdfqarnmqtrfkdkrlvhtlngsg
vaidrliaaile-geklvlptvlrpyfrvelhhtkmsvmdavwnhkaiaftdhnvqafpd
iikaiygleimvffdlettglspedeiiefgaikltnitekmletafkqihailvahnan
fdftflsiidtltisriiyshrlgslakrvnisydiahrgdydadiladiynilvknqag
lkelyklvtkshttnllfgsscydyieiqpivitniinklivassdchytevyinakglg
gilrttkemllefewlnlvneivitnskiadminvvpikdglftpkianvklkdkcyqta
kmygeklpeivekrlekelgsitkhgfaivywishllvkqsyddgylvgsrgsvgssfva
tmaqitevnplkahyrclnckysdfrcgydlpekncpligdghdipfetflgfdgdkvpd
idlnfsgeyqnahnftkkmfgenvfragtistvaektafgyvktinrlakegvkrttgqh
pggiiilpneyeiedftpvnypaddtwktthfdfsihdnllkmdilghddptalkmlrdl
tnidtiptddknvyslfskindeitgaigipefgtgfvrnmlktfadlvqisglshgtdv
wlgnardlikkadistvigcrddimvylllafmimesvrkgkglknvpdwyidsclkiky
mfpkahatayvlmayriawykiyypteyyatylttradlevvyevllemfargikfsnid
fekseaiiippfnvidslgevalsiinarnpitsvndlnrtqttqtqeefnildslsdeq
ltfkfkdtlligqtdfdmranlnqkepkqiynkkmklnenkvfvlhdgppyangdlhigh
alnktlkdfiirykntgyfapfimgwdthglpiesaitkvsfrqlckyaleqvqnqanqf
nrlgmftdyekyvtlthdfemselrlfekmykglvykdakpiywspssetaladseiiyk
dvtspsiyvgcdvvntqliiwtttpwslpsnqliavgekkyslifilasdllnyvhplys
kvvlghhvtsesgsglvhvatgfgeddfligkqnniapidnqgkvgmfyldtnkiitlth
syphdwrtkqpvlyrctlqwfvnlapvkakrrlyvldertdwtisrqrlwgvpiiafydq
knnlvlneilnyainkievgtdawfsldadeflpdqynkslrkekdildvwfdsgssaia
lpydvylegndqyrgwfnasminstiispykqlvshgmttdekgnkmskslgngvdpief
snlgadilrlwvastdftddqkigkeiikqisesyrkirntirfilanlvdmyslnfnlv
ytlvmnyvtnlsafyldfikdilyirrrqvqtvlyeqflidvlrpilvhtveeayqnlnk
vesvhllkvmllrddvnkalevnrenkiinkgfeaidlsqifivnsiyfvlkcqrcicyn
cnnnvismvveipkgssnkyevdektkrikldrvlyganfygmventldgdpldvislct
ptlpgvevnvrilgsikmvdagevdtklfgvfnddprfkeyqtlndnfflqykalqnkvv
ingwgtealeeleeckmrfeeykdrlakgqkdeilaewkqkglskilkgdvvkviagshk
gqigpitsiwvsvqgit-vkkhvkpteggikipaklhisnvalqdpkhtkvgfeiidgkk
vriarksktqimfitfegmdgsgkttalvlvtrepaeqirqiildteallfiasrnqhlq
kvikpalqkniivisdrfidstsayqgsarnigvvqqivllpdltlffdvskvyqgylri
kvidaileelkwrglikqvtneskivycgfdptadslhvghlmmiitlkrfafnfkpial
iggatgmigdpsfkservlqtkiseqlkeitvsfvnnntwlanislidflrdigkhfnls
yllakesiatriqglsvtefcytmlqaydfyhlykncsiqiggsdqwgnitsgidfisya
gltinlltksdgqkfgkesgavwldknktseyefyqfwfnqtdqcltflthflqkalase
mtqfvhklkltdaffsidalisskrearefltkaiminkyllvkkgkkkmakkitrvakl
efmamqakpgaelaslginmpaftrefndatkdragdvvpvvitayddksfdfvlkttpt
aymlkkvakiergasnsrtqtvatvtldqirsiaeykmpdlnantveaamkqiigtaknm
gikvtgmedaikeiekmfgkgsimvlgetfssgsllldnalgiggypkgriieiygpess
gkttlslhaiceiqkaggiaafidaehslepkycqnlgidtnkllvsqpdngeqaldile
mlinsnsidlivvdsvaalvpktelegemsdqsiglqarmmskalrklngliaksnttvi
finqlrekigvifgspetttggkalkffssirlevrksnseiignkikikvvknktsipf
ktsllynkgidgelvdllveiieksgvwysyqnekigqgrvnqeviqgwvkkirklgamv
fidlkdrygvtqlvvkseyviekgivvkrkvnnelvtgeieviiliinksltpfvlenvn
edtrltyryldlrrpvmqnnlitrakiirnfltnflevetpyfakstpegardflvpsrk
fyalpqspqlfkqllmisgidryyqivrcfrdedlridrqpeftqldlemsfavsealil
lrlsykdaidlygsdkpdlrydlkihnqvakqfhfnkativlnisqlmgairislfkvlw
vvdfplfefseryvaahhpftspkalacaydlvmngfeigggsqritnpiqqrmfdavel
tnfgwfmnaykygapyhsgiawgldrismiltsirdviafpknslgidmmsnapdlldel
niktmgqkvspnvlrlgivrdwenrwyawldqdikirtalfkllkdavskidiertltlf
iktarpaivlgqegkniekivavrktvnkklivnvrvieiknpdadatlvarwigeqisn
rasfrtvqklaikkalkagakgiktavsgrlggvemartegylegsvplstlrnnidyal
yeapttygqigvkvwinhgevfklslltkneydfleslitidqyiyafysethnmygvni
kpiigltilviyaknkkgyviivgnrlnyelevikqmgfsdyflvvsdyvnfakkdilvg
pgrgsaagslisyllritdidpleydllferflnpdrsnlpdidldfqdnrreevleylf
ekygkhvamittyqtigykmawrdvcrvvnkiskkiiglprqtsthaagvvltqtqfdmn
yldvlglikmdilglrnlttiqeikafellkqtsgifqleskgmtlvskmqvdsielist
asalyrpgpqylenkyeilkptygiivyqeqvmqmlkianfsyakadiirramskknefi
nsavkwiekfsnygfnkshsisysyisywlayfkahftsefyyikelkpsviifmpltci
ksigyqtlikagaldqkprgtqdffnydeirtpmfeaelfirsistsdivskemyefvdk
knrslvlkpegtagvvravvenklylkvyyispmfryerpqkgryrqfhqlgievfdyev
lniakiytnflitnreeyielkkylsdcnirleknplrvldckidekq--fknvpsmsdf
lseklvrgldyytgfifeikseqtviaggrynnlvcgfgmglerfidiislksalkklnp
kyliilmrknraekrdvladpiynsklvtrainkimldgkrgiaqsiiydafniikektn
kepievfnkaienikphlelkvrrigganyqvpvevsaerqitlalrwlinyarlrnekv
mtiklaneiidasnniggsvkkredthkmaeankafahyrwmakeqfdrslphvnigtig
hvdhgkttltaaitkvlseqgnaefkdyanidnapeerergitintahveyktanrhyah
vdcpghadyvknmitgaaqmdgailvvaatdgpmpqtrehillsrqvgvpkivvflnkcd
mveddemidlvemeirdllteydfdgegapvirgsalgalngdpkwtgainelmaavdey
iptpqrdadktflmpvedvftitgrgtvatgrvergtvkvneeveiigleeptktvvtgl
emfrklldfavagdnvgallrgvdrhsvergqvlakpgtikphtvlkasvyaltqeeggr
hkpffnkyrpqfyfrttdvtgevtlpegtdmvmpgdnvemeiqlikpvaveegtkfsire
ggrtigagtvisivkmkqttmisnkkwyivdaenktvgrlatqvalvlrgkhkvdftphi
nngdhvivinaekaifsgkkesnkfyyqhsmhpgglkkrsvsvqreldptkilerairlm
lpknvqgsnqyralhvfkgshpfaaqkpevleimkqfvrpkfsvsplergfgttlgnair
rtllaatpgasvyaikiagatheftsipgiienvtkiilnikqlvlkidtsmvyagdlda
gvevlnkdlliativldlvlyaknsrgyktfkdnkn--mitidsnyspiikvadsakigl
eklettdgsitieaisiasrilvahleffirtveeldftqrslnclkragintlrelvde
igsirnlgrkslkeikdkvakhipvlleesikylnikpdgiyvdctlgraghsseilkql
gflyaidqdqiainflliqgnfsnlvdgilydlgvsspqidisrgfsykldgpldmrmdq
iseilfygeesfsiskkivstlqlvevirslpqkvlkkhpakktfqalriyvnnelivle
karicvitfhsleekivknifnnstleleknhrshsaklwvieknkilaiesscdefsvs
vidnnkvissqikdhqmfggvvpelaarlhvqnfnidyvaytkspgligslivgklvaet
islyinkpllaldhiqghifgaaiefvypvlamvvsgghtqielinfkiigstrddaige
cydkvarvlglsypggpildklydfsysglktacinlihnfaasfqyatsiieklekaik
tltvaggvsanseirkfvpkmsyctdnaamiaklayekinimllgapgcgkgtqaeqlvf
iqvstgdlmrkeisslglkagkyvpdeivnkivdfdgyprtleqaksleilikritnrlv
cpvckklvkrsdddkvkirlqtyqtlplidyykmlqpkrtkyrkphrvsyegkakgakdl
nfgdfglmaldgawidnhqieaariamtrymkrdgkiwmrifphmamtkkpaevrmgsgk
gnpekwvavvkkgtimfeiaqvneqvarealrlamhklpirckfvkmpnlklkteilsvk
niskitnamqlvasaklrwvvinsnlglcggynsnvnklvqifaigskakivytkfinnv
tiifepdisiyiesqvseqasrrtamenatnngknletlslkynrqrqgaitqeiseivs
gamiqtlsklkvadnsgakevrvirnlggsvrkfsgigdiiicsvisatpgavikkgqvv
kavivrttrelrredgtyikfsenaavlikedktprgtrifgpiareikdagfakiasla
pevldiyvfglsqlakevcflgveqrfadgeilvesvrgkeiyviqstsmpvnenlmell
iaidafkrgsaekinvvipyygyarqdrkakgrqpitaklvadlltkagadrvivfdihs
tqtmgffdvpmdnfhtsslaneikcilvspdygglnrvhkvdsytiavigkrrpepnkae
vefvlgdiegrtcfiiddmidtggtiinaakalkangakdvfifachglfngpmtqaiki
vknvvvtntvfeglrivsvapllanmikhsltevynmarisgveipnnkrvvvsltyiyg
iglptaqsvlktlisedirvkdlteeqiknismeiskyktegelrrevslnikrlmeigs
yrglrhrkglpvrgqssktnartvkgprktvankkk-kkkikknipkgiahihstfnnti
vtvsdekgnvlswssagaigfkgskkstpyaaqliseaaakgamdngvktvsvevkgpgp
grdaairalqmagleitsikdttpiphngvrprkrmarslkkgpfvdeslfkkvtaakdg
ev---iktwsrrstifpefigktfgvyngkefipvyvtedmvgnklgefaptrkfgghgm
srftgstfkksrrfgfsiletgkefskgkkrvttpgqhgiseygqqlqekqkvkfmygls
erqfrntfakakkmgilgtnflvllesrldnivyrlgfsatrqaarqlvnhghilvngkk
vdipsyllsvgdvvevkgefvrlpertelseiseslivewynrpgllsssiclisspiel
aekieiagpgflnvliinieyvsanptgylhigharnavigsvlvnlfkagykvqteyyi
ndagnqinvlavtvfvhylqnlkpencyagdmydygdqfkflkiikqqlairhwsseykk
ddaiflkttqdkdrvlvksdntytyilpdlathnlrikliniwggdhhgyikrmqaglle
iqmvqmvrlikdgseykmskrkgtavwladllelvgadalrymlasksshmdldldlisn
pvyyaqyatarcildnfkevistqqicdyiqtickifhsyyaelgfikaiqvlenaffii
giqmklnelkytpgsktkativgrgmasgkgktatrghkgqnsrsgvrpgfeggqtplfr
rlpkvgftslnkqytilnlsdlekvdheslilvkilangsltkknkiskaakdaieklgg
kvevikyknqivpelfkelnyksimqvpkiqkvvinmgvgdattdpkkldaaiselekls
gqkpivtkakkslavfklregmaigakvtlrgkkmydfldklinvalprvrdfrgvskts
fdgfgnfttgikeqiifpevdydkvirlrgmditivtsaktnkeafallqkigmpfemai
kkyksttngrrnmttidyskntpekslvvsknskagrnnrglittrhkggghkqkyriid
fkrnkrdifgtistieydpnrnaficlinyvdgekryilfakgmqvglkvvagedikvgn
aaplknipegtlvhnvelkpgkggqlarsagssvqilgkdddgryvtlrlssgevrkvla
ecyatigevgneeynlvnwgkagrnrwrgirptvrgsvmnpndhphgggegrapigrksp
vtpwgkkalgvktrntkktseklivrkrsnkqnfeiiigvenhvelktnskmfsptkeid
laypgtlpsvnkkgvelailacnalnmqlltfdrknyfypdltkgfqitqqfnpigrngs
veierlhieedtakqtyldynrsgvglveivtkpvlrsaeeaclyveklreillflnvsd
vkmnegslrtdlnislrpyfshkveiknlnsisnikkavefeiqtrrfddtilmrskisi
dyryftepnifpiqlewvekiniiltslemtvakmliseiqaklniisskqtkvimpirp
erviktimgqlmkitngnvdpyktvllklsgealkgeaiasqivhlaglklgivigggni
wrgklgqsigmdainadymgmlatvmnglalestitkikvysslpiktvtddynfkkark
mnegfisifvggtgysyfttdttatiraieigaevilmakngvkgvydkdpkqhddakfi
khlthqeqlrimdltaatlakdanlkievfdmsgdnniikvlenklstiieqkvvvglsg
gvdssvacylllqqgyeveglfmrnwdsatnndilicpqeqdyldakavadklniklhri
dfikeywdyvftfieeykkartpnpdilcnkyikfdkflnyainlnadfiamghyakvne
likasdtnkdqtyflaqlnnqlsktlfplanltkeqvrkialeqnlitankkdstgicfi
gerhftdflqnyipsqtgdivdiknkvlgqhigimyytigqrkgihlsgmpyyvankdve
kkilyvcylystscivecqakfryrqddnkaitigqqavfyclggavidkvivaivgkpn
vgksslfnriikekksivddkpgvtrdriyilvdtggislsfsneiqlqtqiaiqqadvi
ifvvdfsldkddkmiakllhkskkpvilavnkydkfmslgfsdlyfissthgigigdlld
kvitkiaiigrpnvgksslvnsfvnenrmivsqiegttldavdtvidtagirkkskltie
kysylrsaisnadivllmidatpitdqdtniggliydekpviivvnkwdlveeeirayfk
yisyakiifisaidtrvtkileikqnlsikiktyvlnevlnkaqlinpapdfngnrlkiy
yasqayiptfvlfcnnpnyvhfsykrflenqirffgldsipinlifrerkilelrnvtke
ydgqvvlkgisfnvkegefitllgpsgcgkttilkiiggsqnpnsgeilfedknlipipi
nkrqfntifqsyalfphlnvfdnvafgltikktkkd------------------------
-----------------iieevmrqirqvglegyenkkidelsggqkqrvaiaralvmkp
kvllldepmaaldvklrktmqeelkrlqqdigitfimvshdqeealsmsdrivvmnqgti
qqigtpeeiynepenawvanfigssniitkikfdgkidiiirpediiiktfkgihwevvw
iihtieydidqqvsikwkpanvhvmwikqifigrvrsnrqgkfvsfmilndgttfdlqvv
yktrvssivkvltpeqqkfelqyplqkkehtteylreiahlraktktfnaifkirssaay
aihkffnfvyvhspiitsndaegageaflvgkkasltvsgqlhaeafaqafkkvytfgpt
fraensntakhaaefwmiepevafadlkdnilliqdmvkyiinrelefcnglidklnfkv
ttytqaieilkkfevsdiefgldlgteheryiceqvnktptfvtdypkeikafymkqnpd
nktvaavdllvpgigelvggsqrednyeklikrcnevnidqlewynnlrlygyyksagfg
lgferlimyitgasnirdvipfprtpknllkydhfqveqdknlfkkpkfsiilpppnvtg
klhighawdslqdaiirfkkltgydtlflpgmdhsgistqvkveaklkigrekflikwke
eyireqwklglsldytekftldeinqivkeifvkfyndqiiykgkqivnwdpeqktaisn
veviyketqskmyyfkymlefltvattrpetmfadqclvvnpndtrykyinkkvinpvnk
qiipiisdeyvdiefgtgvmkctahdlndyhlgikhiclnidgtvnyqgldrfvarkqiv
enlfvkqedinqvgfsersnaivepylsdqwfvkmvinlqnfypnrfsvlnrwmtdahdw
cisrqlwwghqipcwynqmyvgenwtqdqdvldtwfssglwafknyfptsvlvtgydiif
fwvarmifqtleipfkevlihglvrdelnrkmskslgngidpmdviknngcdslrlfllt
nstpgqdirysswnfinklwnasryvqwiltelnkyefslagwdfvwnkycswyiefskv
vlkeilvmlhplipfvseeiyvikmiirefkhnikndnevlrsekilnnsefikkakaek
ieqekakyqfgdflskrmqksiekntlneeniketlkeirlslleadvnieaakeiinnv
kqkalgseganahmikivheelvnilgkpsvvmmvglqgsgktttanklayllnkknkkv
llvaldiyrpgaieqlvqlgqkntqvfektaeqalnfdvvildtagrlqvdqvlmkelds
pneillvvdgmsgqeiinvtnefnsklklsgvvvtkldgdarggatlsisyltklpikfi
gegegfnalaafypkrmadrlmgmgdietlfekavenrmflgqfdledlrnqlaqiakmg
slnklmkmlpiaqiqdaqrklvfsilmdsmtlkerrdprvlkaisrknriikgsgrseke
fnelinsfemkvlmigdvyakpgrhlkniineqidfvvvngentthgksifykelnvdvi
tsgnhifknndllkplnmkiavvslmgqsf--nnpydaldeflfdillvdfhaestaeki
afafnydgiitamvgththvmtaderllpnktafisdigmtgvsiigvekfnvanlnavi
ieisinritkaqnqtnikkqlkntglidgifvyteplsviefatkinkpailkyffnqgq
llnqntllseeqmgelclefgfdfkketsvtkenilqqlkerppivtimghvdhgkttll
dsiknsnvvseaggitqaigayqiikitfidtpgheaftemrsrganvtdivvlivaadd
gvmpqteeaidhaklanvpiivfinkidkpgadpnrvktelmglvaeefggdipfiegsa
ikkinldklqdtiiliselenlkanpdkfasgvvleahldkakgpvasvlvqqgtleikd
imiagtfgsikhieaepskpvvvyglnvpkagdkfvvindekmareiaeksitliikadt
qgsvealknsnisgvkniirasvgaislsdislastvivygfnvrvrkkaeniiykviee
leaakgildpevkevvlgqaqvralfrhsaigtiggfyidgvipakirvirngvviydge
inslqhqkqdvkevkagfeggltiknfndikeddifeaykieq-mpitkdeiikaleemk
lnelnelvkaiedhfgvvasvgvaaaa-paeaaaapsevsvvmtsvgqqkvavikvvkel
tgvglmdakkivdgtpvtikehvkpeeaeemkaklveagasidlk
>1188233_0
kyylcgptvynyphignlrptvtfdlliraqfylnnitdiddkiikkamntteaaiayyl
slfdsfnlitqivrvtdslndiyvffdvqygkisnqrienlvadftlwkdtnlgikfesp
fglgrpgwhtecscfiatidlhgggidlifphheneniqhyaiypitknwmhfgtlnykn
qkmsksignlifphdflkkytykllmltkpinltdellnlnfamnilgfkadllrdilkm
slkagivglpnvgkstlfsalteaesanyafttiepniaivnledkrlyqlanivkakki
tpatfqfvdiaglvskgeglgnqflanirevdaivhvircfenedivpindlkiinleli
ladlqsldnilnrigkraqsnnpevllkaksfdddeikilktyqfltikptiyvanldli
picikleyevssgldeiiksfylldqsvyftaetrawvfkngmnaaqcagiihsdfekkf
vkaeiikyedyifqgekqakeagqmslegknylmqdgdvcyfkiakkleikikafeanlv
ddaakkvillakadvsgpiplptrreivtilrsvhvnkksreqfesrthkrlivlvdkak
rlelpagvqitliekkwqkfwdkayildmfpypsgalhvghlegytatdiiarykrlnnf
dvlhpigwdafglpaeqyalktgnhpasftkknidnfrqlrmmgfsydykkevnttdpnf
yvwtqwifkelykkglasieeidvnwceelgtvlaneevingkkvrgnypvirkpmkqwv
lkitkyanklleeidnldwpeslkmlqknwigkqdgfetfttygtsaiilsqhpllkksg
iflgieiwvsdyvlssgalmcvpfklrdwifsrqrywgepfpilfdenqihlvdvqlpfw
lnierhdtnvmpqwagsswyflayilkfekwmpvdlyiggqehavlhllyarfwhrflyd
lgivnkepfakiinqglvlpdgqkmskslgnvinpdelvlygadalrlyemfmgpitska
wnnslngirkwldrikfniaisklmvfinyfaillspfaphfaeeilfqigiqingkvrg
kdeiieiiksvyienkilniivklddyrnigimahidagkttttervlyhtgkihkiget
hegasqmdwmiqeqergititsaatttywknkrlniidtpghvdftieverslrvldgav
avldaqsgvepqtetvwrqatnyrvprivyvnkmdkmganfkasveslkkllganahaiq
lnigeeaqfngiidlvtmkayefdggkeieipsylkdeasmrsslaesladfddevmekl
lmeeeilmkqairkatltanyfpvvcgtsfknkgvklmldavvdylpspldippmkaypa
sddffsalafkvmndpfvgnltffrvysgvitkgsyvvnstkgekerlsrillmhansrs
dieevrtgdigaavglkytttgdtlidekivlenmnfpepvisqaiepktkdaseklsla
lqrlgaedptfkyytdeetgqtiiagmgelhldiiidrlkrefrvevsvgapqvsyreti
tksaevegihkkqsggkgqyghvwikyepnpdggfefvdkivggkipkeyiksiekglke
kmaigilagyqmidikatlfdgsyhdvdsselaykiaasksltkgrdllgtvllepimdv
avvvpedffgdvmgdisrrrgqirdnetrndahvikafvplsemfgyatqlrsmttgrgt
yqmwfdhyekiprnladeiikkrggyyglgrrktsvarvylipeaaqylnsaillkdaks
pfsvteqfdifvnvngggltgqagairlgiaralleannefrnklkdagfltrdarvker
kkfglrkarrarqfskrkkrilsgitatgkltlanyigaiknivnfqdesyvfiadlhal
tlnkkniyalfiacgidinkttlffqsdvmehgmmnwliatnttigelsrmtqfkdksng
metiptgllmyptlmagdillydadlipvgadqkqhveltrniaqrlnnkfarimslsdp
tkkmsksdeksaiyllddpeiaykkilkavtdsegniylsiknllsiysalkisllqafk
dknygelktevglltqiqkkyngakkaqltkegleqykkrliylqeearpavieeikear
nqgdlsenaeydaardkqaaieneilqiqnilenviiidvkigstvklvtivgaldadpf
nnkisnssplarailshykvkiesimlalyrqyrpkifdevygqksiieslkniikltha
ylfcgphgngktstakifanaincspceqcidiieidaasntgiddirelrekikykiyi
idevhmlskaafnallktieeppkhvifilattdpqkipltilsrvqrfnfkkikenina
niidlgngsfrdtlsiadqvlygivyllnalkdyyvfelyllkmmptvaqlvkqgrkaks
tkskapallynslqkkeisapfkrgvctrvatmtpkkpnsairkyarvrlsngqevtayi
pgeghnlqehsvvlirggkvkdlpgvrytivrgtqdaagvnnrkqarslygtkkpkddvg
rilykyilriekifrqkdikvngirtklqlgdeiivkviyedknlliidkenvamhsldd
qvhkylfvpssigrldkktsglvvyaknytlvtfeekiyqqiltgkkhqiratlylkapi
lgdtkyglhsysikfyaeyndmidlkyllknkklltrqakrnalseeigiqipnipyddv
pvgidenanvcllphyeiaskldiidfarasklaksrfvvykndgaaliralenfmldth
igykeipmhlvnmlygtgqlpkfaedlfkiedlwliptaevpvtnfhydeilnlpikyva
ytkcfrseagsggrdtrgiirqhefhkvelvkfvdeewkktvndaksilelleipyreil
lstgdmgfgsaktidlelwipseqryretssisiykdfqairakiryrtkkyahtingsg
laidrvvaailendgsitipkvlipymridlartnmsaqdgilgheaiaitdlnvqsfps
fikpiygatlyvvfdlettglssrddiiefgaseltninesmlaegirkiykiavahngs
fdmrmcfcidtlrvsylldlhklervckrfniaydeahradydanvlaqvwrvlaknqkg
lkelfkilsnsltdnllfgsatfdyielppiaykdlinkmcvatsdaryvaiyinapslg
ggylttkemigqfiflniikdivinnpkiasqidiqvikdklyvpsfdnsklrelvyknl
ykygnnpdkkiidrvekelnpiikygysaiywishklvkrsnedgylvgsrgsvgssiva
nlsqisevnplephylclkckyfewysgwdlpdkrcplskdghnipfetflgfeankvpd
idlnfsgeyqpihnlvkelfgehsfragtiskialktafgfcekldflasagvkrttgqh
pggiivipkefdvedftpvnypandswktthfnfsihdnvlkldllghddpttikmledl
tgissipkfdenvmklfymidnettgayglpefgtsfvrgmlktfndlillsglshgtnv
wagnaeelvkgfklkdcvccrddimqelivsfeimervrkgkglskvpdwyinslkkiey
mfpkahatayvimawrigwyklyyplefyasyfsirpalittfeitkemyargfsiqnvs
leksdaslippfnvvdglgdvaesiikarapflsiedlerakinikirrlgilkdlntnq
veldykdtllmpqtdfsmkanlvekekidlykkvldsnknnafvlhdgppyangdihvgh
alnkilkdiivrnkslgffspfvagwdthglpiehrmlkselrnyceyalsqverqkeqf
kklslltdfsiyitldkkfeaqqlrlfkkmldgliykdlkpiywspssqsalaeaeveyf
dhispslyvafkvvddnliiwtttpwtliansgvainkdlylkiyilakdllkykspinc
pvveghhvtlengsglvhmaplfgeddfiignknnlmhvnddgianifyddanpligikh
syphdwrthqpimyratpqwfvsvkkikskqrlemlenrdtwcisrqrswgvpiivfydk
nknpvleeifdhiinlvefgtniwyekevdellpdkynqgftketdimdvwfdsgstsla
ipfdlylegsdqyrgwfnsslinsvakspfkaflshgfvldgkgrkmskslgntvnpldv
vahgadilrlwvanseytadisiddkileqnieiyrklrntikfmlggiihalmekfvnv
ikeinnfiinlssyyisitkdilylerrmvqtlftkiillkalapilpttmeevysyfnk
fesvflleffelknevyklieeniknqeikrqneafpltkllmvakvsfgfkclrcickr
cemknisvnieipknsnikyeydrktgkikidrilregfkygyisealdgdeldvlvysp
efmpgsvvevriigamkmidsgetdtkligvhaddyrldhikslediffqnykyfkgpnv
vtgfegwaqkeynecvqlmnqygsldkdefiakmkdlhpkkymakirkndmvliisgkdk
gkfaavlattvilkdvnmkvkhhkpsegkiekeypihisnvaflakkgtkigwkvktgkk
qrvakkinkvikfiaiegmdgsgkttiifvftrepaekirqlildvdallfatsrrlnle
kgiwpaleagknvitdryttssyvyqgilgnvglinqiatepdliiffdleklrdaykky
kvidaflnelkerkilnnisnekkfvyigfdptakslhlgnylqiatllrfkagynvyai
lggitgmigdpsfraerqfldaikkqlekfglnvidnlnfyknmtlinffsevgklinvn
yllekesiatrlqglsvtelcyqliqgwdfkcmfenvqiqaggsdqwgnittglefirkv
altinlitdengkkfgkgggslwlnkqmtspyalyqfllnqsdlaftflsriaqkalase
viknihgkkitdilfaidflkasnresrefivksfsldkyallkkgkkemakeivkkakl
qfiagqakpgpalagvginmpeftkafndktrergqepvpvlitvykdksfdfklftspt
syklieaskakkgsgvpnkekvgsitleqlkeiaaykmpdmnantieaamrqvagtatnm
gitiegydeilkeiekefgkesimllgdtfssgslcidnilgiggwpkgriieifgpess
gkttlalhaiaevqktggiaafidaehsidpiyaknlgvdiknlilaqpssgeealeivd
rlvktgaidlivvdsvaalvpevelngemrdqtigaqarlmskalrkitgtlsknktaii
flnqirekigvlfgnpetttggkalkfyasirlevrkvngditgnqikckivknklappy
kseiifskgisteviqlaeqiitrkgswysynneniaqgqlesevefgwiankrkfknqt
fvdlrdssgivqlvftkesclqkgkvvkrlanaelpsgeievlvkilnssqipfdindan
edlrleyrfldirnerilqnlklrhklirnffdnfiefetpilakstpegardylvptrk
ffalpqspqlfkqllmaggvekyfqiarvfrdedlrkdrqpeftqldielsfsicenmwf
prmdfgyamkyygtdkpdtrfeflineeifyknsgkklyaligtlkalgairtlllnflw
iinwpmfefdkkyvsahhpftqfeikaksydlvlngfelgsgsirihdltqelmfdilki
srfgfflkafsyglpphcgiafglervlmiltsirdviafpknakgsdlltlapselley
nleimgqkvnpngfrygitkahntvwysllledqkiydffdkkvreqigkvqirrnvivy
vftakpaamlgtngekikqmtnlkrylnktiniaidvielknpdlnarllaeniavklen
rgsfrlaqkfaikaamkagakgiktsvsgrlngvdmartegytegemklhtlrqdvdyav
ttakttygilgvkvwvsngeildllnvhnttysflsstisvedaiylvfseknhffslnl
kpifgldvynlfaknedafdiivikrlekeletisklnfanyflivqdwvnwakndiaig
pgrgsaagslvcfvlgiteidsikydliferflnakrismpdididvqddkrhlvinyli
ekygykvnnivtfstlgkksairdvlrainviskrisgfyrqigthaagivisqtqisle
yleyfglikmdvlglktlttikeietfellsntlgvfqvespvmiglkeigidsfndiaa
vislnrpgpiyakrknkivkdtygiiiyqeqimqiarianmsfeeadllrkiiskkqefi
nkainniekfadygfnkshaiayatltfkmaylkanyplefyyvneasphiniilplgli
kgigpellikagtfrsrlkgtkdiynfkfietpiiednlfirsvetsdivtkemyvfkdn
gnrliclrpegtasairayvenkinsklfyfgpmfryerpqkgryrqfiqggielinfei
iklavleinnlgssrnnyiylkeyfsisklrleknvlrilddkeesnkdfvknapklidf
ltkylvrgldyyndvvfefvskstilaggrydgmiigfafgvdriaeiinikqlfkklkp
kmlifksrkhkapvrdvladpvfnskiitklintimldgkksvaenilysafdiikektn
kdpmevfnialenvspqlevrsrrvggsnyqvpcevsakrkqtlalrwiiqyarlrndkt
meeklaseiidasnkmggaikkredthkmaesnkafahfrwmakldfdrskahvnigtig
hvdhgkttltaaiatvlskkglseardyasidnapeekargitintshieyqtekrhyah
vdcpghadyvknmitgaaqmdaailvvaatdgpmpqtrehillakqvgvpkivvflnkid
mfereemiglvemdirdllnqykfdgdntpviagsalkalqgdpayeaqilelmdavdty
veeptretdkpflmavedvftitgrgtvatgrvergvltlneeveivglkptkktvvtgi
emfrknlkearagdnaglllrgidrseiergqvlakpktivphtefeatvyvlkkeeggr
htpffqnykpqfyfrttdvtggikfigqremvmpgdtvelkveliapiaveegtrfsire
ggrtvgagtvtkivkmrqttiirdkkwyiidaanvplgrlstlvasilrgknkptftpnv
dmgdnvvvinakdvlltakkdekkiyyhhtgypgglkqitaadlrakkpealvekavrgm
lphtklgrkqfknlyvyanahkqvsqqpitievmeksqkitfiieplargyantmgtvlr
rtllssitsvapfaikinnvehefqtidglkedvitlirnirnirfvyneefvyaydivs
gleivnkdqyianislefdlflrqgkgfidfeenknviflaidsdfspikkcaeelnsse
erlketdgtiqkeaieqaakiivahfqiigisidklnltirslnalkrakyntveeiied
lsniknlgkksiediiqkrdkhipvlldevisslnikengiyvdltlgraghsleilkki
gmlicfdkdkqaisfvliksdfrflvdgiladlgvsspqldeergfsyskdgkldmrmdq
lrwifsygdvkfpiaksvissfelneiiktlpawyirknpskqvfqairiavndelnald
ngslaiitfhskedfkvkkffqdlnnelelnkrsrsaklrvitklkifaiesshddtsfa
ilqdnkktitqteihkkyggtipelasrmhvknilfdyiaytkepgligslqigyivaqt
mamiykkpilglnhleghfysafielqfptlcllisgghsqlmlysfeiigetlddavge
vydkiarklnlgfpggpiidkifdfsfsgiktavinrvnsiatefqnvilylktlkkain
livlaggvsanvgirnylpemkyttdnammiarmayekvnlifmgppgagkgsisklmvy
fqlstgdmfrqeikelgkksgkyvdnsitnhlveldgfprtldqaqfleqiierlskrri
cpkckevikrvdddvilkrldmyqteilidfykmlqpkrtkhrkmfrirhdtkahrnntv
sfgefglkstssawisarqieaariaitrrmgregkviikifphmsktskpigvrmgsgk
gspdqwfavvkegtvmfevsgnqvdtmkdalrlgghklpvtwkivamkslqikqrinsin
stkkitkamelvaaakfafiifgsdlglcgsfnseiykkvilivigsklkliytkydnpl
kiifepnfkiffnsklsetsqrrtameqasdnaedlielknqynssrqskitqelteivn
gsmlsefsrcnvadnsgakevmiiknlggsvvrstnigdvvvvtvkkaipngvvkegqvl
kavivrtkrgiardngsyirfddnavvlikedgsmrgtrvfgpvarelrdkgylkiisla
pevlniaiftmekladeigylkrevvfadgermlytvrnktvfiinntskpvndnlmdll
ifidslkrasakriicvttyygyarqdrmasgrqpitaklvadllekagaskiitldlhn
asiqgffnipvddlrgqifsnefkyvivspdhggavrarqlselliaiidkrrtapnvse
imgvlgdvkdknvivyddiidtggtiihaaevlkkqgakkiiiaathglfskgfdmfeni
ideviitnsifkklrelsmaeflglviessigkiyemarvlnieipnnkkarisltyifg
igptlakkiladavdgekrvkelseeeltrirdeakkyttegdlkreinlnikrlmeiks
yrgirhrkglpvrgqstkknartrkgprktiagkkgkkknkk-ivtqgiahihstyqnti
vsfsdlkgnvfawsssgaigykgtkkktpyaaglaaaaavekakefglkevsilvkgvgp
gkstarkqietsglsikevkdvtptahngtrppkkmsrslkkapfvddhlmkkvvaiien
kakrpiktwsrrstiypdfigltfqvhnghafidvfvtndmvghklgefaltrtfnghgm
srflgsifkksrrygtsllennkeftkgkkrttapgqhgpsdyqihmyekqkvrfmygln
erqfknlfnvaarkgvtgtnllqlvesrldnlifragyartraqarqfvnhnhvtvdghk
anipsmiikpnsiieikitytrlpernefaeidesliveyynrygdystnialtlqaiei
aqeikiaqpgfinfwkinvefvsanptgylhigharnaaigatlcnilegghsvvreyyi
ndygnqmnklaisvysryqqiflpenayrggdiivgnkyqalenikkdlgfdifaseyek
dgatwlqttkdkdrviiksngestymcadiayherkfiiidvwggdhsgyvervkfafme
vllfqlirimkdgkeikmskrlgtsltmrelmdevgkdairffliernsridfdirkvsn
slyiikyaharcelkeypdlikvnllppyllklagtlnsfysnvalikavtvladgmklm
dldmklhtlkategarkaktrvgrghaagkgkqagrgqsgqtkrstvrlgfeggqlplfr
ripkrgfnnvniehqvinlktlevvsyetlkpvkilgngtltkkpalslkakeaiekvgg
kievqkyleqvrfelvkefgyssimqaprlqkiiinmtagnevsnskaieevmvelsqit
gqkpyqtkakkslaswklregmpmggkvtlrrdrmwsfltklinvalprvrdfngtslks
fdgrgnyaigikeeiifpeisfdkirklkgmdiilvtsansdkeafallkklgipfamai
kkfkaytngrrnmssldyqghrpeksllvilpthsgrnnqgkittrhhggrlkrfyriid
fkrykdgieavvksieydpnrsanislivyrdgekryiispknikvgqvvvsgediqign
nlplanipegtfvhnielqpkqggiiarsagssaqilgkdesgryvilklksgevrkvlg
vcratigevgneehslvnigkagrnrlrgirptvrgsamnpndhphgggegkqpigrksp
mtpwgkkalgvktratkkasnqfiirrrketsswelvigieihielntktkmfssqppid
laypgtlpslnkeaiikgiklakglkmklvrfdrknyfypdltkgyqitqqfnpigkngi
isierihleedtakstllnynrsgvplieivsnpvmhsakeatayveairqmalalnisd
akmnegslrvdvnisvrkklntrveiknlnsisniekaieyeactkrydetvimrsksai
dykyfpdpnipyirlslidsisqlinntsyattniffseivsyinkisknniklileenf
nraskflsgqvmkktsgkadiykriliklsgeglankdfasqlktiinvevaivvgggnf
wrgtsaaknginrvradyigmlattmnalalqsgfeasrvlsslttpkvcevyinekaky
lrdgeviifaggtgrpffttdtastlyaseieadailmgknnvdgvydsdpklnknavkf
dkitydedlrvidqtaasmakdnnidiiifdineenallraienkintvitkkvilgmsg
gvdssvcayllqeqgydveglfmrnwdsmlnndflicpqeqdyldaqavakqlniklhri
dfvkeywdnvfqlideykkgrtpnpdifcnkyikfkafadyafklnadyiamghyaktkf
lykakdnskdqsyflaqlssqlektlfpladyektevreiakklnlavaskkdstgicfi
gerrftqflenyipakpgeiidihkkvvgkhrgamyytigqrkglnlggypyfvvghnle
kkviyvtyllsnklignlsakfryrqadikavtpgqevviyvigaaiidqiivaligkpn
vgkstlfnkiidkrksivydtpgvtrdriysvidtggitnefkeqikkqaeiaineaeii
ifivdggitsedffiasllrktnkkvllainklesvyklgfneifpisaihgegvgnlld
avifkltilgptnagkstllntltnedrsivsnvagttrdsvseiidtagikrksklsie
hyalirasieeadlcllmldaqevshfsqniigiayelkpliviinkwdlikknlekklk
fvdwapvvfisaknqrinklkrvknnigrkintnqlnsiimsaqiikpaspikgkrlsit
fskqgkiptfllfvndikcahftylryienqirqydfsgtpinlvlknkniielvdvvke
fedktvldnvnlqinkgefitllgpsgsgkttilriiggfewvtrgevklhgkdikdlsp
hkrdvstifqdyalfshlnvennikyglrlkrikkekmaaldkwiddmdfkysywenyvd
lktsyekrfltrpisnaemdevkeimelvglsgnekknvnflsggmkqrvalarslviep
eillldeplsaldakirekmqvllrdiqqklkltfifvthdrnealqlsdriavirdgkv
eqfatpkelydypinkwvanfigdsnffdkvkfiskvdalirpediiittysgiyynydi
nvktpkhdvgkevyltwdvdaihlmkikellegwivsnrgnekirfltindgssinlqvv
aknslgtslvhltpnkqplelifpiqkketsleflreiphlrnktnlfkcimlirnslsf
eihkyfsflymaspiitsndgegagetllvkqkaflgvtgqlhaesyaqsfkkvytfgpt
fraenshtsrhlaefwmiepevafyklkdivlladdllktvikdemnyldglldnlnlti
ieykdvveklkqfiekdihfgmdlasehekflseqiiqgpvavinypkdikafymyqndd
nqtvaafdllvpgigeliggsqreeryqklldrmneikipplqwyldlrrfgyapssgfg
igferlimyvtgisnirdaipfprvagqiknfdhklvekemqafskppftiilpppnvtg
qlhighaldyiadtiirykrnkgfdvkwvagkdhagiatqvvvekklklgrekfienwkt
eyiseqwklglaldyserftldkaneavlkvfvsmyndgliyrdtkaiswdpklktalss
ieviptevkqklyyvkypiedlvvattrletmfsdvaiainpndsrfllmnetiihpltk
keipiiasqlidpsfgtgimkvsahaiddieiikqneciddqgkmnyqgldrfearnlia
nnliekiedvsnvgygersnepieilvkpqwfvkmilknlkfiperfevlikwmenvhdw
tisrqlwwghripawynevvvqeewiqdsdvldtwfssalapikryfptsllvtgydiif
fwvsrmyfqslqipfkqvllhglvrdaqgrkmskslgngidpismidqygsdvlrmslif
ncspgadinfgarlfinkfwniarlifwilsqfnkyefsiiyydfiinkfsawyleflkf
lfreilitlhpympflsdflflielilrkyreriskaneiafnekflnnpqflknapakq
vsdkkeklemlnfiqkrfqksidkisineedileilrevklalleadvnlevvklfvkqv
kekalnigklnqqvlkifkdeltailgnptkimmvglqgsgktttsaklafyfrkkgkkp
llvgddiyrpaardqldqlakqqidfftkiateaikndlviidtagrlaidenlmdelkk
pdyiflvvdamsgqdvinsakkfheqlnlsgtiitkldsdarggaalsishllklniafi
gisekitglevfhpdrmadrilgmgdvlsliekaseykmisgkfdlndlmnslaqikklg
kmksilklipgekideaenkfiytylinsmtegekknpkllknasrkeriikgsgrsare
ynlllndfelnvlflgdifgkpginlkklikdnvdfviaqaenvsgrkgfelkeagvdaf
tlgnhvwakndlirpinvkiaimsfmgvtfnpnnffdkfdevyadywiidfhaettseka
vfslyvdgkvdaifgththvqtndarmlpkgtyfvsdvgmcgpcaigsnpfkvsnlnavl
ftlkiklirkrisnviikeklnetkiqngvfifsgpmtvsefsskinqtkiltyyfkkgi
mktintflneeeiaelclmydldfkkeenvdaenlfddlfsrppivtimghvdhgkttli
dkirksnvlsefggitqhtgayqvdkvtfldtpgheaftemrargakvtdiviivvaadd
gvkpqtieaidhakaaelpiiifvnkmdkpgadpekvksqlsnivceewggdvqfiygsa
tqnenidslleaiflqadlldlkanlnrdpfgtvieskidkgrgivttiivqngtllprd
fiiaggygnirslmalpgdpciitglnnplsgdkfvvisdekfakkiaekvlniiiktdv
qgtaeaikqsttdetnnviratsgeltkadlllaetariylfnvnikklaenviykivee
vqiistlkepvyeerqigvaniiklffyskvgmiagckidgvvkskvevfrkgksifkgt
isslriekndvkivekgfdfgthikdfdkielddelkfyedvlmakltkeefvsalkemn
ikevmelveglkeefgidpsavvaaaapaaaeaeektlfnvtlksdggnklavikavkdi
lglplmdakklvesapvllkenvkkeeaeeikaklaeskaevvld
>1188234_0
kyylcgptvynyphignlrptvtfdimiraqfylnnitdiddkiiqkainktekeiayyl
qlfdtfnletkivrvtdslqdiyvffdvkygnisnqkinhlvndftlwkettngikfqsp
fglgrpgwhtecscfiatidlhgggidlifphheneniqhwaiysitkkwihfgtlnykn
qkmsksignlifphdflkkytyklliltkpinltdellnlnfsmkilgfqadaireilkm
slkagivglpnvgkstlfsalteaesanyafttiepnvaivnlederlyqlakivntkki
tpatfqfvdiaglvskgeglgnkflanirevdaivhvircfenddivplddmkiinleli
lsdlqmvdnvisriykkaisndkeillkikafdddewfivknyqfltskptiyvanldvi
picikleyeissgldeiiksfylldqavyftaetrawvfkkgmnaaqcagiihtdfekkf
vkaeiikyedyifhgekqakeagkmflegknylmqdgdvcyfkiakkleikikafeanlv
ddaakkvvllakaevsgpiplptkreivtilrsvhvnkksreqfesrthkrlivlidkak
rlelpagvqitliekkwqkfwekayildmfpypsgslhvghlegytatdiiarykrlkgf
dvlhpigwdafglpaeqyalktgnhpatftiknidnfrqlklmgfsydydkeinttdpkf
yywtqwifkelykkglasieeidvnwceqlgtvlaneeiingkkvrgnypvvrkpmkqwv
lkiteyaeklleeldnldwpeslkllqknwigkskghetfttygvsaliisehpllektg
lfigipiwvsdyvlmsgalmlvpfklrdwifsrqrywgepfpvlfdenqihlvevklpew
inveahdtnvmpqwagsswyflayilkfekwmpvdlyiggqehavlhllyarfwhrflyd
igivnkepfykiinqglvlpdnqkmskslgnvinpdelvsfgadalrlyemfmgpitska
wndslngirkwldrikfniaisklmvfinyfgillspfaphfaeeilfqigiqingkira
ekeivqiiktiyvenkilniivklddyrnigimahidagkttttervlyhtgkihkiget
hegasqmdwmvqeqergititsaatttywknkrlniidtpghvdftieverslrvldgav
avldaqsgvepqtetvwrqatnysvprivyvnkmdkmganfkasveslkkllganahaiq
lnigeeaqfngiidlvtmkayefdgnkeieipsylkdeatmraslaeslvdfdeeimell
lteqeilmkkairkatltatyfpvvcgtsfknkgvklmldavvdylpspldipsmkaypa
sddffsalafkvmndpfvgnltffrvysgvigkgsyvanstkgekerlsrillmhansri
dieevragdigavvglkytttgdtlidekivlenmnfpepvisqaiepktkdaseklsla
lqrlgaedptfkyytdeetgqtiiagmgelhldiiidrlkrefkvevsvgapqvsyreti
tksaevegihkkqsggkgqyghvwikyepnpdggfefvdkivggkipkeyiksiekglke
kmaigilagyqmidlkatlfdgsyhdvdsselaykiaasksltkgreqlgtvllepimdv
avvvpedffgdvmgdisrrrgqvrdnetrndahvikayvplsemfgyatqlrsmttgrgt
yqmwfdhyeklprnladeiikkrggyyglgrrkssvarvylipeakqylnsgillkdats
pftvteqfdifvnvngggltgqagairlgiaralleanneyhnklkeagfltrdarvker
kkfglrkarrarqfskrkkrvlsgitatgnltianyigaiknlvkfqeesyifiadlhal
tlnkkeiyglflacgidpkkstlffqsdviehglmnwlvltnttigelsrmtqfkdkang
metiptgllmyptlmagdillydpdlvpvgvdqkqhveltrnlaqrlnhkfakimslidp
tkkmsksdkkaaiyllddpdeaykkiikavtdsegkiylsiknllsiyaslvisleetfh
dknygelkqevgflieiqkkyiganqakltkegfeqykkrliylqeearpavieeikear
nqgdlsenaeydaardkqaaieneileiqhilenvilidvrigstvklativgaldadpf
ngkisnssplakailnhykvriesimlalyrqyrpktfddvygqkhiieslkniikltha
ylfcgphgngktstakifanaincepcdlcidiieidaasntgiddirelkekikykiyi
idevhmlsksafnallktieeppkhvifilattdpqkipltilsrvqrfnfkkikenina
eivdlgngsfrdtlsiadqvlygivflikalkdyfvielyllkmmptvaqlvkqgrkdkt
skskapallynslqkkeipapfkrgvctrvatmtpkkpnsairkyarvrlsngqevtayi
pgeghnlqehsvvlirggkvkdlpgirytivrgtqdaagvnnrkqarslygtkrpkddvg
rilykyilriekifrqkdikvngirtklqlddeivvkviyedknllivdkanvamhsldd
qvhkylfvpasigridkktsglvvyaknytlvvfdekvyqqiitgkkhqiratlylkmpi
lgdtkyglhsysikffaeynnmidlkyllrnkklatrqakrnslseeigiqipnipyddv
pvgldeesnlcilphyeiatkldivdftratklaksrfvlykndgakliralenfmldth
lgykeipmhlvnmlygtaqlpkfaddlfkiedlwliptaevpitnyhydeilnlpikyva
ytkcfrseagsggkdtkglirqhefhkvelvkfvsvewkktvddaklilqlleipfreil
lctgdlgfgsaktidlelwipseqryretssisiykdfqairakiryktkkyaytingsg
laidrvvaailekdgsinipkvlipymridlartnmsvqdgiynheaiaitdlnaqsfps
fikpiygatvyvvfdlettglssrddiiefgaseltnidemqlkegikkiyriavahngs
fdmrmcfcidtlrvsyfldihklekvckrfnilyneahradydanvlaqvwrilaknqeg
lkelfnvlsnsltsnllfgsatfdyielppiaykdliekicvatsdaryvaiyinapslg
ggylttkemldefvflnkikeiviynpkiadqidiqvikdklyvpsfdnsklrelvyenl
hkygnnpdkkiveriekelnpiikygysaiywishklvkrsnedgylvgsrgsvgssiva
nlaqisevnplephylclsckyfewysgwdlpdkkcpltkdghnipfetflgfeankvpd
idlnfsgeyqpihnlvkelfgehsfragtiskialktafgfcekldflatagvkrttgqh
pggiivipkefdvedftpvnypandswktthfnfsihdnvlkldllghddpttikmledl
tkisqipkfdkevmklfymidnettgayglpefgtsfvrgmlktfndlillsglshgtnv
wagnaeelakgfklkdcvccrddimqeliiafeimervrkgkgltnipswyinslkkiey
mfpkahatayvimawrigwyklyyplefyasyfsirpalittfeitkemyargykiqnvs
lersqaslippfivvdglgdvaeaiikarnpflsiedldrakinikirklgilkdlntnq
ieldykntllmpqtdfsmkanlvekevfnlyqqilqsnqgnnfvlhdgppyangnihvgh
alnkilkdiivrsknqgyfspfvpgwdthglpiehkmlipelrdackyalsqiekqkeqf
kklsmltdfkiyvtldkkfeaqqlrlfkkmidgliykdlkpiywspssqsalaeaeveya
dhispslyvslkivnenliiwtttpwtliansgvainkdsyikiyilakdllkyqspinc
pvveghhvslengsglvhmaplfgeddfiignknnlmhvnddgmknlfyddanpligikh
syphdwrthlpimyratpqwfvslkkiksksrlemlenrdtwcisrqrswgvpiivfydq
nknpvleeifdyvidlvehgsniwyekdvdellplkwnkgfskendimdvwfdsgstslg
vpfdlylegsdqyrgwfnssminsvakspfkaflshgfvldgkgrkmskslnntvdpldv
vkhgsdilrlwaanseysadiaiddkileqnieiyrklrntikfmlggiihalmekfvnv
ikeinnfiinlssyyisitkdilylerrqiqtlfakiililslspilpttmeevyqyfnk
lpsahlleffvlknevyklieekiknqeikrqneafpltkllmvakvsigekclrcickr
ceknil-vnveipkdsnikyeydrktgkikidrilregfkygyisealdgdeldvliysh
kfmpgsvvevriigamkmidsgetdtkligvhaddyrldhikslndlffknykffkgpnv
vtgfedwaqkeyeecvelmqkygsldkeefikemkkihpekyiakirkndmvlvisgkek
gkfaavlettvilkeinmkikhhkpsegkiekeypihisnvaflakkgtkigwkvktgkk
qrvakkvnkvikfivfegmdgsgkttiifvftrepaekirqlildvdallfatsrrlnle
kgiwpalknnknvisdryttssyvyqgilgdaqlinkiatepdfiiffdlellresykky
rvvnafiaelktrkilnnisnekkfvyigfdptakslhlgnylqiatllrfkagykvyai
lggitgmigdpsfrserkfldaikkqlkkfgldvidnldfykniklidffskigklinin
yllekesittrlkgltvtelcyqliqgwdfkcmyedvriqaggsdqwgnittglefirkv
altinlltdengqkfgkgggslwlnkemttpyalyqfllnqadeiltflsrfaqktlayh
lvkdihgqkisnilfaidvirvsnretrefiqksflidkyallkkgkkdmakeivkkakl
qfnagqakpgpalagvginmpeftkafndqtrdrgsepvpvlitvykdksfdfklftspt
sykliqaakakkgsgipnkekvgsitldqlkeiaeykmpdmnantieaamrqvagtaknm
gitiegyeeilkeiekefgkesimllgetfssgslcidnilgiggwpkgriieifgpess
gkttlalhaiaeiqkeggiaafidaehsidpiyarnlgvdiknlilaqpssgeealeivd
rlvktgaidlivvdsvaalvpevelngemrdqtigaqarlmskalrkitgtlsknktaii
flnqirekigvlfgnpetttggkalkfyasirlevrksngditgnqikckvvknklappy
kseiifskgisgeiiqlaeqiinrkgswysyngeniaqgqlnkeiefgwiankrkfknqm
fvdlrdssgiiqlvftketclfkgkvlkritnnqlksgeieilvkilnhaqipfeindan
edlrleyrfldlrnekvlnnlkirhklirnffdnfveietpilakstpegardylvptrk
ffalpqspqlfkqllmaggvekyfqlarvfrdedlrkdrqpeftqldlemsfalceelwf
prmdfefalknygtdkpdtryeflikeeifyknggkqsyaliatlkalgairtlllnflw
ivnwpmfeynkkyvpahhpftqfevkaksydlvlngfelgsgsirifdltqkmmfdilei
srfgfflksfeyglpphcgiafgierllmiltsirdviafpknakgtdlltsapselley
hleimgqkvnpngfrfgvtkahntvwysllledqkiydffdakvrelignvqikrnvivy
vytakpaallgtngdnikqitalkkhlnkklnitidvielknpdlnarllaegiaiklen
rgsfrlaqkfaiksamkagakgiktsvsgrlngvdmartegytegemklhtlrqdvdyav
tiakttygilgikvwvscgeildllnlhnttfsflestisvdeaiylvfseknhffslgi
kpifgldvfnlfaknsaafdiivinrlkkeleiinllnfedyfliiqdwvnwakndisig
pgrgssagslisfvlgiteidpikygliferflnpkrismpdididvqddkrmeiinyli
nkygyrvnnivtfstlgkksairdilrainqiskrisgfyrqigthaagiviaqtqisme
yleyfglikmdilglktlttikeietfallsntagvfqvespimialkeikvdtfndiaa
vislnrpgpmyakrkddilnetygiiiyqeqimqiakianmsfeeadllrkiiskkqdfi
erasknierfadygfnkshaiaysmltfkmaylkanypleffyvneatpniniilplgli
kgigpetlikanalrnklkgtkdiynfefietpiiednlfvratetsdivtkemyvfkdn
gnrtislrpegtasvirafvenkinskfyyfgpmfryerpqkgryrqfiqggielinfei
iklavleinnlgstrnnyielkkyflisklrleknvlrilddkdesekdfvknapklidf
ltnylvrgldyyndivfefvtkstilgggrydgmiigfafgvdriaeiidvtklfkklkp
kilifksrkhkapvrdvladpvfnskiitklintimldgkksvaesilynafdivkektn
kdpmevfnaalenvspqlevrsrrvggsnyqvpcevspkrkqtlalrwiiqyarlrndkt
meeklaheiidasnkmggaikkredthkmaesnkafahfrwmakldfdrskahvnigtig
hvdhgkttltaaiatvlskkglseardyasidnapeekargitintshieyqtekrhyah
vdcpghadyvknmitgaaqmdaailvvaatdgpmpqtrehillakqvgvpkivvflnkid
mfereemiglvemdirdllnqykfdgdntpviagsalkalqgdpayeeqimqlmdavdsy
veepvretekpflmaiedvftitgrgtvatgrvergvltlneeveivglkptkktvvtgi
emfrknlkeaqagdnaglllrgidrseiergqvlakpktiiphtefeatvyvlkkeeggr
htpffqnykpqfyfrttdvtggisfigqremvmpgdtvelkvtliapiaveegtrfsire
ggrtvgagtvtkitkmrqttiikdkkwyivdaanvplgrlstlvasvlrgknkptftpnv
dmgdnvvvinakdvlltakkdekkiyyhhtgypgglkqitaanlrakkpellvekavrgm
lphtklgrkqfknlyvyadahkqvgqqptvlevmeknqkitfiieplargyantmgtvlr
rtllssitsiapfaikinnvehefqtidglkedaitlvrnirnirfvyneeliyaydips
gleivnkdqyiatislefdlflrqgkgfidfeenknviflaidsdfspikkcaeelnsse
erlketdgtlqkdaieqaakiivahfqiigisidklnltirslnalkrakyntveeiied
lsniknlgkksiediiqkrnkhipvllhevinaleikkqgiyldltlgraghsleilkki
gllicfdkdaqaisyiliksdfrylvdgiladlgvsspqldesrgfsysqntkldmrmdq
ieqilyygdvkfaiaksiitsfelneiikklpakvirknpskaifqairiavndelnald
ngklaiitfhskedikvkkffqklsfeiqnnkrsrsaklrvitklrifaiesshddtsfa
ilddnkktitqseihkiyggtipeiasrmhvknilidyiaytkepgligslqvgyivaqt
msriyqkpilglnhleghfhsafielefpvlcllvsgghsqimlykfeivgetqddavge
vydkiarklnlgfpggpiidsifdfsfsgiktavinhvnniaiefqnivlylknlqkaik
clslvggvsanyairnylpemeyttdnammiarlayekvnlifigppgagkgslsklmvy
hqlstgdmfrqeinelglksgkyvddsitnalvkldgfprtidqakfleqiidrlskrri
cpnckkvikrvddevilkrlemyqteclidfyqmlqpkrtkhrkmfrirhdtkahrnntv
sfgefglkstssawisarqieaariaitrrmgregkviikifphmsktskpigvrmgsgk
gspdqwfavvkegtvmfevmgnqvdtmkdalrlgghklpvtwkivamkslqikhrinsin
stkkitkamelvaaakfayivfgsdlglcgsfnsemykkiilivignklkliytnyenpl
kvifepnfkiffnsklaetsqrrtameqasdnaedlidlknqynisrqskitqelteiin
gsmlsefsrcnvadnsgakevmiiknlggsvvrstnigdvvvvtvkkaipngvvkegqvl
kavivrtkrgisrengsyirfddnavvlikedgsmrgtrvfgpvarelrdkgylkiisla
pevlniaiftmdklakeigylnreiifadgermlftvrnktvfiinntskpvndnlmdll
ifidslkranakrvicvmtyygyarqdrmanprqpitarlvadlletagadklitldlhn
asiqgffnipvddlrgqifskefkfvivspdhggavrarqlselliaiidkrrtapnvse
imgvlgdvknknviiyddiidtggtivhaaeilkkqgankiiiaathglfskgfemfeei
ideviitnsifkklrelsmaeflglviktsigeiyemarvlnieipnnkkarisltyifg
igptlakkiltdavdgekrvkelseeeltrirdeakkyttegdlrreinlnikrlmeiks
yrgirhrkglpvrgqstkknartrkgprktiagkkgkkknkk-vitqgvahihstyqnti
vsfadlkgnvfawsssgaigykgtkkktpyaaglaaaaavekakefglkevsilvkgvgp
gkstarkqietsgfsikdvkdvtptphngtrppkkmsrslkkapfvddhlmkkvvaiien
kakrpiktwsrrstiypdfigltfqvhnghafidvfvtndmvghklgefaptrtfnghgm
srflgsifkksrrygtsllennkeftkgkkrttapgqhgpsdyqlhmyekqkvrfmygln
erqfknlfnvaarkgitgtnllqlvesrldnlifragfartraqarqfvnhnhvivdghk
anipsmiikpnsvieikvtytrlperhefaeidesliveyynrygdystnialtlqaiei
aqeikiaepgfinfwkiniefvsanptgylhigharnaaigatlsnileagfnvtreyfi
ndygnqmnklaisiysryqqiflpenayrggdivyqdqykalmninkdlkfdiytseyek
dgatwlqttkdkdrviikangdstymcadiayheqkfiiidvwggdhsgyverikfafme
vilfqlirimkngkeikmskrlgtsltmrelmdevgkdairffliernsridfdikkvtn
slyiikyaharcelkeypdlikvnllppyllklagtfnsfysnvalvkavtvladgmklm
dldmklhtlkatqgarkqktrvgrghaagkgkqagrgqsgqtkrstvrlgfeggqlplfr
ripkrgfnnvnveyqivnlfslqivsyetlapvkilgkgiltkkpnlsqsakeaiekagg
kievqkylelvrpelikefgyssimqaprlqkivinmtagnevsnskaieevmvelsqit
gqkpyqtvakkslaswklregmpmggkvtlrrekmwsfltklinvalprvrdfngtslks
fdgrgnyaigikeeiifpeisfdkirklkgmdiifvttatsdkeafallkklgipfamai
kkfkaytngrrnmssldyqghkpeksllvalpthagrnnqgkittrhhggrlkrfyrivd
fkrykdgieavvktieydpnrsanislivyrdgekryiispknikvgqkvvsgediqign
nlplknipegtfvhnielqpkqggiiarsagssaqilgkdesgkyvilklksgevrkvlg
vcratigevgneehslvnigkagrnrlkgirptvrgsamnpndhphgggegkqpigrksp
mtpwgkkalgvktratkkasnqfiirrrkessdwelvigieihielntktkmfssqppid
laypgtlpivnkqavikaiklakalnmelirfdrknyfypdltkgyqitqqfnpigkngs
ieierihleedtakstflnynrsgvplieivsspvlhsakeavayveairqtvlafdisd
akmnegslrvdvnistrkklntrieiknlnsisniekaikyefstkrfdetilmrsksai
dykyfpdpnipyiklnlinsisqlinnleyataniffseivsylnkinkndikkillinf
nraskflvgqvmkktagkanvykrvliklsgeglankefakqlqiiikvevaivvgggnf
wrgtsaakngihrvradyigmlattmnalalqsgfeqsrvlssltmpkvcevyinekaky
lkdgqviifaggtgrpffttdtastlyaseieadailmgknnidgvydsdpkfnknaikf
dritydedlrvidqtaaamakdndidiiifdineensllraienkintvitkkiilgmsg
gvdssvcaylllkqgydveglfmrnwdsflnhdflicpqeqdyldaknvanqlgiklhrv
dfvkeywdnvfqlineykvgrtpnpdifcnkyikfkafadyafhlnadyiamghyaktve
lfkakddskdqsyflaqlseqlkktifplanltkkevreianklnlataqkkdstgicfi
gernfakflenyipaqpgniidihkkivgnhfgamyytigqrkglnlggfpyfvvghdia
kkiiyvayllsdklignlsakfryrqkdipavtpgqevviyvigaaiidqvtialigkpn
vgkstlfnkiidkrksivydtpgvtrdriyrvidtggitdefkeeikkqaeiaineadii
ifivdggltkedffvasllrkankkillavnklesiyklgfsdiypisaihgegignlld
evvfkltilgaanvgkstllntlaneersivsnvagttrdsvsevidtagikrksklsie
hyalirasieeadlcllildakevshfsqniigiayelkplivivnkwdlikknlakklk
fvdwapvvfisaknqrinklkqvknnlsrkintnqlnsimmtaqiikpaspingkrlsit
fskqakiptfllfvndpkcahftylryienqirqydfsgtpinlvlknkniielvdvvke
fedktvldnvnlqikkgefitllgpsgsgkttilriiggfewvtrgevklhgkdikdlsp
hkrdvstifqdyalfthlnvennikyglklkrikkekmqaldkwiddmdfkysywenyvd
lkttyekryltrrinnaemdevrqimslvglsgnekknvnflsggmkqrvalarslviep
eillldeplsaldakirekmqillrdiqqklkltfifvthdrnealqlsdriaiirdgkv
eqfatpkelydypinkwvanfigdsnffdrvkfiskldalirpediiittysgiyynydi
nvktpkhevgkevylnwdidsihlmqikeilegwivsnrgnekirfltindgstinlqvv
ikgslwtsvshltpnqqplelvfpiqkketsleflreiphlrnrtnlfkaimlirnslay
eihkyfnflymaspiitsndgegagetllvkqkaflgvtgqlhaeayaesfkkvytfgpt
fraenshtsrhlaefwmiepevafyklndiiyladdllktvikdemkyldglldnlnlti
idykdvikklenfeekdiyfgmdlasehekflseqiikgpvavinypkdikafymyqndd
kqtvaafdllvpgigeliggsqresryknliermkelnipslqwyldlrrfgyaqtsgfg
igferlvmyvtgvanikdvipfprvagqikifdhklvekdmkafskkpftiilpppnvtg
klhighaldyladtiirykknknfdvmwvpgkdhagiatqvvvekklqlgrekfiekwkd
eyinaqwklglaldynerftldkaneavlkvfitmyknnliyrdkkaivwdpklktalsn
ievisteikqkmyyfkypinylivattrpetmfsdvaialnpndsryalknlfiihpltk
keipiiasefidsnfgtgvmkvsahafddieiikrneciddegkmnykglnrfearelia
ngfvekveevsnvgyserskepievlvkpqwfvkmilknlkiipskfenlikwmenvhdw
tisrqiwwghripawyneilvqegwiqdndvldtwfssalapikryfptnllvtgydiif
fwvsrmyfqsleipfkevllhglvrdaqgkkmskslgngidpiaiidqygsdvlkmalif
nctpgadinfsarlfinkfwniarliqwilfelknyeftivyydfvinkfsgwyleflkf
lfremlimlhpympfltdylflielilrkyreqiskaneiafnekflnnptfmqkapedq
inqkkeklamlnfiqkriqksidkisineedileilrevklalleadvnlevvklfikqv
kekalnigklnqqvlkifkdeltnilgnptkimmvglqgsgktttsaklafylrkkgkkp
llvgddiyrpaardqldqlakqqidfftkiatesinndlviidtagrlaidedlmqelkk
pdyiflvvdamsgqdvinsakkfheelnltgtiitkldsdarggaalsithllniniafi
gtsekisglelfhpdrmadrilgmgdvlsliekaseykmisgkfdlsdlmnslmqikklg
kmkailklipgekideaenkfiythlinsmteiekknpkllknptrkeriikgsgrspre
ynmlvndfeinvlflgdifgkpgihlkklikkkvdfviaqaenvsgrkgfelkqtgvnaf
tlgnhvwakddlirpinikiaimsfmgitfnpnnffdkfdavyadywiidfhaettseks
vfglyvdgkvdafigththvqtndakilpngtyyvtdagmcgpcaigsnpfkvsdlnavl
ftlriklirkrasnviikgklnetkiqdnvfifsgpltiaefsskinqtkiltyffkkgi
mktintflneeeiaelcllynldfkkeenvdaenlfddlfsrppivtimghvdhgkttli
dkirnsnilsefggitqhtgayqvekitfldtpgheaftemrsrgakitdiviivvaadd
gvkpqtieaidharsaelpiiifvnkmdkpgadpekiksqlsnivceewggdtqfiygsa
aqekniddlleavflqadllelkanlnrdafgtvieskidkgrgivatvivengtllprd
fiiaggygnirslmvlpgepciitglhsplsgdrfivvsdekfakklaektlniiiktdv
qgtaeaikqakndeinnviratageltkadlllaetsriylfninikkiaeniiykiiee
iqiintlkepvyeekqiglakviklffyskvgtiagckleglakckvevfrknksifkgm
isslkiekndvkvvekgfdfgthikdfdkielddelkfyedvlmakltkeefvsalkemn
ikevmelveglkeefgidptavvaaaapaaaeaeekstfnvtlksdggnklavikvvkdl
lglglmdakklvesapallkenvkkeeaeelkaklaevnaevvld
>1188235_0
kiyicgptvyndphignlraittfdlvlkanklvhnitdiddkiinksikvtekeisqyf
ellkqlnidtdvekvtdnidviiiwfnvkygsvsgqilenmeadfalwkstskgiqynsp
fglgrpgwhteccalidgidvhgggmdltfphheneniqhfalhnitkewircgqinldg
vkmskslgniiypqdffnkhiyklliltapinmsdelikydfalsiihpqadilrkklqm
slkagivglpnvgkstlfsaltqveasnyafttieanissvplkdkrlyelaklvnpnki
vpatfdfvdiaglvskgeglgnkflgnirevdaiihvvrcfedkdimpvndkdvinmeli
ladietvknvlnriakkaksgdktlclklqsltqeelkiiksyhlltykpmiyvanlsil
picvqlesevssgldllteafdllnlktyftvevrawvfnngmlapqcagiihsdfenkf
ikadiinyddfisgseaavkaagkirsegknyvmkdgdichfkfnkkiniklkafeheqi
dfaakkiieiaqvkfsgpvavptrrhlvtilrsvhinktsreqfearvhqrivtlldmir
rfelpagvqisdvemkwqkywdkkyilsmfpypsgnihmghvrnysisdvlsrfyrrkgf
nvlhpfgwdafglpaenaaikngihpktwtyenikkmnqlkrlgisfawehevitcdpey
tkweqmlfikmwenrfvyrkksplnwcekdqtvlaneqvidglcwrcdekvvqrdmeqyy
lkirdyaqelqndldtlkwpdkvlmmqkkwigyeqgynvfvkstfdflaisqhpivnqla
hildykivitdfasidrvvlvdtmnlrdwgisrqrywgapipiihcpcgiipesvslpew
vntkkretdtfdtffesswyflrytvpvkywnqvdeyiggvehailhllyaryftkvlat
lgyidrepfanlltqgmvlkdgskmskskgntvspndavaynadtlrlfilfaappeele
wssgiegsykfierlsfntliawcmetmnailnilepfiphlswelsetyaitingklre
kdeiiqiikeiyvpgkiinfvidlknyrnigimahidagktttterillhtgkihklget
hdgasqmdwmaqeqergititsaattafwkgtriniidtpghvdftveverslrvldgav
tvldaqsgvepqtetvwrqatnykvprivyvnkmdkmgadffmsvdsvksrlngnavaiq
vpigaesnftgiidlvemkayiydgkeitdipaeylevakrramlidavstyddefmmkl
legiepelksmirkatltstffpcvcgtsfknkgvkkmiqaavdylpspldipaikgypa
tdddfvalafkvmtdpfvgsltffrtyagvlkkgtyvynttkdvkerigriikmhansre
eidecyagdigalvglkgtttgdtlvaekiilekmvfpepvisqalepeskdameklalg
lqklaaedptfrtytdeetgqtiiagmgelhldiivdrlkrehgvkakvgapqvsyreti
tkeaevegkhikqsggkgqyghvwikfepnkdkgfefidkivggkipkeyiksiqkgled
kmasgilagypmidikatlfdgsyhdvdssemaykiaaskaltkakdqlgtvllepimdv
acvtpedyfgdvmgdltrrrgqivnnetrndahiirahvplkemfgyatdlrsmtagrgn
yqmqfdhyektpkniadqviktrniyrglgrrksstarvilrpdareylasdlfiqdaeq
plvltdtfditvnvrggglsgqagairlgisralllasdsyraklkpagmltrdarvker
kkpglrkarrsrqfskrklrlisgikptgdltlgnyigalknfvklqndayyfvadlhgl
ttareeivamyiacgldpekstiffqsdvyehafaqwlmtsevslgelyrmtqykdkdng
tekipvgllmypilmaadiliynadvvpvgadqtqhleltrtiaerlnkryarikslsnp
eikmsksdskgtiylhddpevaykkilksvtdsenkvyiaivnllniyasltmsleqafk
dsnysefkqavaeltkiqnnykgaikaklaqetldkykaeyhelvnvkrkevqqalkear
aqgdlsenaeydaardlqgvvegrileleaiiekaevisigvgstvkyvtimgihdsdpl
ngkisnvsalalalsdgysikildvekalyrkyrprnfdevvgqqhivqtlkniikisha
ylfsgprgvgktsvakifastlncgvceqcfdiiemdaasnngvddirslnekikfkiyi
idevhmlskgafnallktleeppahvifilattdpqkipltilsrvqrynfrkisenity
diarlsnggmrdalsiadqaafgistilnnlkdfviielsllkimpttnqlvssgrvqkv
rkqnapalnyntltkasesapfkrgvctrvatmtpkkpnsamrkyarvklsngmevtayi
ggeghnlqehsvvlirggrvkdlpgvryhivrgtqdlagvnnrkqgrslygtkkekndeg
rklikfitiiyktfrkgnikinskktlikngdvidvdivyedenillinkegvqvhslds
qvysylfkpshvgrldkltsgliiyaknytlkmlntkiykqiltgrkhqirvtcalnapi
lgdtkyglhsfklifleylnkmlnikyiqenkllekrkaelskfgkqfveiipnialddv
pvgdsdkqnivikahheiardlnlvdfdrgvklsgtrfvvysglgarltraiqnflldlh
tgyieytpvitkilfgtgqlpkfkedlfsvdgwyliptaevtltnllnneivdlpqcyta
ftecfrseagssgkdtkgiirlhqfkkvelvkitniefekmliqakktlelleipfrevq
lctgdtgfssrktidlevwlpseikfreissvsymgdfqarramiryrdeqyahtmngsg
vaidrlvaailepdgtisvpkalipymrielhssklstmdglygmpaiaisdlavqgfpk
fvkplfgasfvvafdiettglsprhelieygshrltgigqfdidvalskiykiaiahnak
fdfnfikvidtlvlsrlifkhslgdlaanlgvnydvahradydaavlgsiwstlvknqng
lkkqfamisncltkdillgsgsydyieipapaltdiigkipvaisdakyleilvsakgig
gtllttdqmldqfsflklledvvinntkianmcdvevikkdlytpnfddsklkdlvynna
kkygdnlpkyienrieaeltpiikygfdviywishklvkksldegyvvgsrgsvgsslva
tlssisevnpldphylcnkckkfelkscydlpskkcemdrdghsiafetflgfnadkvpd
idlnfsgefqsvhneakkifgdhtfragtiltvkpktgygyvksmdylsrdgvkrttgqh
aggviiipkeydvldftpinypaddtwftthfeyaihdnvlkldllghdnptiikmleqy
tgikelpkndadvikifsdiggettgaiglpefgtsfvrqmlqtfqdlvsvsglshgtdv
wlqnnqdlihgltlpeifscrddilsklvfafdimekvrkgkgvsnvkdwqiesmkkiky
mfpkahavayvlmawwiawykihkplafyasyyathadliptleitrelyarglyidnin
lqrslaclippfksldglgdvaesivyarspfssiqdflrgkvnktlqdigafkeldtdq
mrlnykdtlnmpstgfemranlvskepekiyqlvlennknnsfilhdgppyangnlhigh
alnkilkdiivryksngfyapfipgwdthglpiehkmlqlelrkkaeyalsqvekqmnqf
kqmqlltdfsyyvtldpkfvaqqlrlfkkmvdglvykglkpvywspssqsalaeaeveyk
didspsifvgfdiegdklviwtttpwtliansgvaigeskysivyviasdlvkyvsplnc
pvvfghhvtlesgsglvhiaplfgeddflignkyslmhidddgkagqyyskadniiiinh
syphdwrthkpiifrgtpqwfisiekikakkrlsmitnhndwtisrqrtwgvpiiifyds
esnpvfeeifdhvieliehgadiwweweadkllpknynkhftkemdimdvwfdsgstsia
vpfdlylegsdqyrgwfnsslinsvanspyknlishgfvldgkgekmskskgntvdplkv
iehgadilrlwvanseytndvsisdtiinqnsdlyrkirntikfllanvvhsyikkfmng
iklisnyvielssfylnftkdiiyvnrlmtltnyyeillitilapimpttsedaynffnk
qisvhleeffilrdkvnlaiekaikegvikrsnevkdlkqllmvglvefgvkcqrclcgl
cnnnvieikieiprgsnikyefdradgqihvdrilrgdfvygfipnaldgdeldvlvysp
kfipgvvlnariigamkmidsgetdtkliavhaddyrldsinkleetffnnyknwkkpgs
vtgfegwaleeldecthlmdeygkmpkkefvakmmkehpekyemkfkvndevvvisgshk
wkqgriikvtvfikdvnvqtkhqkptegaikqegpihasnvavmakkgskigysikdgkk
triikktnkeymfitfegpdasgkttilfittrepaekireiilnaeailysasrrihld
rvvipalseqklvicdryvdsfyayqgyarglglmtnlvimpditvffnitkvyngylrf
liinafldelktrgilkqisneekfvyagfdptaeslhlgnyiiisvlkrfqagfntial
iggatgmigdpsfrserkllnkiknqlesfgltvfdnydiyknmnildflreagklvnis
ymlakdsvssrieglsftefayqllqgydflhlyknvrvqvggsdqwgnittgldiisdv
gitidlltdenghkigkgggslwldkkmaspfqmyqylfnksdawltfiehyaqyklafa
vvsdifglnitkilfdidslisskrearefienalkidkyaifkkgkkqskadivrvrkl
qfkagqakpgpalagvginmpdftrafndatrdrgdepvpvqitvyndksfefkvftapa
sykliqaaklpkgssnakttkvgsitvdqlreiaqyklvdlntddieaamrtiagtarnm
gisiegyeeaiseitkkfgeeaitffdkviptgsylldealgikgypqgriieifgpesg
gkttlclhaiaqvqkaggvaafidaehsidpnyaanlgidlekviisqpdsgeqamdivd
ylaksgaidliivdsvaalvpeaelngemsdnqiglharlmskslrkitatlnktnttii
fvnqirekigvmfgnpetttggralkfyssvrievrrvgkeivgndvkikvvknklappf
kteiifgqgvdgelielacnvfekkgswysyqnqnlcqgkigqkvthgfvankrrfgelt
fidlrdrsgivqcvfnkesviesgqvvarkvnkdlksgaieiivlifseselpfairdvn
edlrlkyrfldlrrnkmqnniilksnlvrefmhgfidietpmlarstpegardflvptre
fwalpqspqlfkqllmvsgfekyyqfarcfrdedgrkdrqpeftqldieaaflyieelfl
arikyfdalrdygtdkpdlrfgykieaeiaqknkadgsyfivacskalgavrvelyhlsw
vtdwpmfeydeswqaahhpftqfdvmarsydlvlngfelgsgsariydstqqkmfemigm
dkfgwfinsfkygvpphcgiglgldrlvmiltsirdviafpknakaqdvftqapssldel
fievmgqkvnpngfrygvtkqrrttwfallvqddkiykffdklvrkqigqveisrtvtvy
lhvanpakilgenganiqalnqlhkfidkaldinlqviqiakpelnarlaaeaiavrlen
resfriaqkyiindalkarakgiktavsgrlngvdmartegysrgemklhtlrqdvdyaq
atarttygaigvkvwiskgeilefinlytteysflnsliriedlvavaltdynnmfglki
kpiigvdifillaknyagfdifvisrltsevntirklgfvnyfliiqdlvnwaknniaig
pgrgsaggsfvsyllnitsinplkydllferflnpervswpdididiqddrrqevfdylk
dkyganvalistfqtigaktairdvgrvinriskkieglprqqsfhpagliiaqvqltmd
yvedfgllkidllglktltevknietldqlnftegifqlesagmktistvqlntfddlya
iislfrpgpmyaknkdeilkstygimvyqeqimliakvagmsfsqadflrraiskkdmfv
agalnnierfaeygfnkshavayayltmkmayyktkyplyfyivdeispdihiylpfdvi
kgfgtetltkanvfrnkikgtrdlynfslidtpiiehqlykrsvagsdivkkemyefvdk
gnreialrpegtagfvralvenkwypkfayfgqmfryeqpqkgrqrqfyqagvesvdael
iamgqlrinfigstrekyqelkkyledsqnrldnnvlrilddkvdsqkdfvkkapkinkf
lskslvrgldyydgtvfefvsqstligggrysklisgwgfgvdrtlelmkskkifdklna
kfvifnsrkhkapvrevladpifnsvlvtklinsimldgkksvaqdilysafnivkektn
kdpmevfqaaienitpqleirtrriggtnyqvptevsarrkqtlslrwlvqysrlrnekt
mdvrlaneiidasnktggaikkredthkmaeanrafahfrwmakidfsrskehvnigtig
hvdhgkttltaaiastlakkglaeardyasidnapeerergitintshieyetearhyah
vdcpghadyiknmitgaaqmdgailvvaatdgampqtrehillskqvgvprmvvflnktd
mldeaemvdlvemevrellskygfdgdntpfirgsaakalageaqweekimelmnavdtw
ietpikefdkpflmavedvftisgrgtvatgrvergrlnlneeveivglkqtkktvvtgm
emfrknlkevqagdnaglllrgversaiergqvlakpgsivphtefqaqiyvltkdeggr
htpffknykpqfyfrttdvtggvefeagremvtpgenveltvkliapiaveegtkfsire
gghtvgygnvtkiikmrqttivnnkkwyvvdaegqvlgrlaatvasilrgknkptftpna
dmgdyvivinaekvvltankeedkiyyhhsgypgglksitagklrvkkptalvqkavagm
lphtklgnkqiknlfvyagphkhaaqqpeslevmekmakltfavqplergfgqtvavalr
rvllsnitslamcgvkiegvehefqvingvvedvtalimnlrkvkfqykpelvtsrslqs
nveitsksvhlatislhlemylragrgyvpseknkkliliatdsnfspienvnselnsae
eklettdgtvakdalkqaceilaahftvigydisqlnlsvrslnalrkigrstlsqiaee
lentknlgrksldeivaklrnhysvllketidslqvkpdgiyvdltlgmgghsaailekl
gklisfdkddfainfilvksdfkyivdgiiadlgisspqidnergfsynkdayldmrmds
leqilinaevklavanaivttlqfanvirnlpakivnknpckavfqairiavnnefeslq
naklaiisfhsiedrivkkffgaliseielnnrsrsaklrvltklrilgietshddtsia
lledgkktisqidifkefggtipeissrlhvkninidyiaytekpgligtlqigylfasa
lsltlnkplipinhlhghffsnaikiqypslcllvsgghtqlmvvnieiigqtlddavge
afdkvsskldlgfpggpiidkifdfsfsglksqvlnyynniaasfqhaikyliktklaln
sltlaggvsanselrklvpnlkyatdngamiamcayeqinmvfmgppgvgkgtvaaiiay
ihlstgsifreeiadlglksgqyvpddvtneivkldgyprtinqaqfldlvlkrlsgrrf
cpkcnelitrsddesikvrqniystqplldfyamlqpkrtkyrkpfvlshdrkahkgnkv
sfgefglqavtsawvdsrqiesariaitrrmgregqvfirifphfqktskpigvrmgsgk
gspdkwytpvkvntmmfevsgvkediardalrlgghklpvkwkiitmsslqiktrietvh
sirkithamelvstskmriivvtsdlglagsynsnviklakiivigdkgsiiynefinnl
iiefepnaqaylsgvlsefaarrtamesannnadelinlnqdynrkrqgnitqelneivg
gamvielsklkvadnsgakevglirvlggsrkktanigdiivcsvkkalpngavkegqvv
kavivrsrygikrpngshikfddnavviikedksmrgtrvfgpvarelrdkgylkivsla
pevlnimlfgmpsltckiailgihvlyadgermlvtvrnkdvyvvastsrpvndnlmdll
lfidslkrasaktitialsyygyarqdrkasgrqpigaklvadliqtagatkiiavdlhn
paiqgffnipiddlrgapiakavrftvvspdhggtirarklaeliisiidkrrvgvnqte
vmgligevegqnaviiddiidtggtilkavdtlkqhgankivvaathgiftkgfemfqnh
vskvivtdsmfdklkvisldtflagviktsvsdlydmarilnieipnnkrvvvsltyifg
igptrakeilakaidenirvkdlteeqlsaireaareyqtegdlhrevslnikrlmeikc
yrgmrhrkglpvrgqstksnartrkgprktvagkkk-kkskkrpvvsgvahihstnqnti
vtfadeqgnvvawsssgaigykgskkktpyaaglaaqaatelakergmktvrvelkglga
gkdaarkqievsgitvteikdvtpvphngtrppkrmarslkkgpfvddhlmkkvlaiveg
gakkpiktwsrrstifpnfvgltfqvhngksfidvyvtddmvghklgefsptrnytghgm
mrytgpvfkkarrygfsiletgkefskgkkrtyapgqhglsdyglhlyekqkvkfvygms
ekqlrkfferatkigilgtnliqllesrldnlvyragfantrrqarqlvahnhftvdgkk
anipsvtikvgqvialaakldrlpertevleikenlvvefyskhgdlatniamghkpidl
annidvagpgfinftniniewvsanptgylhvgharnaaigstianicdsglnvtreyyi
ndagnqinllaqsifaryqqkfmpeesykgediiyadkfkflgeikkdlafdkyfsefqk
dgatwlkttldkdrvliksdgsftyflpdiayhdikflilnvwgadhsgyikrmqsamlv
ilcmqlvrlikngeefkmskrkgtsfwlrefidlvgtdsarfilldrntkldfdidladn
psflvqyanarallldfpniivtnlltqyliklakefnswysnlalvkavivleigmrli
gismnlqnlkptagsrkekhrvgrghaagkgkqagkgqsgqnkrhghrpgfeggqtpwfr
rigkrgftnvnveyqvvnlvdletvniqtlapvkvlangtlskkhaasqsaidaiekagg
efkalhyletvvpalmkefnfksimqvpriekivlnmtagkevtnskaieevlheltlis
sqkpfqtrarksnaswklregmpmggkvtlrrdrmwdfleklihiamprirdfhganpka
fdgrgnyslgikeeiifpeidfdkirrikgldvqiitstnsdveakkllelvgmkfamai
khykpttngrrnmsslnysghapeksllvilknnagrnnqgkitvrhhggrvkrfyriid
fkrnkdnipavvksieydpnrsanisllayadgekryiltpkglkvgqsvisgedilvgn
tlplasipegtlihniemqpggggiiarsagtsaqilgkddngkyvvlrlksgetrrila
rcratigevgneehllvnlgkagrnrhmgvrptvrgsvmnpvdhphgggegkqpigrksp
ltpwgkkalgvktrktkkssnklilrrrkdannyetiigieihlelntktkmfspakqid
lgypgtlpllnkeavisgiklakalkmdelhfdrknyfysdlpkgfqitqffrpigsngk
veierihleedtarqtqldynragvplieivttpcirnaqqavayvsqirqialalgisd
akmeegslradinisirpkygtkveiknintfrgiakaidneiqtkrfdpnitmrtktev
dykyfpepnipiiklsfinsidslvndlelalsklffaelvslaniisgrsfkkliplrp
ervlkmvqgslmkisggqvnpfkrilvklsgeglanksialqlkkivgvqvsvvigggnf
wrgasaekngiprnradhigmiatimnglalqsgfekarvnsslriervaeyyinektiy
lengevvifvggtgrpyfttdtaatlyaseigadtifmgkngvkgiydsdpktnpiakkf
dkitydeklqvmdltatamardnniglivfdiqepdailraiegdiftevtkkvilgmsg
gvdssvaaallleqgyqveglfmrnwdsyvnndflicpqeqdyqdalkvaeklniklhrv
dfikeywenvfefieeykkgrtpnpdilcnkhikfsafanyafilnadyiamghyadvkn
lyrakdqnkdqtyflaqltqqlkkvlmplakfeksqirqkakelnlitaskkdstgicfi
gernftqflqnyipaqpgdivsivnkvvgkhdgcfyytlgqrkglnlggmahyvcghdvq
knivyvaylesdsllanltakfryrqsdipavtpgqqvvlyciggaiiekiviaiigkpn
vgkstlfnrligkrssitydepgvtrdrlykiidtggieiefqeqirvqaqiaideanvi
ifmvdgeitnddqmilsilrksgkpiivvankldnwyslgvenifrisaqhghgigdvld
eclfklsiigrpnsgkssllnllageersivsdiagttrdavkevvdtagitkkskimid
kyalmraaldesdlsiimidstelshfdsriigyalenkpiiivvnkwdlieknmrnkfh
fvpwvpfcfvsvlhkridkllkvkenlerdikpsllsnliretqliqpaapynggrlniy
farksriptfvfyvnnkkflhwsyerylekqirqidftgcpiklifknksvielkevvke
fedkvvlenvnleikkgefitllgpsgsgkttilrliagferatrgeikfhdrdikdlpp
hkrdlstifqdyalfpnlnvegnikyglalkripkeemakldkyldrsdfiysywenyva
tktdfekkyltrriskeemnevakivelvglkgsetkainelsggmkqrvalarslviep
eillldeplsaldakirvkmqkllrniqqrlgitfifvthdqdealelsdrvaimrdgvi
eqydtpkqiydypvnkwvanfigssniyntvtfmdkvdvlirpedidimtyrgsyyylki
fvetakfdleqevsiswtidsihimaiknlykgwvsanrgnkkirfieindgssinlqvt
lkghlgaavkiltpnkqefeliypiqkqsinletlreiphlrhrtsllravmlirstlaq
evhkyfqfllfhapiitsndgegagetfevnkkatlgvtgqlhaesyaigfknvytfapt
fraehsntkkhaaefwmiepevafanlfdiieladdflktiikeefdflielmnnlqlai
idyrdalveleqfeeknihfgldfgtehekylasevakgpvavinfpkkfkafymhqndd
getvasfdllvpgigelvggsqrevdyhklldralevgiselqwyldlrrfgdagssgfg
vgferlvmyvtgidnirdsipyprtsgnikayepkkfesskkffskkpftiilpppnvtg
klhighalnsiqdaiirykklkgfdvfyvagmdhagiatqskvesnidfgrdeflkdwkr
eyirtqwamglgldyrerftldksnkavnnafikfynegliyrdikavswdpklktalsn
ievitrpteqnllyikyfinyltvatvrpetmlsdvavifnpkdkryhlegknvihpltg
kkipviadphaeiefgtglmklsahaevdidlikkhetidkngyinfdklerflarkkiq
ngfiekiektsnvgysersgepieilvmpqwfvkmiiehlkffpkrfktlrtwmqnaydw
tisrqlwwghripawydqikvqegwqqdndvldtwfssglapldryfptsllvtgydiif
fwvarmyffslekpfeqllltglvrdeqgrkmskslgngidpmqvideygtdalrwfltt
nttpgfdlrysawslcnklwniakyikwmnnrlknyeltivgnkfiyndfsswyvellki
nfkklliilhpllpfitdhlyiikvvlrkyreqiskkseiaraqsmlnnpnfinkapiek
iqlekqklemfnflenriqksiekmmvneedilevtrdikmalleadvnlkvvkefvanv
kqkamdvgslnasmikivhtelqdvlggpfiimmcglqgsgkttaaaklayylrkknskp
llvaadiyrpaavqqlvtlaksqvdffekivreaikndliiidtagrlsidealmselik
pheiffvadalsgqdiinvastfneklnlsgsiitkldsdarggaalslckvlnlpirfi
gtgekisnldlfypdrmadrilgmgdvlsliekaeeakvlkgdftlddlmqnlaqmkklg
kmksilkmipgekiqeaeskfsyeillssmtkkerknpkllkqasrkarilagsgrsafe
fnrlindfelnllfigdifgqpgihldnikkqnidvtiaqaenvsdrkgfqlkkigidif
tlgnhvwaqpdvirplnitlrvtslmgitfnkqnffdaidniitdfhfvdfhaettseka
vlsqyldgkvdavcgththvqtndahtlkngtcfisdvgmvgpcaigankfqisnfnavi
lklsieciksrisnqdvesqlkktevkngvfiftnslplgefakkisvndliksfmmkgk
lyqinhmldeeeiaevcmehnldfkkeqnvdasnflnslkkrppvitimghvdhgkttll
dfirktkvatessgitqhvgayqvstitfidtpghevftemrsrgaqvtdivilvvaadd
gvkpqtkeailhakaanapiivfvnkmdkpnadvekvkreladviveeyggdvitvygsa
ktgegidllldniiafsdlmdlkanpnryssgiviesradkgvgvvatllitngtlykgd
fvvagsfgrikmlkaipgmpvvvsglnsplagdrfisfddekyakkialkilnviirsdv
qgtsealksscnddavkvigaqtgevtnsdlllaqaaiiitfrikikqsakdvvfkvied
mqlldgekaivyeekkigsghviktfyfskvgtiagtmdegvvkckvkvfrkrklihegl
vetlrrdindvkevekgkdfgmtikkfndfneddiveffedvamaklekdtfisalkems
ikevmelveamkeefgidpsavavaaapaaaeaeekstvnvvitadngkklaivkvvket
lglalmdanklvsalpatvkenvskneaeelkaklteagatvefk
>1188241_0
siyncgptvynhihignarplitmdvlhrflkyilnitdiddkiinyalnlkelevsayl
tvnqqlni-tikpkvsdhmdqiivyfdtsyghlskrdldkdindfvlwkktkqgitwntp
wgvgrpgwhsecsclinqvtihgggndlkfphhenenaqnnalynlakvwmhfglvnind
ekmskslnnfvlvkdilnqftlrwffyqqpikysipimdldlvldvygisadqlrlelqm
alsagiiglpnvgkstlfntitkveaanypfatiepnvgvvnvnderlyklasmvepnkv
vptsfkfvdiaglvsngeglgnqflsnirevdaichmvrcfedknitaindvevinyeli
iadleivekrisrikkkaeagdkevlekvinlnapelkvinsfqlitlkpvlyvaniaci
plsakieyeistgldlivnaydlldlktyftyevrawtfmngmsapqcagiihtdfekgf
ikaeimsyddlvngselavkeagkvrmegknyimqdgdicnfrfnvelrirlesydhrll
ddtvktivdisnakvrgpiplptkkeiftilrsphvnkssreqferrthkrliilmealk
rltipfgveatkiekkwqkywkkfyildmfpypsgkihvghlkgyvptdvisryhrlngy
nvlhpmgwdafglpaeqyaldtnnhpneftqknievfrqlqsvgfdydykkevdttspdf
ykwtqwifvqlykhnlaeiqeidvnwceklgtvlsneevlngnrvrgshpvvkkpmkqwv
lkivdyadklleglndidfpesikllqtnwigksegvtvfttyavsylvisehplvdktg
vfsgipvwisdyvlmtgivmgapyklrnwifsrqrywgepfpvlfneneiaiievqlpdw
lyamrretntmpqwagsswyflayilkfsrwmpvdlyiggqehavlhllysrfwyqflyd
ikavpkepffkvinqgmilannekmskskgnvinpddlvqhgadalrlymvfmgpittlp
wndgidgmrkwldrvalniaisemmvfinvflillscfsphlaeelystipiqingklkh
qeqllpikkqvvvinkivnlvidlsmfrnfgimahidagktttserilyhtgknhkiget
hdgastmdwmeqekergititsaatyatwknfqlnlidtpghvdftveverslrvldgav
avldgqngvepqtetvwrqatrynvprivfvnkmdkigadfyysietmknrlgvkataiq
ipmgaevdfvgsidliemkayfydgqrvedipaeykekaemhhqmiddvavfddevmeky
lngetldikkcirkgviatelypvlcgsafknkgvkklldavvdflpspvdvpamrghpn
despfsglafkvatdpfvgrltyvrvysgvlekgtyvlnatkgkkerisrlvkmhsnnrn
evdrvgagdicaviglkdtttgdticeekvilekmqfaepvislsvepktkadqekmsia
lsklaeedptfrtftdeetgqtiiagmgelhldvlvdrmrrefnvqvnvgapqvsyretf
tlegeaegkyikqsggrgqyghvwikfepnhdkgfefvdqivggkvpkeyikevenglie
altsgpiagyqtidvkatiydgsyhdvdssgmaykiaaslafkeaakvckpvllepimav
dvttpddyfgtvmgdiskrrgviegqesrgnaqsikakvplsemfgyatdlrsntqgrgq
yvmqfshyaqapksvteevmaarakykglgrrkssvakvklvpspeqyfpnqlviqdmmq
pltltktydvfvkvlgggfkgqagairlgitralidanealkpelrnaglvtrdarvker
kkfglygarrapqftkrmkrlvsgiqptnnltlgnylgaivnfvklqeevflfvadlhsl
tpnkraivatylaagldpnkaclfyqssiksipllshillcqtalgelermtqfkdkann
tqliptglltyptlmaadilifnsnivpvgqdqkqhleltrvlaerfnkryakimdlldp
sikmsksnpkgtiflsdepatiikkikgavtdslnkvhydisnlmtiyacltmsyeaiyd
gmnygvfktdlayiakiqskinsskkanisrqalkelkeelrdilevkwpeitkqlqdar
eqgdlsenadydaakneqaalskrkeeidailenyelieitlgssveivtivgsmdsnpf
egkvsnetplgkallgsyrvkiirilislyrkyrprcfssvfgqgmikdlllasiqigha
yvfsgprgigktsfakifacainclkcvncmdvveldaasyngvdqireiilnvpykvyi
ideahmlsnaawnallktieeppsyavfilatteyqkipltiisrclrldfkrlkenisi
qivdladgagrdalslldqlvfgliqfleylfdtltmeilvyqlmptiaqlirnkrvtkt
kkskspallynslhkktnpsplksgvctrigtmtprkpnsalrkyakvrlsngfevlayi
pgeghnlqehsvviirggrvkdlpgvryhivrgtgdtagvdkrrqqrslygakrpkndan
qrldrflcsiyklirtkdikvnnkrtilkvndvvsvniiyeddhilvvhkpglvvhdlqn
rikkylfvpslchrldlnteglivaaksaalkvimlrfyqelltgrthqiravlymkspv
vgeqryilvsykikflmylnnmfdinlirkdlrvkartnnknklsktipetipnvadesv
pvgkseddnveilahwdlaaknelvdfekaakltgsrfsvytkdgaklyralqrfclamn
tgyeeiapvivnsligsgnlpkfaedlfklenyylsptaevqlvnlhrneilkapkkfta
lsacfrseagsagrdmrgvirqhqfhkvelvqltknalelmvsqaesilealklpyrrll
lctadmgfssaktydlevwlpsynaykeisscsnctnfqarrakirykeheyvhtlngss
laidrlwaavvekdgsimipeilknylriefnhtkmsaldsinnlktigitdrvvqaype
ilkiiygietyvvfdiettglfpndgvieigaieltnitnsdiaeglikifsvlvahnan
fdinflnvidtlmisrainshrlgwvckkygidynsahradydaevlnqvfnlyvkkqen
irdmyelvslshtdgllttnavydfitlpslafvklvnkkvvysntpyfldvyvhskqle
gklddakaaefelsylnwindiiynhpaivdlisiaplksglyapkiegvkakayiyeta
hiygdhlhpiiqkrldrewnaisehgftvvywishllvkksledgygvgsrgsvgsslva
tflditdvnplpphylctkckycefddgfdlvpkncslttnghnipfetflgfnadkvpd
idlnfsglyqqahnfimeyfgshafragtiatvaektafgmvrkimlyalinskrttgqh
pggiivvpedlsifdfspynypanknwltthfafylhdnllkfdilghdnptilnlikkl
tniddvpmydlkviasfsdvlnettgaisipefgtkfvrqmlvsfadlirisglshgtdv
wldnaqslisgkvlkdviacrddimtyliiafavmedvrkgkkikqipqwyiesankiky
mfpkahatayvmhaykfawfklyypleyyaaflsvraeslntyeimvellargikinnvd
ikksaasiippftmlpglgevansivsardqfatiedlartklskkdskigaldelstdq
ltldykstlnmpftefemkanlntkepkkiyeqllaknknytfvlhdgppyangsihigh
alnkilkdiivtyknnrfyapfiagwdthglpievalakskrrdqceyaleqiaiqkdqf
qrlglltdfknyytldhqfeidqlnlfktllkgyiyqdfkpvfwswssqsalaeseieya
ertsdaifvklmlkntalviwtttpwtlpanlavainpnsysliliiatdlvayispinc
fvilddyvssidgtglvhnapgfgledyyackkygivnidnygkenmfyedanpviiith
svahdwrtkkpvmyratkqwfvsvenalgiermrmvinrkewcisrqrvwgvpipmifdq
dynpindelvnhiinvldkgvnawfeldvkefltekynqtyykekdimdvwfdsgssysi
lpadlylegqdqyrgwfnssiitgtikapykfllahgmvldgegmkmskskgnvvdplsv
cnygadvlriwiansdyssdirisedilkqnaeiyrrirntlkyslsvledlyvlnfmdv
irlfnkfvlelsswyfenikddlycarrqiqstvyfilslialtpiiphtteeaysfldk
lesvkleaffeikdvvfnelekarkqnlikknnealllkkwfnvakvefgkkclrcvskr
ci-mklnvtieipkhsnikyeydrktkqivvdrilygsmvygfiadaldgdeldilviad
aiapgisvpvrivgamemidggetdtkllgvidcdprysqinkfaddffenyknlqnkkv
ilgfknwaveelafcqqlmkeygsmdkaefvklmktkypekytnrirkgdtvvvisgknk
nksgvvtsvtaivegvnkikrhqkrdeagiikeapirmcklahvdpkgtrikyvikdnkk
irvakksnnellfivfegidgagkstvliiitrepaesirsllletcaylyassrnehiq
kvlkpnlvndnvvicdrfiyssylyqgiaqnvglinqaavnidyvfyfdisnllknypei
imvnalikelkerglinnitneqkliyigfdpsaislhlgnyvainvlqyfkygiktyvi
lggatgmigdpggrsernlldgiskqltalqstiinnydfykdmnfmhflrvagklinvn
yllekeviasrlegisftefsynliqgydflqlyndvsiqvggsdqwgnittgiemirkc
gitinlltnsegkkfgkekgavfldeeltsvyemyqfllnqpdafttrlpryaqkrlaet
vvvnihgvlisqalfslellitsnrisrelisgsiminqytlikkgkrnkkkevtriakl
nliggqakpgpalasvginmaeftksfndktkdqngkvipviitaykdksfdyvikttpv
tyllkeaakitsgakdskkqkvatisrekaleiaryklvdmtaydeeaalrmiagsakqm
gieiegvsppiaaletrfskqtyfiadkvistgslqinkitgingipigritevygness
gkttlclqtiaecqknngtvalidmegsfdlnyaknlgidttklivaqpttgemafdmie
tllktngvnlividsvaamipeteynsdmnealmgaharlmskglrkiqplisrsntaii
finqirekintyfgnpenttggkalkfyaslriemrkagvnkigvkakvstiknklappl
qsdiffgqgfdneiidfgigfikkagswysynnqkigqgrinqtvkngwvkrvrkmgnlv
fvdikdryglvqafasredvisvgvvlarkvnssiptgeveilaiihskstppliienan
eevrlkyryldlrrdvnlqtfvlrskvirdflhnfietetpmlakptpegardyyvptrk
fyalpqspqtfkqllmlagfdryfqiakcfrdedlrsdrqpefsqvdmelsfvlveqllf
drmdykdaihyygtdkpdlryglkinekyakdnqakgtilivaatqalgavrvqldafvw
ivnwplfeydqryvaahhpftaptakgqsydvvlngyelgggsvriinpiqqrmfnainm
pkfgflleafsygvpphagialgldrlmmilimikdvvafpknnagvdmmldcpselkev
glkrmgqkvnpnglrfginkqwvsrwvpwlvedhkirtylntkyknaidhieierdihly
iyavqtgllignegsekkaieainkivgrkmnvfmravevyapelqanlmareianaien
rvsfrtaqkavikkvlkagakgikthvsgrlggvemareegysqgvitlhtlradidyal
aeakttygiigvkvwinrgeifgfvnlhrsnysllqstlkindliyvslcdfenmygcnl
kpivgiefllmyalnyegytiliasrldyeldiiiqkqfedyflivydfidyarsnimvg
pgrgsaagslvayclyitqvdpvknnliferflnptrismpdidtdimdsrrdevieylf
nkysnhvayivtfgrmkakmairdvgriinnickqlintprnisthaagiilslsqysme
ylerfglikmdllglinlttidnvivfddlsktegifqlesygmrvlkqvkprsvedisi
vsalfrpgaqfvqrrkkileptygiivyqeqviqltaianfdapksdnlrraiskkdefi
naainnilefanygfnrshslaysyisywlaylkhyysieflyikeagpnflilfgfkmi
kgvgeellikagafdnrvrgtvdlyhfkmiqtpifeeklfqrtadssdlvskemylfkdk
gdrllalrpegtagviravveekmllklmyfsscfryerpqsgrqrqfhqfgvelldfqv
islanleinyistqrlawialktyfyvsqqrletnvlrilddkeeahknfvknapkisay
isqnlvrgldyyegvvfefvgqstligggrygslvvgfglgverilimlkidkllkqina
qyllllmrklkpekrqvladpvynsrlvtklintimydgkkglaqkiiyqafeivekktg
kpalevftkavenvmpvielkvrrvggsnfqvptevtaerkqtlglrwltmyarlrheht
mieklaneiidasnntgasikkkedthkmaeankafahlrwmakvkfertkphvnigtig
hvdhgkttltaaistvlakkgqaiaqsyadvdktpeerergitinashveyestlrhyah
vdcpghadyvknmitgaaqmdgailviaasdgvmaqtkehillarqvgvpkivvflnkcd
ymddvemqdlvemevrellskygfdgdntpvirgsglralegdpvweakidelmdavdtw
iplperdtdkpfllaiedvftisgrgtvvtgrvergtlkindeveivglretqktvvtgi
emfrkqldqaqagdnagillrgikkeevergqvlvkpgsikphssftakvyilkkeeggr
htpivggyrpqfyfrttdvtgaiklpegvelvmpgddvemtveliapvaiedgskfsire
ggktvghgtviktl-mqkstmlkrrkwyvidatdlvlgrlsvqvanilrgknkvdytpnv
dagdyviivnadkvrltgnkaenenwynhshymgglrtrsgtemlnkysdelirrsvkgm
lpknrlarqmlsklfiykkdhphsaqnpislelmqkflkyqikihpletgfgdtlgnalr
riclssipgasmfavkfggkshefqgiqgvkedlthiilnlkglaikintdiitaadivv
gfeivnpdlfiaevdleieiyaktgrgrvdfiankdlvmiptdsnyspvihfaetikdss
eiltatngtissdaiaiaarilqehvqpiviqiddldltvraynalkqsginstaelisq
lekiknlgrksvteiirklahhisvlleesinilnikpdgvyvdctlgrcghskqilnrl
gllicfdqdqtainviviksnfkdlvdgfifdlglsspqlddnrgfsyqhnarldmrmdq
lctifsygeiknpvvdaiittfelvdiikqsplkllfkhparlyfqairievnselsile
agiiavisfhsledritkkvfskyteeinannrsrssilramiknfilsietscdetsva
ifnnqkvissssenqaahggvvpelasryheqnivithiaytafpglpgclhvgkvfake
lasllnaelvpinhlhahafssiipihlpalalvvsggetviyqinikvlnqtrddavge
vfdkvartlgwaypggpiidkn-mfsfsglktaiinyihniassfqkaineivkvqyylk
hllvgggvsansllrsylpqllytgdnaamigayayglikilligppgsgkgtisellif
mhvstgnlfrailktlaeekgelipdhitnkvaaldgyprtlnqvdylsqlmkrlvgrlt
csdcntltkrsddvcvqnrlaeyltlplvkyykmlqpkrtkyrkphkvsyegkakgnrnv
dfgeyglmalegawidarqiesariaiskrllktgkmwirifphmsltkkplevrmgsgk
gspekwvavvkqgtvmfeianvseemmkkalraagnklpikwkivk-msldikrkiasiq
stakttnamklvataklkyitinstmglagsynfnvnrlvitftigrkgkvvytkfvnai
siifqpnlpsyvnsnisenasrrnameaatknarslatykltyntlrqgkitseiteiva
gsmiqfmsrlkvadntgarevgvikvlggskkryasvgdivvvsvkkttpagmfakgqma
kavivrtkkavrresglllkfdenacviikedktprgsrifgpvareirdrgfvkiasla
kevl--mvfglsplaekivhlgielkfadgeiivapvrgrdvvliqstskpvndslmell
iaidackrasarkiavvipyygyarqdrkakarepitgrlvakmiesagatvvltwdihs
lqtqgffdipfdsleaviimskynitivspdygcvkrareialallaivdkrrsgnnqve
innvlgdvankdcvivddmidtggtilgaakivkekgaksitiiathglfnknfkqsiei
vdkvyisdtifegleivsvseaiakcidgsmsfvhdmarilgvdipndkrvvisltyiyg
igkstakailklaidenirvkdlaeqqiadirrvaleyvtegdlrrtvamnikrlmeias
yrgirhrrglpvrgqrtktnartrkgprktvankkieakkkklsftngvayihatknnsi
itladeqgnvlswassgsigykgskkktpysagvaaeaaakaciemglrsvevringtga
srdtairslqaaglevskirdvtpiphngcrppkkmarsskkgayaepsllkkveaanas
tskkpiktwsrrsqifpnfvgltfevhngktfikvyvtedmighklgefaptrnfkmhtm
srytgsifkksrrlgfsllennkeftkgkkrsygpgqhglsnygqqlvekqklmylygln
drqfrrlyrvalgrgvltinllqvlesrldslvyragiaptrraarqlvnhshilvdgkk
vdipsalievgsvisvavkydrlpereelpdvneayvvewynrfgdfysnvclvlsplei
anevsvqapgflnfkkinieyvsanptgflhiahaanaiygdtlanllnygysveteyyi
ndagnqidklamsvlvrylqlflpsdayhgneinyndqfimlaeikkdlaiqtytseyvl
dnakwlkttldkdrvlvksdgsytyftpdiayhdykfkliniwgtdhlgyiarmkaamli
vvcaqvmkltknneefklskrsgqsltikelveiigadalrwflgssnshvvidvdlann
plyyvqyaharaqlhyfkhtiephkiatylydlaqlfhnyyanyslvwcvqvianglaim
kiqmqlhnleykkgsrnhkakvgrghgsglgktsgrgqdgqkarksvrlafeggqtplyr
rtpkvgfnndnnkynvvtlaqiaeitlevladvkiigntqvsakhkfskgaldalaaskt
kvetilynqkvakdlqkefayssvmqipriekivinagignavadskhleaavneltlit
gqkpvvtkakksiatfklragqgigakvtlrgnrmwafmetlfnialprvrdfkgisnng
fdshgnytlgireqiifpqvvyddvksvrgfdvtfvttantkeearallvalgapfqmav
kkiknhssgkrqtvvvdyktskpeksllvtlpkkagrnnqgkitirhhggghkrkyrvid
fkrnkdnivgviksieydpnrtsfislvvyadgekryiiapkgikvgdkvvsgtdilign
slplefipegtsvhnielypnaggqitrsagasaqilgfdeskkfvlvklnsgevrkfrk
ecratigvvsneehilenlgkagksrhlgirptvrgsamnpndhphgggegrspvgmdap
rtpwgkrhmgvktrnskkastsmivrrrk--nnfeviigievhtalntktkmfsntsevd
lahpgalptvnkqavykglflanalnmkyiafdrkhyyyldlpkgfqitqqqypigydgy
irinrihleedtakqilldynragwplieivteadlrsadeavayleelrkillfndisd
akledgsmradvnisvrlyfgtkveikninsisnvakainyeiqtrryddtvfmrsknav
nyryisepniapislsfvadleqlladwslyvykwvcleflglinlingkqtktileqrp
drvekfimgelmkktkaqanpkqrivikisgaclktgslanqiktiskylvsiilgggni
wrgcnakeldidrnwadnmgmmatiinglafqsalsnsvvlsaikckvvlea-ttaniea
inndqimifvagtgfpyfttdscaaikaaetksniilmgkngvdgiynkdpnlhsdakfy
dkitfsqnlkvmdktalalceennidlivfnidqkdaivdvlnkkihtivtkrvvvglsg
gvdssvsafllkqqgyeviglfmvnwdsvanqetngcesqqdyldakkvakkigiplyrv
efikeywdqvfvfineynsnrtpnpdilcnqfikfdsflnyaktfncdyiamghyaqvsh
llkavdenkdqtyflcnlseqlqqtlfpighltkkevraiaqknglitaskkdstgicfi
gernfrnflanyipnqpgdivdiinqkvgqhngtmyytigqrkglnlggmryfvcqkdit
nkiiyvsylmstkayipvdvrfrhrgelvksitpgqyavfycigggvikattiaivgkpn
vgksslfnrilgkrqsivddqpgvtrdriyllidtggvsstyqdnineqvlfalheanti
ifllsagidnddkmiakllkeknkqvilvinkveslyalgfgkafsisaehgigmgdlld
hlifkfciigrpnvgkssltntilndnrmivnanagstrdsidtiidtagirrkgkvave
kyavlrtaieraqlilfvidaspfkeqdevvgglahkaiptiivvnkwdavskqirsqfk
ylawapivfvsaldkrihtifkvrlqatkkvstsmlnevvikantfvdpppfkggrisis
yctqsqiptfvlkcnnpkylhfsyaryieneirkfgfdsvpitlywqdknflhlsaitkt
ydgftavnnfdlkikkgefvtllgpsgcgkttmlkmlagfeqpssgkilyngvdikdmpi
rlrptstvfqdyalfpnmtvkqnilyglklmrtpkdkikgiakkyndldywesywsiype
ikkqfekhnitrrltkqeanraekvieliglkhkanshitelsggmqqrvalarsiviep
eiilldeplsaldakvrkqlqdeikslhtklgltfilvthdqeealslsdkvvvmshgqi
eqvgtpsdiydspnslwvanfigktnifesvefdgvclimirpedfdvllykgllwdiki
nvegievkvnetigldwddidvhvikikdiykawvksnrdskklgflvlndgscfnlqvv
ykqrmwtalekstpnkqafelvflianndlslevlrtnahlrvrtnlfhsimkvrstlaq
aiheymdflwvaaplftgndaegagetfslskpthltvtgqlqaeayaqafgnvytfgpt
fraekshtnrhlaefwmmepemaftnlsqmqdhiedmikyvinveldflanliqklefkr
veyrqaisileefenntiafgmdlaseherylcenhykspvflqnypkdikafymklndd
qqtvastdllvpgigelvggsqreacydkllnrinelhlpnlqwyldlrrygyymssgyg
lgferlvmyvtgvnnikdtipfprshgqiekydhqlvaaqqqlfkkppfavvlpppnvtg
hlhighaygtlpdiivrykklqgydafiipgtdhagiatqtkyekilelgreaflkdwkd
eqikkqwalvlsldynymftldsvvdqvkkifvqmykdniiyrakklvnwdvelktaisn
ievihkeinqtlyyikyetdsvivatsrpetmygdkhlvmnpnderyhlfnktfinplnk
vnmsvilddyidvefgtgvmkctahdfndyelakkhnimnddgtlnhkgldrlvareliv
ngsliktenttsigfsertnsivepylswqwfikmtikqqdfypnrfntlmtwlestedw
cisrqlwwghqipvyyndvycdenwtqdedvldtwfssgiwpfkkyyptalmvtgvdilf
fwvsrmmnfaqykpfndvlihglirdslgrkmskslnngidpfdvidqygvdamrlffas
sttigedlnfsnwnylnkiwnigryiqwilakldkynlvvasydfiwntfasdyleytkv
vfnqilimlhpfapciseelylqeviirkwrlditnkneikraermlnnegftskapasl
iakeqeklalksmissivskrlskktlkeedikellseirialldadvnllvvkkfisni
kekaigenfdkasvlgiikqelvqilgkplkimmvglqgsgktttvgklanflrnk-kkp
llvaadiyrpaaidqlktlaeqrvdfyqeivknamdndliivdtagrlqtneelmqelvt
pdeiflvvdamagqdiinvatefnnwlkltgiiitkldsdaragaalsitsllnvpikft
gtgervgsisdfypermadrilglgdimtlaekaadqrmmagkmdledlmyqmnqipkmg
slsglatmipgdqieeaekkmiwgvllssmtkkerrdpklfkeptrrmrvlngsgrspde
lnkllkqwemkilvigdifsrqgrelpklkkqqidfvianaenathgrgleiinagvdci
tmgnhtwdndriirpyniairitnllgssinmtnpfealdeiialihivdfhaettaekn
alfldfsskvnliygththiptndarif-nntayqtdlgmcgasvigaqkmipsefcssl
vefnikpivkkqvnsdikkqmkdvgvvngtfvftspltiaelapklnkseiimryfkkgi
aynlntilneeqigelcleydldfkieknintenllddlktrapivtimghvdhgkttll
dtirktsvtneaggitqhigayqvvpitfidtpgheaftemrarganltdivilvvaadd
gikmqteeaidhakaanvpiivfvnkmdkyeadpnkviqqlaelvaeelggdtvfikgsa
lknegiaelldsillvaelneykanpnrlaygttieanldkghgpiatllvqngtlkkgd
ylvvgaygkirnmfalpskpvkvtgfdvptagdkflaldaekqarqiankninliikadv
qgslealkgieingatslirsaigqisesdirlaqtavivgfnirikeladeviykfked
lewlkgsldpiiveevlgeavvlkiwhhsqvgticgcnlngkikalarvirdgvviyssk
iaslqqnkdqasevtkgrdcgltienfndikendiiecyakiesskltieqfiaaikems
mlelndlvkaietefgvsaaapvamaaapaaa-eaptevtiklleagankvgviklirei
tglglmeakaaaetagsvikedvkveeanelkkkfdelgakvela
>1197325_0
siyvcgptlynylhlgnlrpivifdflirylkyvqnltdidekifissqeitaseltsff
niykklnlidllprvsehlseikvkflqplnyftsye-----tnfalwknvnskedyesp
wfrgipgwhiecfamlhpitihgggvdlkfphhenvnllsrtaceiadiwvhigqvlnee
gklskssnfswkveecaslyllrylflkkpqtitkanldlnlplswlgfqadlirsklqm
sykialvglpnvgkssifnllskstvapypfstinpvksvvympdekldklhqllessrl
iycsfelwdiagivdktselgptflshiratdlillvvrafteqsvtsileaqlvlmtli
qsdleiltktiqkysknlk----lilvpikklstqdqeiinslsllsskpivllanygfc
slnleaeeiyssskellftirktlnlssfytfeirawhfdqseennkcvssihnqlsdyf
isskliesdkflqspiqef--sselitgsknyrlqggeivqiiasatlkiklisfdyrll
dqwvkkivelalstikgpiplptktklytvlksphvnkpsmehfqkkehrrlilifsyfq
rmslpasldlr-----------------mfpypsgalhvghvkgylatdiiarykkmkgf
svlhpigwdafglpaeqfanlnkkppqeftqqninnfrelnalffsydpeleinstdpey
ykqtqwifiqlykrglaslekrevnwvdelqtvlaneeiydglfyrgdhlvqkrkltqwv
lkiteyaeelnaslahlhwpekiktiqsewigeqevyyhyesrsisgflideseiy----
----ilfyysd----sktlqklpfklqdwvfsrqrywgepipiyydsnnfyieelklpew
lfekrrdantmpnwaasswyylaylikierwmpvdlyiggqehatmhllyarfwykvlys
lqieadepfytlknqgmilengkkmsksknnfvsissllqfggdvirlsvaflgpletqy
wdrqlpvfqqwieklkfnvlvselmvffkyfiqslslvapciaeelwrnysiqlngkhkl
eqelfklekyvviprkvinlitkllnlrnfgimahidagktttserilyytgkihkmgev
hegsatmdwmeqerekgititsaatttewkgvvlnlidtpghvdftveverslrvldgav
vvldgamgvepqtetvwrqankyavpriifcnkmdkvgasfqssmkslkdrlnikfspiq
lnignessfrgiidlvgfkaynfkageeipipedqleevklretllnevlvyddeilnrf
lsgeeveikmcirkatltgtffpvlcgssfkhkgvkflldaivdylpspldipttkafen
kdedlvavafkiatdpfvgrltfirvyagklkkgdtiynstrdikervgklvkmhsnhkt
eieeagtgeicalvgpkslktgdtitgspylleamaftepvislaiepktksdqeklsiv
lkkladedptfkissdyetgqtlisgmgelhleilidrmrrefglqvnvgapqvayretf
tqtkeiegqyikqtggrgnyghvwikyepnpekgfefvdkivggkipkeyiksireglvd
amkagqlagypvidikatlydgsyhevdsnemafkiaaslslkeaskrcgsillepimsi
einsppqyfgsvmgdvtakrglitatelspsvstinckiplkemfgyattlrsltqgrgv
ysmsfshyqplpkhllkeipgfisevrafskrkksrvniiltqspvdyfkneyltpills
pfsflpkysvkafpkgggnsaqaqaivlaiarallkyypemrsslkkaklltqdhrvker
kkigkykarrspqftkrkpilicgiqptstltlgnyigsllpliknqdksilliadlhay
tirswelikwviasgvdtektrivlqsdlaehlelfyfllthtklgelqimtqykflpng
tepnlfgvlvypvlmaadillydseylavgedqtqhlelcselssrinrlyakimdlvdp
skkmskstpdgviffadspkeitqkimraktdslnqlsldihnllsiysslsksleevvk
slnykefkeqlsrmgaiqeryknsdylrlteeklaeiksqlnklidverpqvleelkyar
slgdlsenadydsakmrqeqlekkiseleailknyeiigvkigskvrvyeilgsldadpa
qfkisnespiakailgkcyvkileif-mlynkhrpkyfkeligqeltkellvnfldsihs
fvfygpngtgkttaarlfsqavncsscdsctdlieidgathngveyireiiknsskkvyi
ideahclsyqawnallklieeppqhliliflttaiqkiiptilsrcqklffapiiekkkv
dlseaskgsareaivsleklltnl-ellnlllelsfskyllvnlmptlaqiakhgrqrkk
kksksqalqwnslknkprpnplkrgvclkvstmtpkkpnsalrkfakvrvsnnhevlayi
pgeghnlqehhvvmirggrvkdlpgvkyhiirgkldaapvekrkkerskygvkkekrwen
ynlwkyiklvikelrlkkilvnn-qtklqlgdvisiqivfensellvlakkgqivqplee
llqlylypakfihridhpvsglligaktashnllskkvyrnlvtgrknqiraqldlgfpi
lgdrkyylvsykviflklstnmlslkwfreefrykgrrnqknllskegaitlpaipdecv
p-----esdqiissylelaqelkliefkaavscsgsgfviysergekllralisftldwa
egfkrklpvlinslictsqlpkfsdtlfhlenkylsptaevqlvnlfrdqilsepikvca
ntncfraekvgagveskglirlyqfckteivmltkqaqeylstvieellktlklpyrkll
lsraemsfsssktfdfevwmpseniyreisslsntrdfqairgkirykqdkyvhilngsc
laidrlfatliepdreivipealvkyyafslnytkyssfdgllghevvaftdfnvhvfpe
alkplygseifsifdlettglnpldeiieiyivnltnitaekldevlrevktvlmahnge
fdlpflnlldtlllakaiesysllalskkmslhiaelhsaeydthclvrlwiffaknqtg
irdlyeliskahidnlilisspldylslpppllkkfynfklianyclkfqkvlvhaksig
gklrtterfiqefeflnekeelffkyreivksikikinlstlsipkidkaniqeyiastl
ekygpkpnvylkttldrelqgikengyetvywcahllvkksksegflvgsrgsvgssfla
yvleisevnplpphyycskcsyfelesgfdlrkkkcplqtdgqcipfetflglernkvpd
idlnfsgqyqqahnflrelfgrytfragtisaiaektafalaknlhwlsytdikrttgqh
pggiivipkgdsiyrytplnypandewltthfekalkdslfkfdilgqddptilallskf
tnlrnisyddkkilqmfseivgetvgtlglpefgtektreivkyfadlirisgishgknv
wknnidrliqkfqlsevitcrddimnyllkafriaesvrngrgipnvpewyiacankity
ifpkahatayvlmcwkiayfklyypvefyaayftitnylvmiyevalemiargikfrmvq
lneslatvllpfssilglgatasqleeernaykdradlsrvklnvnierlriitpky---
-----------------mkanlvenqakkvyekrlqknsnklflvidgppyangaihmgh
alnkilkdfvvrwknsgfqspflpgwdvhglpiehkvesverrekasyaksqlklqlsql
enlhlvhplnyystsdsefikreyslfeklwkgliareykpvawsyssqtalaeseieye
eeecesiyfsweivgskiilwtttpyslesnlaialhperyclayiasesffkylnnltn
pifsasfvlentgsgfvhlapglgpedylvckkhnlcsidqrgyaekfykdaskiviirh
kvgkdwrtkkptlyrateqwflnlkdlklfgklrtvlsreewclsrqrawglpipvif-k
ngkefggeqlkknisillegvdswykkpisyfvgeqelesfsksfdvldvwfdsgsvftk
dasivyleggdqlrgwfnsssilsvaslpfthlvshgfvldaskekmskskgnvvnpvql
inygsdifrlwiasvnyskdisfseekikatqqeyrkirnilrfslsvieheyiylfrkv
tnyfrdfielysswyleivkpalyayreeaievisvvfsslllsviipqtseeayqkmgi
essilleyffelrervlkewdsqmgnkklqllreqkdltrlllvaeleetrvcerclcsf
cannivecfieiskhsnikyelt--enklkldrvlfgslvygfivntlsndpldvllisn
sltpgtyaegrvlgalemvdageedlkiiavmdkdprlahinslsenffeeykklekkev
ignlvpealefinkardkyns-----------kl---------nrlrkgdqvrvtrgalk
gkegkikeiralvegvgkyqcyqkgr--gmvrereihlsnlalitndkykvsfvikegkk
ervprestkeeffiviegidasgktgliiyftsepysqlsslifsseaflflamrsdhlf
nfiipklqenslifcdryylstlayqaylkkvelnmkyiskplvtfvlqisslvsaydei
vlips--------------------------------------mlsilrraqyhiktvii
lgdfttpigdaswkderrfltqiksqlerleaeivlnsqfyssfs-isflaellplfnlp
tllakdflklrlqtlnmkdifyptlqsfdfyslaknvgiqlggqdqwgnittgiefirrg
gftiplltdssgakfgktkgalflnsklspeykvfqyfwnlsd-qlanfvqelkqkvire
lfslvysqllstwlfdssilinshseskrlvercifcfsyflirkgekeffksqnriakl
elvggqakpgpalaslginmvqfskefnektsnrmgervpvvieilpskafkfqlkstpa
salikkaasiekgssnskttavatldyskvveiakikleesntdnlesmismisgtarqm
gvkivkkeeklsslgiqlwsde-kriqskiptgsyaldralgtggwpggkiieifgadss
gkstlalhaiaeaqaqnktcvyidlentlnkvwaekigvkanqlyicypssgeetfniin
slvqsneadlivvdsvaamvpnvelessiedqnmglqarlmskglrilqshlinsqttvi
finqireqikqsffpstttsggralkyaasirvevkrlqekivgfltkitiiknkfnnpl
iqrlyfdsgfcyelihealkliekrgvwfyykdkniaqglgqerviagfiqrikkfknlt
vlvlrdcsgsisvnftresvvlegttkflerq------qleiegellskaaipidlvese
ekyrmryryldlrrkslqynlafysksvteylnnfteintpilsfptkegaatftlvsde
sftlaqspqlykqllmisgfesyfqfsrnfraeklredrqyeftqldielsfslienllf
qlmsfqealsnygtdkpdlrnplviqstll----gnsfvfyrksiylfgslrnelyrfvw
itdwhyfernk-lvtshhpftlpiwkstgydlvlngaeiasgsmritdplqreifklldy
sdfgwflqalefgvpphlgiaigwerlikellsirdviafpknshgscsmssl-------
----mgqkcnpnsvrlgfnknwnsrwnawiledekirkfiekecrdvlaqveidrfirvt
ahlieiglylpeekerlerllklt---yrkweiileflelknpgvsaivianevveqled
rapirltmkrtikkamfsgargirikisgringadmarsesctegeipcstlranieyyy
kiarttygvlgvkvwinrglyfg----------mfeselelnshl---------------
------------------------erlkleielfelkeywnylfiffkllqyikeeilts
agrgsasssliifllgitqvdplkygllldrflnlsservpdldldieslrkqetldyla
esfgrnfvipliqkqir-----------inlissklinlpflyqphpsslipivayleyn
lssyfslqkfdilsspyldfiseiltlqlinctyylfhldnvlikvlnsfqvksvsdlaq
lisvirpginflny-qkilsdtrgiilyqeqimsiilalniplyqtdkyrlalqkkdeff
siisnfiksfgeysfnkahaigyalsayqaaylkanyseeffilkellpsvlfqlglnvl
ksstslslnylnwfrkeprgtrtllgfskiqtptfenslyidqspeneilkkelfflrde
---slalkpeetasvaravtsgklllkffyssqcfrherpqkqrfreftqfgleiievel
iymlklrvnylsntrskwtaltayfsnslkriktnpirildderdssleivqkapkieqf
lseslvrgldyytgtvfewn--lgiagggrydelfvglaigierllntlelkshfrflni
kwlliyrkkrklkrrellpditynsvtvtkainlimwegkkqlarrivynalekvrerte
rdpvevfeqairnvapsielktrkvrganyqvpvessrerrealalrwlvkysrkrselt
iveafaseiidasnntglsikrkieviktaesnkafayyrfmskvkfsrekehinvgtig
hidhgkttltaaictycaklglgeardyasidrapeerergitintthveyetktrhyah
vdcpghsdyiknmiigaaqvdgailvvsatdgpmpqtrehillakqvgvqkivvflnkcd
tftdpemldlvemeikelltsydydgdntpvirgsalkalegdaefekgiqalldqldty
ipvptrdidkpfllsiedvltitgrgtvvtgrcergklkvgeeveivgfgdtskavvtgi
emfrkpleevlpgdnagillrgveknevtrgqvlakpksitphskfkaevyalkkeeggr
htafgqgykpqfyfrttdvtgeislpegvemvlpgdhspiivslisavaveqgfkfsire
ggktigagtvteiielgkttlltqrkwvlldaknvylgrlavqiadllrgkgkvnftpsy
dcgefvvvinsdkirlsghkltdkfwyrhsgypgglkqrngremlehysdkmlmlavkgm
lprnrlsrallnklkiykgphphtaqlsns---lsrftsftvtfyplerglghtigntlr
rvllssipspavfaikiaslphefsaitgvaedatqliiavkklvlrvdenivyardiea
gievvnpelklceinfeldlfctvdrgyrsasenrelllipidtlfspvllvdmeeknts
dklkstngsikldaiwysskilvsmfekiaspieslefsqrtynilknggintiselidq
lselrnigkkalievqtkvkvhfpvlkeevlthwvssksgfyidctfgqgghskallell
gsllgididpscvrfkfeninysslvsgilldlgfstaqlqdsrsfsyntssslelrygk
lnwifkygnlreslaqailnieqlkaiitnrlfqktrknqikllfqalrieanneldnlk
ggklliitfqsledeliedwkrkyseeielnwasrssklwvftkllilgiectcddssia
ivtqkrahyssskehtqyggivpeiaarahqkhlvishiaysalpgldssllvgkmiatt
laislkkelvpidhleahvfsigleikfpslallisgkntiifllrieelersqdcavge
afdkiarimgfeypggpqlekylslnfsglitsasriwkklstsfqetllilyklkywas
eiycsggvsrnlvlkeyfvderysedngamiayrasllilvvflappgsgkgtlsallaf
hilcagkilralfaeegkeqgkylgdelvnkyvildgyprtigqaerlidiwarlskryl
ceaeerlirreddelvkkrllqhltnpvweyfc-mhpkktkwrkphkvsyegkakgnkyl
sfgsaglralegawiterqleaariaiskrlgktgkmwirvfphlsltkkplevrmgsgk
gapdhyvatvkigtilfevegldretvsstfykagaklpiktevifstatliakkikdmr
filkvtealqlissaklklvvigtdlalcgrfnkqivdyillvvfgkkiqivhkspskpf
kheykvhfptffeskiaehnlrkdvmsnaikaaeekleyqilyrkmkqavitqeiseita
aimiqalsrlnvadntgakevgvikvyggsrrryaeigdvvlvsvkklstfsgvkkgdmf
kalivrtksklrrksgatisfdenacvllkndgsilgsrvfgpltrelkekgysklvsia
efvleslyfyinnlrknleylk--fpfpdgeyfaqsvrgkkvflfhslshpvndnlmkll
itidavkraaakeinliitylaysrqdrktaerapitsklisnlisvsgankittldlhc
dqiegffditidhlyavlfaeylefvivspdfgatkrarmlsnllivimekirsktgein
ehtvygdvghknclifddiigtggtvilatrtlkklgaesiticathglfsgefdsayql
fseilvsdsvy--vkvisiakllsqvtegslskiyemarilgvvlpdkkelfialtriyg
igittsekiiqfwtdserrvyklsaeeiaslsqailklqsegdlrkkvgdditnlkeias
yvglrhrrnlpvhgqrtktnsrtrkgprktvankkieskkkklnissgimhihtsinnti
isfsdldgnvllqesagtigykgtkkatpyvanlvatkigkeakelgvntlaihlkgigr
gkeialrsiiglgfeiteladktplphggctpskkmsrsskkglyvspsllkkaikmqqq
ekkkaiktwsrnsaiypeflsltflvhngrnfvpvqcneymlghklgefaptrvfkqhtm
srylgpmyrkarqygfsfyedgrefskgkqreyppgqhgqslhgeqlrekqkiallyglr
ekqmrrffhiaqkmgalafnflllleskldnlvfrsgfantrrgarqlvshghillngkk
vdipsyivplgstievkttykrypqrselnelnevsatewykrfgflntnlpylisleei
eekaeinq-gylnfykymveivsanptgelhighirngvitdslsnllengnsvyraylv
ndagaqirelvesihlihsyfaeppk-yhseiieygshwsllgaikkelevdswdyeyln
dkalwfstsknkddvlvkkdgsityfcqdliyhlkklkivnvlaqdhsshinrmkaffvq
ykttqlsrllvngkkvvlskrdnvylnltelkehlsldeirwllssreseldidisklnn
pifyilyafsratilsleshykpsvisayllnlaqkfhtfyeafilvklvrifsellpif
rvqmelsnlhytpgsrgqrrkvgrgfgsgiggrstrgtkgqnarksvrlgfeggqmplfr
kigkygfnhraeevktislkrfeefdfvqmrnvkiignscsltghsfskgviewanqsgs
tlitlkyqkeivgnlmkkfefsspmqvprlqkvvinvgcgdgakekqfiessakelelit
aqkplitfskasiaefklregqpiglkltlrndrmwsfveklfkvalprsrdfkgiklks
vdhkgnlnigikeqiiftelnydkvkklrgmnislvcssgnreasialftelgcpfampi
kqtiprssgkrviltidynnykpykplltplkkhggrnntgkitvrhrggenkrkyriid
lkrdkldilgrvatveydpnrtcfislvhyadgekryilapegikegdrvlssnslkigd
smpigiipegmmvhnveikpgeggkmvrsagaqaqilgkdltgkytiiklpskeirkvin
earatlgqlsaidhnlvrlgkagsnrklgvrptvrgvamnpndhihgggegrcsigrdap
rtpwgkrhlgvktrskkrysnrfivqsrnaktnfqfkigleihlalnteykafsvtryts
lgligtlpqintsaiksaykmawalntveltferksyfyfdlprgyqltqhsnpigkggy
isissvaleedtaahyqlslqrlgvplieivtepelksaeeaiecvkiirflsfllklsk
aelesgqlrvdlnvslidertgraeiknlasykaieqatvqiketfswielvrsrskmea
dylfipescipaiklsekeelqeivagydffs--yfvlkifqsikkfnnwkirecckkke
dkltnyllgviktkykeqvemktrlllklsggalaseglakqlkelslyslgivvgggnl
wrgregrlgflksnerdyigmvstiincfvlqkalekaklfsaieveritdrytlseies
lgggeialfaggvgepcystdsaaiiraieigakevfigkegvkgiydkdpnvfedavfl
skvsydydlrvidqssiklardnklrlvlfdqeaensfvkavkgeifsevvkkivialsg
gvdsavsayllkqqgykvigvhmqnwdkqlneselscqgekdsimaqkvasflkiplyiy
nftqeywenvfkylsdfeknlignpdlgcnskikfgvlletvkefgkgklatghyarvty
lescnnpkkdqtyflsrlteqlreivfplsefeksevrrlakeiglpnwdkkssagicfi
gkrefssflssyvkgeggeiidveaeslgkhkglcyysinqrkgtcvsgqkyyvcgke--
nsnllvcylikegclvqvlvkfkhtsnfisastpgqyvvfyclgsgvyhnsrvlivgatn
vgksqlfnrligdrhsivldresltrdlvmllidsggysdrfqseinrllieqvkqatlv
lfvysqgirlieqkiskllhkatcpvlliankidsaqklgfkdpllisaehninvevlrs
kielklaiigkvnvgksslvnallnsnsiivssvegttidlvellidspgwkkkvgleld
hlsftraaikfanillfvvdldslnylddkvakevfnslpviivvnkwdllekqirkkfy
flswapivflsskykrldklflikkessrsfsefelnsflsranlfllnst---kavtln
eikqssiptfvihcsnpdsintqqlrliesqfrtlkciyspiklyykks-llqlssvskk
ydgkyilqnfnltiekgsfvtiigpsgsgkttilnliagfikpdkgkillsgidikdipp
nqrptatvfqdyvlfphlnvfeniafglkkqkkilenlekvilklldleywkswweyfpi
lkeelsykylarafssaeiakvnklvslvgltgyeqsaidtlsggtkqkvalaralimep
qivlldeplsaidkdmrekmqielkklhqrlkltfllithdqkealllsdkvvvlhkgkv
eqfgtpsdvydtpsnewvanfigksnifeevevngsvkvmirpedydvviykgqlwelql
lvesfqvkkgeeidllwdpidvhlikifdlltgwvrsvqkfnsisfislndgsnlgiqvv
sspslgdairqkskgeqewefkfpllptqltldylrtqqlvrhrtsifqavalirrelvq
siytylhffpcfapvlstnsceggaelfklkeeillsvsgqfycetisnglgrsysfgpt
frseksnssshlaefwmielemaftnlfqliefvykffiyllkdcllelstliskleyit
lsyseaidilg--------wgyelskedenfllskldtkvlfitnypstqkpfymknsed
gktsysfdmlisevgelaggserennleilnqkiaeqglnelewylslrkfgyassagfg
mgferllmfftglknikdasvfprsysqla---------------mgyhslllpppnltg
alhlghlwnilqdfrfkweeirnnnnywaigvdhaglsfqskfdslfkenkeeylqkyae
elilsqflitpsmpiyarytlediqkkvidhfhslfsqgliykkkklvnwdiklqevlad
cevsykettsklyylkyflkyivvatsrpetifgdvavfvhpederysltsqrvyipglk
klipilsdpliekefgsgavkctahdqldwelsekheiidkqgkltfssldrleareqvv
lgliekiedqtsilyseksnsivekilaeqwflscvlerlnvypaeqlrllsylenmedw
clsrqilwgiafpiiykkyrvnekemeeeivldtwfssslwpakaffpittlvsgkdill
pwisrmlflslhlpfqniflhgllrnkkgekmskslgngilpeelyskyspdvirlafls
ntnydrdlrfsaslflhklehilkflrwilreskefdylnlsisfltekfsnkflellkl
ltrficrllypfvpefalkahffqylvrqlflgldnnfelsrsktilsrkdflenapeel
rkseqrkyklskiiqktlarkikhnvigekemelifeelknefikadvnyevteqffkei
qdnlremgkeevqlyqkikdklinslgerdkflligtngagktttvaklayylktkkesi
etvsldanraaafeqlqqlvtpgvkshfielqefeevnsilydsggvipkdieglsylkn
ptetilvldalagqesleivklfcesitvdslivtksdsmsplgaalsahyfyklpikfl
gegegiedlivfypdrivskllgegdvqtlaekieeykflkgkfdledlilqlkevkkfg
sigsllkmfpssqssaveeefkwevliqsmtpyekqnpkvikessrrarivrgsgrkvee
lnrllnkwemkvlfigdifgkpgrylprlkeesvdlvianaensahgkgvqlievgvdff
tlgnhswaksnlvrplnltirvtnlmgnsvvfsncflalskllkgihivdfhaettsekn
aflwafngkvsailgththiptndfvvteegtayitdigmtgpgviggailepesicsvl
ltfsiqpvi------------------mdsfqynnrvsvkffasqtqipeiikyfflrgv
emkinswlderycrelceefglkflkaeqaqrknlysewvkkypvvavmghvnhgkttll
dqirktnvaheysnitqhissyqvklitfldtpgheifqklrelggviadiivlvisied
gvqsqtkevikyfkqnnlkliifvnkidrgesalgalkesltgveleeyggevilvkgsa
rsglgipelletitvisevenycttlsppaigiilesriekglgpvaeiitirgtlnsgd
yiagekfcklktiqlvpatpatiagfdlpipgtrffsfankneaqe--hthfsfiikskv
lgsseaiksfk-----silsigsgelteadlkeatvaiiinfeqklepqiersvyeleer
iehieknriiervekvvgrckvirlwthskigtiagcsiygsiknkikliregnlltktt
iksfktenfeikvaeegkecgivlnnwnnieiddviesyevieksnltektlieqikgft
vlelnelirglesefkvsaanfsagpataksddedkadvnkdlhsaggnkigviklvrel
talglmeakkivdsapglvkadipasqfdelkakfeavgasvefk
>1238993_0
niylcgptvyndlhlgntrplivfdvlqrvlqfvqnitdiddkiikiaqeiseaqlcayk
sllkklni-ikhlqvtdkidkmptyfsvsygilanrvveti-ldfvlwkqttagvkwnsp
wgwgrpgwhvecaflidqltihgggvdlkfphhenenamhmalypltqhwmhighlmfen
qkmskslqnfllavdfltihilrwlfyqhpldlsqslinlnfalnilgikadevrqkli-
mlsagivglpnvgkstlfsaitqveianypfatiepnagivnviderldklaslikpdkv
thttfrfvdiaglvskgeglgnqflanirevdlichvvrcyedkkivpvfdfeiivneli
qadievvntrigkikrkaesgdkqllapvl-vnevdlkklkslnlltakpilvvanvsai
pvcallenelsqglnqlitaydaiglwsfftfevrawafkkgwlapqcageihtdfergf
ikveviswnqlyekslqeakkqglvrlegkayvmqdgdvchfkfnvelkiklesydstll
dlttkkivevvkvkikgplplptkkevitiirsphvdkasreqfeknrhkrlmilidslk
rikipvgvtlrlleekwlqlwkkyyildmfpypsaalhlghvraytitdvlsryhkakgf
nvihpigfdafglpaeqyaiasnkhpgdwtdknitnfiqltafgfdydyqlslkttdpry
yqytqwifgqlfeaglaevkeidvnwcaelgtvlaneevlngnavrgefpvtkrkmkqwv
lkitafaesllnglaeldwhqsikemqtnwigksegvtifttfgvtflalsshplvd--g
vdlkiplyvanyvvetdavmgvpyklrdwifsrqrywgepfpilfdenqphlvkvtlpaw
akvktretstmpqwagscwyylgylmlferylpvdlyvggaehavlhllyarfwhqflyq
kgivtkepfkklinqgmvlpdgkkmskskgntinptplidhgadalrlylmfmgpisalt
wldglngmrrwldrvelnlvisqmmiflnlfltvlsffapylaeelnakiilsvngrfkg
eqtvlplarvvfvpnriinvlldlinfrnfgimahidagktttserilfhsgrihkiget
hdgesvmdwmeqekergititsaatsvswkncslnlidtpghvdftveverslrvldgai
avldaqmgvepqtetvwrqasryevpriifvnkmdktganfersvqsiqqrlgvkavpiq
lpigaendfngiidlieekvyffdggeekpipdqfkdqvkmrahlveevanfddqlmady
legkeidikrcirkgvigcqffpvlcgsafknkgikllldavvdflpspvdvpqakaysa
sddpfvglafkvatdpfvgrltfvrvysgvlksgsyvknvrknkkervsrlvkmhaqnrn
eieeiragdicaiiglkdtttgetlvddkvqleamqfaqpvislavepktkadqekmsia
lsklaeedptfktftdpetgqtiiagmgelhldilvdrmrrefkvevnvgapqvsfretf
nkesevegkyikqsggrgqyghvkirfepnkdkgfefvdkivggripreyikpvqaglen
amasgplagypmidikatlfdgsfhevdssemafkiaaslalkeagkvcspvllepimai
evtvpeqyfgdtmgdissrrgliegteqrdnvqvikakvplkemfgyatdlrsfsqgrgn
yvmqfshyaetpksvvneiiatkk-yyglgrrksssakvyltpdpseyfpnklviqdmeq
pldltdnfdinvvvkgggftgqagairlgivrallqfnpelkkilkskklttrdkrvker
kkfglygarrapqftkrmkraltgiqasgkqhlgnylgvmqslielqeqlfvfvadlhsi
tvnnfdlvrtllavgldpqkaclflqsdllehsmmgylmmvqsnlgelqrmtqfkakpng
tlniptglltypalmagdillyqpdivpvgndqkqhleltrdlaqriqkkfnrimdlfdp
tkkmskssqngviylddpkevvvkkirqattdsfnkirfavtnmltilkallqlgndlfs
tksyldlknaltllvniqrkragknqaqlteeglkqleaelehliqvkrpaiikllqear
dqgdlsenadydaakaqqgeietriaeiqdilanvklinvtlgstveiytivgaleanpe
ehrisnesplahaiygryrvkivkiikvlyqkyrptkfsdtvgqdsikriivnaiqlphg
yifagergtgkttfakiiakainclqceacidvfeidaaskngindirelaenvkkkvyi
ldeahmltpqswsgllktleeapdyvlfifattefnkipitilsrcqsfffkqikesiki
tladlaqgslrdglslldqitfnllgfieatvdlygikaivihymatiaqlirkprkkkk
vkskspalhlnllnkkvvysplkrgvctrvgtmtpkkpnsalrkyakvrltngfevlayi
pgeghnlqehsvtllrggrvkdlpgvryhivrgtldtvgvekrrqqrsaygakkpkaven
vriekfclqffkllrlgkvllnntkarvssgdtivfqvifedeqlivvdkpgvvcqplfn
lansllfiprfahridrntcglvigaktnalqelemkqyqrlvsgkthqiraclllntql
vgdrkyqlhatnlsflanysqmldrnklrnnlklvernqkqtllaqqv--nlpniadesv
pvgrdetanlellphwelcerlqlvafdkatkltgarfvaytdkaakllraiaslmidln
k-yqewvpvivnsltgtgqlpkfkddvfkleryylsptlevqlanlhaneiftepkyyta
tgvnfrqeagsagkqtkgtirlhqfqkvelvkfckheleemtrdaeqillelkipfrrll
lcsgdmgfsaqktydlevwmagcneyrevsscsscgdfqarramirykdltyvatlngta
laidrifaailekagevmipqallkylrvelvhtkmsafdgirdwktiavtdknihiypt
llkaiyglecfvifdiettglhgrdsviefagieitkitqaqleagleklrcvmvahngs
fdlpflqlidtlalswalnshtlsnicaklkfdfdrlhradydtqalkkvfiiyiksqsg
faklyellsialtdsfvitdnpvdfvliappaiklvvnklvavasdayfikaivcakglg
grvrttgemlnemsflglayelvventklakqldlvpvqtklqppviegsnlaaktwsqa
kiygdplpklieqriqeelkaiidngfgiiywishllvkqsvqdgyfvgprgsigsslva
nligiseinplvphylcescqyfevddgydlmvrdcpfkgdghnipfatfmgfagdkipd
idlnfsseyqaahayvrelfgeytfragtiatvaektaygyarnierfkqvgikrttgqh
pggimifpnhksvyeftpcgypadddwktthfeyalgdtilkldilgqddptmlkhladl
thvnniprfdkkltemfwhyldeptgaigipefgtkfvrkilegfgdlirvsglshgknv
wadnaqkilqnlslkdviacrddimlylidafeimekvrkgialngveqhwinsclkisy
lfpkahaaayvlmawriawfklyhplsyyacllsfklelltsyevylemmargikleqis
lthshamliapfitipgmgevansiiearnpfsslddfkrtkitkkhtqmqlldefrqdn
qkknlkktllmpqtafemqgklttkeqqriyqklhrqnkdkqkilhdgppyangnihvgh
alnkilkdfvlrswnqgfgtvfipgwdchglpiehavsksekrdlcqfalsqiaiqkaqf
qrlgllndfsyyktidesfqqneldlflqavkdlifqalkptywspvsrtslaeaeieyk
evktiglyltftvvgtkllvwtttpwtlptnqaiavhpqeyllfyvvlaslftykhclyn
pvllgnhvlcnegtglvhtspayglddfylckqnklvsldekgvtglfylkandviiflh
rephdwrsktpviyraskqlfiktksiqnkerlqmllqraewcisrqrvwglpipliy-a
dnqplldttikytiqqlkygidswfekdinfflnpkkgveykketdtlevwfdsgstynv
lpadlylegsdqyrgwfnssascgiiqlpfkslishgftldehgnkmskslgnvvdplkl
cdygadilrlwvtnvdwqvdnrigdniikqiveqyrrirnslrfilgnledkivinflnc
lkainkfvlwlsgwyfeiikdtlycnrlakqavlnyifligflnifiphtaedawqnykk
pvsvnlfsfsaikdrayaaieqarqngvitknnqvvhlavwlnvnqvnitvmcerclcar
cfkflidvtveipksskikyeydrktsqirvdrilfgsesygfiantldgdeldcfifad
aflpgvvvptrivgalemvddgeldtkllgvidcdprykeinsvndgflktykllqkkev
ikgvqswakkeyqvcvdlmkqygklpkdefiakmqklhpehyqqrikkgdkvvvitgknk
ggsgivlkiqaiveglnkvtrhkkkdstgkvqeapiflsklalfdqkagkikyvmktnkk
trvfkksnntlvfvaiegvdgagktvlltlfsrepaekiralllhteaylfaasrtehvr
qliqpalqqkqlvivdrfvwssyayqglikkvgllnadavmpdftfivdcdtmrqyyhrv
flldgllallkerglfvqanfekelfyvgfdptapslhignyvllhvaqifqmghiphvl
lgsgtaligdptgrelrqmmsnikkqirrfgsnvvqnetwlkklnyievirelgpcfsvn
kmlatdafsarwegltlmelnymvlqaydfyylnqgvqlqiggsdqwanilagadlirry
gmttnllvkangekmgkasgalwldpqktspydfyqywinlddamltkldkeakaklafe
ltdaihgqaksarifavdvivvsrsearrviqggltinqplvigkgkkrakktitriaki
nllggqakpgpalasvginmgeftkqfnektkdkqgemipcvitayndksfdfilkttpv
sillkqaaklekgaknakt-ivgkitmakakeiaqyklvdlnantveaalkmvlgtakqm
gievie---dnsfiqnn-nladfdfldktvstgslhldealgtgglplgrivelygness
gkttvalhavasfqkagkvacyidaegaldlsyakaigidlgkllvahpkhgenafalme
sliktnkvalivvdsvaalipkqelegnmddqtiglharmmskglrrvqsllpesdtcll
finqlrekpgvmfgngevttggralkfyasmrmeakrsfgnyvgikskltvsknkvarpf
gveimfnrgivhevielalnvvvrsdnaysfksqniaigklnktvtagwvkrikklgeln
fvivgdktntiqvtctredlvikgklkr------ldsvrfeitntlfakstppliiedal
eevrlryryldlrrpvmqkrlalrhkvvrnwldgfievetptltkstpegardflvpars
fyalpqspqiykqllmvggtekyfqiahvyrdedsrkdrqpehtqidlevafyliqrlff
pvlkfaeafnrfgsdkpdlrygfelerklakdngvagtillvaawtalgairnelysfcw
ivdfplyefdekwvsahnmfsnpqalseqydlvlngfelgsgsirihdpvqtrlmqslgv
d-fgfvmeayqygapvhagmglgldrlmmiinnirevmafpknaqgiemhtnapdqitti
wskhmgqkvnsnglrfginknwisrwtawliedekirnlffvnyrnqvsnveiertvdvf
vyaaqpafligsenkniqkitqikqiigrttnldltineigspmlsariiardlanaiea
rvplrtamrqslikvlkagangikvlvsgrlngaeiardkmyiegnmplstlradidyal
ekaqttygvigvkvwinrgmiytfvnlhnsyynflnstlspqklvavcltdpn-lfgahi
kpliglsvllviaqtnrgyvviicerlakeleiinslhfasyflvvsdlvqfahndilig
pgrgsavgslvafllkitqidpvannliferfisrhrqglpdididimetkrdlvidyvm
qkygrqcaqivtfqkfktrsalrdvgkvlgklpkeiinfprqpsihasgvvivvtqvsmd
wlewynlnkfdllglinltmihevvtftnltatlgvfqlesfgmkvlkqikphnlhdlai
vlalyrpgpqfianrlpilketygvlifqeqviniatvanysletadsfrraiskknsfy
egalayiqrfagygfnlshalgyallsywtawlkthyfeqfnllnefpplinlylgfkli
ngigdtllqqagcfnqkprgvkdwwgfsevktplleyeafkrtnanadivkkelyefhdk
snrllalrpeatagivrlvcenklllrlftigtmyryerpqsnryrehyqfscevilldt
lllgilklnnlgntiqqwnalqayltlsqsrlstnplrilddkvdgqlpfisdapqieqf
ldatlvrgldyytgvvfefv--ttvlaggvydnlvlgfacgiersinclriingiralgy
rflgvimrknrapkrtvlpdpvfnntlvtriinvimedgkkglaqrilygafdlieqrtk
ekpltvferavgnvmprlelrvrriagsnyqvptevpqdrkialalrwiamfarkrhekt
mlekianeiidasnntgaaikkkddthkmaeankafahmrwmarekfdrskphvnvgtig
hidhgkttltaaictvlakegksaatrydqidkapeekargitinsahveyssdkrhyah
vdcpghadyiknmitgaaqmdgailvvsatdsvmpqtrehillarqvgvprmvvflnkcd
iatdeevqelvaeevrdlltsygfdgkntpiiygsalkalegdpkweakihdlmnavdew
iptperevdkpfllaiedtmtitgrgtvvtgrvergelkvgqeieivglrpirkavvtgi
emfkkeldsamagdnagvllrgvdrkevergqvlakpgsikphkkfkaeiyalkkeeggr
htgflngyrpqfyfrttdvtgsislpentemvlpgdntsitveliapiacekgskfsire
ggrtvgagsvtevlemqktsmltrrqwyivdaaglvlgklavkaadlirgknkvdftpnq
dcgdyliiinsdqvvltgnkkenefwyhhsqyiggikkvsgrdmlkkqsdklvynavkgm
lpdnrlsrrwitkvhvfkgdhnmeaqkpttlnwmekflkyifevgplesgfgitignamr
rvllscipgasvfalsisgakqefaavegmkedvtevvlnfkqlvvkisdllvyakdlea
gfevvnkdlylfslkvtvnvyvkqgrgfvtflenremiiiatdsnfspvlhcgqelktst
dhltatngaisvdafamaakiliehlnpivkqieeldftvrtfnclkrsgihtlqellad
ireirnlgkksereiikkvhphksvlldevihnlnikgdgnyldltvgfgghsqhileql
gtltgndmdkdsinvvlvhdnfanffdgilidlgvssyqldkergfsfkhagpfdmrmhe
lthvlkfgeiahpiakalkttvevaetvkaasnfekyrnylakvfqairiylnrelesle
kgrflvivfhsleeklvrnyifkltqeiktnprvrsaklfviekkcilgiettcddtsig
viteskivlssaklhaqtggvvpevaarsheqnllithiayaanpglpgclhvgatfars
lsflldkpllpinhlyahifsaliqlklpalglvvsgghtaiylikleliaetsddaige
vydkvgramgfpypagpqldsl-kfsysglksqcftkikqfasnfqaiidhyihvkdaiq
mlllgggvsankylreliaplkytsdngamigfyanllikflflgapgvgkgtlakqval
fhlstgdifrsvmqalsqtqglyvpdeltnqtfwldgyprtlnqleflqvlvarilnrlv
cpscgtlqarnddavilkrltlytvkplieaftmlqpkrtkyrkphnvsyegkakgnsyv
afgeyglvatkgnwidaraiesariaiskclgktgkmwirifphmsktkkplevrmgsgk
gnpefwvavvkqgtvmfevanipesqmikaltraghklpvtwkilkmafiqikrkmttvq
stikitnamkmvsrakfvwvmmssslglcgqhntnmnkllkifflgrknciiytqfknpl
ildfepdspqffetklcesasrqnamdaaaknakdlykysiqfnklrqnsitqeiieiig
gimvsfmtrlnvadntgakqvgiikvlgstrkryaflgdvvvvsvkdaipsgmvkkgqvl
ravivrtkkgqqrkdgthlkfddnacvlikedksprgtrifgpvarelrergynkilsla
vevvnhvvfslsdlvsricklkmpmefadgetyirsvrnkdvfifqstcapvndslmell
iaidalkrgsaksitailpyygyarqdrktmgrepitsklvadllttagvsrvaltdihs
dqtqgffnipvdtlrtyvfltrtdlvvvspdyggvkrarliatsllaiidkrrpahnvae
sinvlgevanknclivddmidtggtviaaakllrehhakkvcvmathglfngefqkafnl
vdylfvsnsicpqfqvidlaplfeevllssisaiytmarilgidipnqkrieialtyifg
iglsrsqailkqainpdkrvkdlteeefvairnvasaykiegdlrreialnikhlseiga
wrglrhrknlpvrgqrtrtnartrkgprktvankkieakkkkinvssgiihvscspnnti
vsasdpggnvlcwassgtmgfkgsrkktpysagiaadkvaktvkemgmatvklfvkgtgr
gkdtairsfanaglsiteinektpiphngckppkrmsrsakkgafvdahllkkvidmnkq
ekkrpiktwsrrstifpefvgntfavhngktfinvyvtddmvghklgefsptrnfkqht-
mkytgsifkrsrrlgfsllennkefskgkkrktipgqhgmsgyaqqlqekqrmqymygit
dkqfrrlfrlvlkqgnlavnlfrvlesrldnivyrmgfaptrrsarqlvnhghvllndrt
vdtpsiilnpgdkvrlegtyvrfperselpginesyvvewykrfsgfastvvfhlkqket
aqrvfvannnfinfekvliewvsanptgelhlghvrnaffghvlnnlmvlgfqtvreywv
ndygqqarvfgfsvyqalhlqqphpdgyegelvdpldklsvlevikqdlafdswkfeyek
dgaiwlkttldkdrvlvrqdnrpsyfgtdvayhldkallydiwgsdheghikrmhcvylk
italqlvmlyknkeivrlskragnvitikqmlqmlsedaarwfmlsqnsiikidldtasn
pvyyvqyayarmqlvyfksllelhlltnylyetatlfhswykallllqslhvfgqllqil
nitmelnqlksvpkarnhktklgrghgsglgktsgrgqkgqkarkstrpgfeggqtplyr
rlpkfgnarkgqewvvlnlnkiakinraslipiklightklekphkvskqalkavenang
svkllhyqktiakelqksfafssimqvprlekivinmgvgdairdskflesalnelhlis
gqkpvatkaknaistyklragqligckvtlrgermwaflekliyvalprvrdfrglslks
fdgrgnytigikeqiifpeivyddikrirgfdvtlvtstnkdsealallralnlplvmpi
kkiisrsngihhstvidykknkpeksllvtlkkhggrnnqgkitvrhqggrnkrkyriid
fkrtydnieatvksieydpnrscfvslityangaksyiispdgikvgdkilasedikpgf
smplafipegtqvhnielhpkgggqiarsagsyarilgqdetgkyvilqllsgetrkflk
ecratvgvvsnldhnlvvigkagrnrhrgirptvrgsamnpndhphgggegrspvgrdap
rtpwgkrhmgvktrnmkkastnliirnrkgeinfeaiigievhvvlntatkmfspapaid
lglpgtmpqvneqavqkaliladalnmqvlvfdrkhyfyqdlpkgfqitqqnfpiaqngy
iiierfhleedtakqilldfnrcgaplievvtapviksakqskaylqklrqilivnnisn
akledgsmrsdcnvsvrlkfgtkveikninslnnvekaidleivtltyddnvfmrkkdsv
dyryfiepnimssnidl----qlvvddltlftirwlcielmgqlntvnqkqakqlielrv
eriqkliigqvmqrthnranprlkiliklsgagmsadsviaqlkqlvnyqigivigggni
mrgkscsdyniteiaghhlgimatvingaflkakfdnstllsavscslathivsqatida
fknhdivifaggtgnpyfstdtavalratqmqadiiligkngvdgvytadpkkdkhakfl
asltyaedlqimditaftmckennlkviifninaehaiikalskqgytliektvfvgisg
gvdsavsalllkqqyrevigifmecwdntlnndqlgcsskedfreaqaiaqllgiklikq
nlvepywkqvfltidafkngltpnpdmlcnrlikfglmrdyc-qldpndfatghyaalsl
laipkdkhkdqtyflahvkaqlqdvvfplahllktevrqialahhfsvatkkdstgicfi
gerhfsdflknylpvkpgviydwkqrqlgshegvwfyttgqrsglnlggqrnfvvekdlk
tntlyvsdlqrrgitltvlvrirhaqplvqrvtngqygvlyclgsgiitastvaiigrpn
vgksslfnrliqkpyaiisdtpnttrdriyafidtgglisqlqqqievqvraalsqanai
iflvsyqissddfyvakvlkkkdkpillvvnksenfysfgfgqpvcvsashgigignlmd
rlvvrfcvigkpnvgksslinqlvqqnrvlvsdesgttrdaidllidtagirrkgkigie
aasygktaiarsniillmvdgsplseqdeiigglaqaaipviilvnkwdlvkkqlqsqfq
hlsfapivfisvknkrlhtifiiqeqltkkistsllndviqqaqlfnqaplfkggrlqvt
yavqsqtphfvlfcndpkfvhfsyarflenkirefgfsavpitlyfksknlieieglnkt
fdgfvsvrdinlkikkgefitilgpsgcgktttlrllagfedptygkikvngldikdlpi
hkrpfatvfqdyalfshltvykniayglkamytkldklqqleaaynkkdywtsywetysl
qqqafekrylsrkltkqeqhkvcavielvglkgnedklpeelsggmkqrvalarslviep
dillldeplsaldakvrknlqkelqkihqqsgltfilvthdqeealvlsnrivvmnegni
lqvgspadiydspktewianfigqanifkkiklhsgykilirpedfdivtykgllwkitv
dlesvdievdktfgvtfdpidvhlmeisdlftgwlknkrtsaniiflevndgstlnlqav
vkqslasavsaltpkkqplelvyplqkkehsleffrnnaylrvrartyfaimkvrsllsq
aifdyfdfvlvhspiltsndcegagetfelnkttyltvsgqfgaecyaqafkkvftfgpt
fraekshtsrhlsefwmiepevafanlkdlikliestvktvikqeldfleklmerlkfhv
leytkaleilknfevqdfnfgldlkteherflceqhfnqpvfvinypkdfkafymkqnad
grtvgavdllfpqigeicggseregnleklvercqamqidtlnwyldmrkwgyfasagfg
lgfdrllayicglenirdaipfprahgsinqydfktvstsasffkkvpftailpppnltg
tlhighafesitdqimrfkrlrgygvnwipgfdhagiatqtkyeklaqaprkqkvkdwal
tqiqsqislgaslnwqvnftlskasqivndsfiqlfeqgfiyqaetlvnwdtklntaisn
ievinkpvdqqlyyiayklkrlvvattrpetifvdvclfvhpkdkhysfvkqkvvnpltg
almpvftdsyvdkkfgtgvlkctahdfndfalnekyscidhngllnftgltvsaarqqvv
qkllvktmptsnvgfsersdtvvepllskqwfvdll----elipkrfnqvtrwlsqlkpw
cisrqliwghpipvwtgalhvgqnytqstdvldtwfssslwp-khfvptdllvtgydilf
fwvlrmtfnsyflpfkqvlihglvrdaqnrkmskslnnginpmdlirdygadatrlflts
nhtpgddlifnaanflnklwnvtkyvrwiwakldkyqlalanvnfiwndfcntfietikq
vlstavvmlstvtpflaeriyvveavlrhykaqlvanaevqrsqaittnpaflkkapphk
vkaellklefksmissivmrsmqkktisetdvqavlkeirialldadvnllvvknfikai
reqtvgepgqdlqllkvikqelinilsqplkvmvvglqgsgktttcgklavwlkkq-qka
mlvaldiyrpaaidqlatlaeqesvffakttkeavgcqaiicdtagrlqtnqelmdelvh
pdeilmvvdglsgqeiinvakefhnrlkltgfiitkldsdaragaalsltsllevpiklm
gtsekltgleqfhperiasrilglgdvmtlvekaeeskmflgkmdledlllymeqmnqmg
svssivkmlpgdhvesieakvlwkvlinsmtreerrhpklindpsrkqriikgsgrkmde
lnklmkewsikfiflgdvygkagrnlaqlkskqadlvivnaentthgkglflkeagvnyi
tmgnhtwfqkdlvrplnlkiritnllgtsvpltnpfkvlkelicdlhivdfhaettsekn
afcmafdgyvttifgththvpsadlritpkgsayitdvgmcgpsviganhfevsklngvf
fevkteairnkfdnrsakqqfrktgvkdgvfvykgpltvsefclktnipniikhfflngv
pltlnsvlsteqladacvnfgfdfkveteithdniisqlsprppivtimghvdhgktsll
dairqtntakefggitqkigayqvktitfidtpgheaftgmrargaqvtdivvlvvagdd
glkqqteeaishaksaktpiivfinkmdkptanpdmviqqlndlvpeewggdtifvkgsa
ltkegiqelldsillvaevedykanfnahssgyaievqttkglgptatiivkrgtlkigd
ivvlgpwgkvrtmqampskpvqisgfdvpvagekfivfddekdakliankvlnlifkvds
dgslaaikqadvpgmsniihsgvglisendimlakaallfslnlgvkniasyhipklaee
ieilkgqlepvyedvelgraevlqlwyhskvghiagtlktgkvkalckllrrnetiyegr
vdslkseknpvnqmeagkncgivingcediqvcdiilvyekqemakldknqlieslkemt
imeideiikaveeafgvsatpvvaagavggtq-eaasevtvkvtgytdnklavlklyrei
agvglmeaktaveklpcvvkqdikpeeaeelkkrfvevgatveik
>1246955_0
kiyvcgptvynfvhignlrpiitydlmlkaakfihnitdiddkiiiqaahisekeladyl
dvlkkfnvdtnyeyvtknidqiivwfntqygrtsgqkienmsadfalwkstssgikynsp
fgpgrpgwhtecvaliygldlhgggmdltfphhenenvqfyslfdiakrwlrtgqinlnn
qkmskslnnvfmakdflkvyhlklifllsiiniddnlielrfsfdslgfnadkireilim
slkagivglpnvgkstlfsaitqveasnyafttiepnissvplidprleqiasivkpdki
iwatfdfvdiaglvskgeglgnkflanirevdaiihvircfedknimpvrdkdvinyeli
fadletitnvlnrvakkaksgdkdaalkikaldeneakyikgyhlltykpiiyvanlglm
pisvqveselvsgldllteafellnletyftaearawvyhkgwtapkcagvihtdfekkf
ikaeiiafedfikngelgaknagkmrqegkqyimndgdichfkfgkklsvkvkgfdhvtv
dqtakkiylvaklkvsgpvplptkrneitilrsvhvnkksreqfesrthqrlvvikdrie
rlelpvgvgiqeiekkwqniwekyyvldmfpypsaalhvghpegytasdiiarykrlngy
dvlhpigwdafglpaeqyalktghhpasftqeniktfkqlkslgfsfdwdkeidttdpkf
ykwtqwifkklyehnlaeikkidvnwcqelgtvlaneevikgnrvrgnfpvirkpmkqwv
lkitkyaeklldgleklefseslkslqenwigkssghdvfttlgasfivvaehellqktg
vytgipiwtsdyvlktgaimgvpykirdwifsrqrywgepfpvyfdenniyleevelpyw
lyfekretntmpqwagsswyflayimkfekwlpvdlyiggqehavghliysrfwhkflyd
ikilpdepflkvvnqgmilpdgqkmsksrgnvinpdeiidygadtlrvyemfmgplatke
wsesirgirkwldrvkfniaisklmvfinsfcimfstlaphlseellekivvqvngkvrg
eeeifeikrkqyikdkiiifnvelkdyrnigimahidagktttterilfhtgkihkiget
hdgvsqmdwmeqekergititsaattafwkgkriniidtpghvdftveverslrvldgav
avldaqsgvepqtetvwrqatnykvprivyvnkmdkagadfaasvasvkqrlggnavaiq
wpigaesdfkglvdlvtlqaytyngefpteipedlkdivqkrqelleavasfddelmmdv
ldgkdvvfkdairkatltseffpvvcgtsfknkgvkkmidavvdylpspidipaikahea
tdndfaalafkvmndpfvgsltffrvyrgvlnkgsyvynstkgekerigrilqmhansrv
eidecragdiaaavglkytttgdtlvdekivlekmvfpepvisqalepeskaateklslg
lqklaaedptfrtytddetgqtiiagmgelhldiivdrlrrefgvqakvgapqvsyreti
tkeaevegkhikqsggkgqyghvwikfepnpdggfefvdkivggkipkeyiksiqkglee
kmaagilagyqmidikatlfdgsyhdvdsselaykiaaskaltkakdkigtvllepimdv
svvvpsehmgdvigdlsrrrglvndqeqrndavvvraqvplsemfgystelrsmtsgrgt
yqmqfdhyektpknisdeivkrrniyrglgrrkssvarvkltkdareyltsdiylkdanq
pfvlteqfdvsvivsggglsgqagairlgiaralleasldyratlksagmltrdaraker
kkpglraarrarqfskrmkrlvsgikptgnltlgnyigairnfikmqddsyifvadlhal
ttqresiialyvacgldyqksaifyqsqvhqhaimqwlcccettlgelkrmtqfkdkgng
tekiptgllmyptlmagdillynpdvvpigedqvqhlelarniaerfnknyskiksltdp
nvkmsksepkstiyllddpqqaynkilkaktdsenkiyisilnllniyaalkvsleqafk
dsdykefkeqvallidiqskyigakkailsqekfdeykkqydhlinierpavqealkear
aqgdlsenaeydaarekqgivegrikeleaildnadildigintrvefvqitgshdadpf
egkvsmrsplaiammgkfmikilkvekslyrkyrprsfeqvvgqehvvktlknilkinha
ylfsgpkgtgktsiakifatvlncvacndcldiiemdaasnngvdevrflkekikykvyi
idevhmmsksafnallktleeppkhtvfilattdpqkipltilsrvqrynfkrmnekiey
diallssggmrdalsiadqmnfgvvnllnsnkewlllqialislmpttnqlvnngrsski
kkqnapalsynslikksmaspfkrgvctrvatmtpkkpnsalrkyarvklsntmevtayi
pgeghnlqehsvvlirggrvkdlpgvryhivrgtqdaagvakrnqgrslygtkrakndag
rtlfkllsklekifrkrdikvnnlrikinqgdkivvdilyedqnilivdkknipvhgldn
vvltylfkpshvgrldketsglivyaknytlvelnkkkyielltgrkhqiratlylkkpi
ygdkkyglhafyiqflkylnkmldlkfvlmnqslsnrkseltrlsklfahiipnlpldnv
pigenedqnvvllphyeiakrldmididravklsgsryviykntgaklvralinfmldlh
hgyqeftpvivnilfgtgqlpkfkddlyklenqyliptaevtltnihnneiidlpfkata
ytecfrseagssgkdtrglirqhqfkkielvkitnsefrlmlndakevleklqipyrsvq
lctgdlgfsarttidlelwlpseqrfretssvsymgdfqsrramirykdskyahtmngsg
lavdrviaalleedgtitipevlipymrieinkskmnamdgllghkalaildssvqsfpk
fikpiygasfyvvfdiettnlsprgeliefgaseltkitdkmlqqalkkiyqvvvahnas
fdinfiividslpisklvskhrlgnfcnsmdieydiahranydaevlaralsiialnqkg
ikelfklvslaltenlligsggfdyievphpllkelinkkviaigdvrfekslvfakgig
gaylttdemlnkfaflnlvneiviensyiaskvdiqiikdglftpkfddsklpelvykna
kkygddlpiivknriekelnpiikygfdviywishilvkksnddgyivgsrgsvgsslva
tlagiteinplephyicskckyfemssgfdlddkkcpmqkdghsipfetflgfnadkvpd
idlnfsgdyqpihaevrrlfgentfragtistikdktafgfvntadyistvevkrttgqh
pggiiiipkgmevedftpinypanddwktthfdyaihdnvlkldllghvdptaikmlerl
tgiddipskdpdvislfsdiggektgaygipefgtdfvrrmlvsfadlisisglshgtdv
wtgnaetliknmtlseviscrddimnflidsfnimekvrkgkgltnvpewsinsmkliky
mfprahatayvlmawriawfklykpleyyatffttrlnlyttleiarelyargfgiknid
iekslesliapfssikglgdvakkiiqsrnsfktkedfrrsgvnntlvrlgilddlnhdq
mtldykntlnmpqtdfemranltnkekydiynkvikknqnnkfilhdgppyangdihigh
alnkvlkdiivrykscgfyspwvlgwdthglpiehkmlsislrkkatyasdqiqnqkeqf
aslqlftdmniyitmdkkyeviqlkvlkklvdglvykalkpvywspssqsalaeseveyq
dvispsifvalpviddnlviwtttpwtlianagvavgkeeyvkiyifatellwyntpila
plvyghhvttesgsglvhiaplfgeddfligkenhlmhisddgndgvfyedankmislkh
syphdwrthkpiiyrgtpqwfvsidkirakkrlimienrddwtisrqrswgvpliffydk
ndnpileeifdyvidlvaygtdvwweksvdellpekynkgfkkemdimdvwfdsgvssia
apydvylegsdqyrgwfnssiinsvafspyinlishgfaldekaqkmskskgntispldv
vkrgadilrlwvanseytndvtisdkildqnaeiyrkirntfkfllgnlihlyikkfinv
iklinnyvvdlssfylsitkdilyierlmvlanmyeilliialtpilpttceeaysflnk
kesimlenffdlrnevnvliekaikdglvkraneledlktllsvgkithsvkclrclclm
cymknisvkieiqknskikyeynrktkeievdrilrgdfvygfvpealdgdeldvlvysd
vfqpgtklnarlvgamkmiddgetdtkliavhaddyrldhiqkledtffstyknwkrpni
isgfegyaiseynecvelmdkygamdkkefiakmklehpekytikfkkndeviviagkek
gkigtiekvrvivkdinivkkhnkptdgsitfaapihisnvaylvkkasklgyklkdgkk
vrvvkktqkeimfitlegldgsgkttimlietrepaerireiildaeamlystsrrihle
kiiwpaikenklvlcdryidsfyayqgfarglgylttliiipditifldatkvysgykrf
iivnaiikdlkdrgilkditniekfiysgfdptakslhlgnyiqisvllrlkaginvial
vggatgiigdpsfrservmldsiikqlqkfdlkvidnfdfynnmsildflknvgtlinin
yllskdsitsrldglsfteftysliqgwdfyklyknvygqfggsdqwgnittgleiiskf
afttnlltdqtgkkfgkgggslwlnpeltkpyqmyqfllnqpdewltflerhaqkqlayq
iikdihgkslssilfdieslikskrearefiegaiklnyyailhigkknakkeiqriakl
qfpagkvkpgpalagvgvnmpeftkafndatrdrgdepvpvqitvykdktfefklftspa
sykikqaakiqsgsknakttivatitkeqlreiaeyklpdlntkdvdaamaivagtakqm
gvlvegyddainqiekkfgkesimllgetfhsgsyvldhilgiggypkgriieiygpess
gkttlslhaiaevqknggiaafidaehsidpvfasklgvnvenlilsqpdsgeqaleivd
ilvrlgnidlivvdsvaalvplaelngemneqqigaqarlmskalrkitgnlnknkttii
finqirekvgvifgnpettpggralkfyssirievrkgekevsgseikfkivknklaapy
ktdllfnegidselvdiglgifdkkgawysydgsnvaqgklgkmvrygwvqnkrkfgeln
fvdlrdkfgitqlvftkesvleygevvlrkinrdiatgeieilvkvlsqaelpfqirdvk
eelrlqnrfldlrrpimqktialrnkvireflqnfleietpilskatpegardflvptrs
fyalpqspqlfkqllmisgfekyfqiarcfrdedsrkdrqpeftqldveisfnyiekmff
erieydeciskygtdkpdfryqniiveeiakkngvdgsyfitaasqalgairvelfdfkw
vtkfpmfeydetwaaahhpftqfdikaksydlvmngfelgsgsarifdatqeyvfdligl
dkfgfflkafeygvpphcgiglgidriimllatirdviafpknsknediftgapssldel
yldimgqkvnpngfrygiskqhntkwfaflvedakiykffdkyirqqigklevrrnvtvl
ihtvrpaailgqegkniqeltkiqkyvnrklnlnlqvlelkkpdlnakllaemiatklen
resfrsaqkiairlamkagakgiktmvsgrlngvdmarsegysegemklhtlrqdveyat
atarttygaigvkvwislgeilgiiylhnteysflhstirldrlfyltltdfenfhaldf
klilgvefviilakndigfdiyvierikkeykvitklnfvdyfliiqdvinfahkgilig
pgrgsaagslisyllnitsinplefdllferflnedrnglpdididiqdnrrdeifeylv
ekygynvglistfqtlgaknsirdvgryidnisskieglprqigihaagfiiaqvqmtmn
nleeyglikidflalknltfiseiesfdilnytdgifqlespgmraikqvgissfddiya
iislfrpgpsyakckdnivkntygiivyqeqimqivdvarmpfskadlfrraiskkdeff
qgglkniekfasygfnkshavayalisyklayykarfpmyfyyceeaipniniylpfnli
kgigqetlikagtfskkvkgtkdysgfleietpiiepelfkrsseqseivkkemfefsdk
anrnlvlrpegtasfirayvenkwfqkfyyygpmfryeqpqkgryrqfyqagieivdvea
iylgilkinsigdsrakyqdlkkylliskerldgkvlrilddkvdskldfmknapkisdy
lsedlvrgldyydeivfefvsqstiigggrysslivgfglgidrlvdylksnkayeryqa
kimisdsrkksapirevladpvfnsvvvtklinqimldgkksiaqdilysafeiikekts
kepmevflaavenitpqleirtrriggtnyqvptevparrkqtlalrwlvqyarlrnekt
mdvrlaneiidasnktggaikkredthkmaeanrafahfrwmakldfdrskehvnvgtig
hvdhgkttltaaiatvlakkglseardyasidnapeekargitintshieyqtekrhyah
vdcpghadyvknmitgaaqmdgailvvaatdgpmpqtrehillskqvgvprivvflnkvd
mlgeeemielveveirsllseygfdgdnapiirgsalkalegdakyeekilelmdavdsy
ietpvkeydkpflmavedvftitgrgtvatgrvergtlklneeveivglkstkktvvtgi
emfrknlkeaiagdnaglllrgvnrddvergqvlakpgsivphtefeaaiyvlkkeeggr
htpffknykpqfyfrttdvtggvefeagremvmpgenvnlkvkliapiaveegtkfsire
ggrtvgagsvtkivkmrqttivndkkwyvvdaegqvlgrlaafvasvlrgknkptftpns
dmgdnviivnaekiiltgkkednkiyyshsgypgglksivaaklrvkrptaliekaihgm
iphtklgnkqrrnlfiyagahkheaqkperlevmekmkpltfllsglergfgntlgvalr
rvilsnittlapfcvridgaehefttvkdivedfpsiimnlrkvrftynpeyvtssliep
gvkvidptvhiaevalklemylrvgrgymtfeenktfifiavdsdfspvkkvkrelnsse
eelevtdgtiskeaikegskiligmfqeigieitqlglsvrslnalrkngkrkisqiaee
leavknlgrksieeiieklrlhysvllnetidalnikengiyvdltlgmgghsakilekl
ghlfafdkddyalnytliksdfqnivdgiiadlgfsspqvdtergfsynkdakldmrmdk
lnqillyadvklhvakaivntlelveiiksypaallrknlakpvfqairievnneldsla
nsslciitfhsiedrivknffknltceinenkrsksaklrilkkclilgietshddtsla
lledgkwtisqidifkefggtipelasrehvknisisyiaytkepgligslqigflfana
lsislnkplipinhlnghflsatiritfpalcllvsgghtqliyskisiigetlddavge
afdkissklglgfpggpiidklldfsfsglktqvlnivnqiaasfqravdyliktklalk
tlvlgggvsankllrsiipdlkystdngamiaqsaylkvnvifmgepgagkgtvadllql
ihlstgdifrseirelgqksggyvpdevtneivlldgyprtqkqaefldtiikrlsgrrl
cpkcgiltsreddekikhrleiyqtkplldyysmlqpkrtkyrkpflvkhdrkatkgntv
vfgeyglqavtsawvtarqiesariaatrrmgregqvvirifphfaktskpigirmgsgk
gapelwytavkvntvmfevsgvaeevardalrlaghklpvkwkiinmsnlnlknrinvvs
ntkkitkamelvstsklrfifitsdlglcgsynhnvykllkiivigakgnlihtefvnnl
tlefdpdvplflsskisemaarrmamenatnnaedlmelklkfnrerqgiitqeiteivs
gamiielskanvadnsgakeigvirilggskkkvakigdiivcsvkkaipngivkegqvv
kavlvrssygihrdngtyirfddnavvilkedltprgtrvfgpvareire-kfpkivsla
pevlntvlfgmaslanevsilniklvyadgevmlvtvrdketfiiastsrpvnenimell
lfidslkrasaksinvilsyygyarqdrkasgrqpigaklvadllekagatkitcvdlhn
psiqgffnvpvddlkgqpiakalkftvvspdhggtvrarklaeliiciidkrrigvnqte
vmgilgnienqnaviiddiidtggtilkavetlkangakkvivaathgiftkgfeifend
vdrvivtnsifkklqivslgdflakvintsisqiyimarilnieipnnkrvvisltyiyg
igkslaqeickkaidentrvhdlseeelsrireaakayltegdlrrettlnikrlmeikc
yrgirhrkglpvrgqstqknartrkgprktvagkkgkrktkkknivngvvhihstnqnti
vtfadekgnviawssagaigykgtkkktpyaaglaaaaaaeaakehgiksvkvelkglga
gkdaakkqievsgitvteikdvtpvphngtrppkrmarslkkgpfadehllkkvdaivdg
kakkpiktwsrrstifpsfvgltfavhngkqfievyvtddmvghklgefsptrtfsghgm
srytgpvfkkarrlgfsilengkefakgkkrtyapgqhglsdyglhlyekqklkhlfgvn
ekqlrktfekavkmgvtgtnliqllevrldnlvyragfaltrrqarqlvnhnhftlngkk
anipsmvvslndvvelnfkldrlpersevheikdalivefysknydfstnlafilkpiei
aniisvsapgflnfvkinveyvsanptgflhvghvrgavfgdslirvlkaghqveaeyyi
ndagnqinilgqsifvryqelfmpedsyrgsdiiyhdyfllldkikkdlkfdtfsseyhk
dealflnttadkdrvliksdgqytyltpdiayhetklsiidiwgadhsgyvdrmriailn
fliiqlvrlikngkefkmskragtsitladlldntssdairfmmltrntkydfdidnasn
pvynvqysyartildelpsllkvnllsqyllnlsnsfnsfyaesalvkavivfklvlnli
gvsvklhtlkftegsrpekhrkgrghaagkgkqagkgqsgqnkrkghrlgfeggqtpwfr
rigkrgftnvniefqvinlkdleeitveklfpikllgngtltkknkasesakeaveklgg
kiiefrylekavpaliekykyssvmqvpriekvilnmtagkeisnskaieevlqeltlis
gqkpfetkakksnaswklregmpmggkvtlrrdrmwdfleklinislprvrdfrgvnpka
fdgrgnfalgikeqiifpeiefdkirrikgldvlivttaktndeaksllellgvpfemam
kyhkpttngrrnmssldfkghtpeksllvnlknhagrnnqgkitvrhhggrvkrfyrlvd
fkrnkdnipaivktieydpnrsanicllayadgekryilapkgiklgqvvlsgddivvgn
tlplanipegtfvhniemqpggggiiarsagvsaqilgkdddgkyvvlklksgetrrila
rcratigvvgneehllvnvgkaginrykgirptvrgsvmnpvdhphgggegkqpvgrkap
ltpwgkkalgvktrktkksstklilrrrkdannfevvigieihvelktktkmfsaskqid
laypgtlplvnkqavkyaialakalnmeelhfdrknyfypdlpkgyqitqffrpigkngv
ikierihleedtarqtkldynragiplieivtfpvlrsakeasayvdmikktvstleise
gkleqgslradinislrpflgtkveiknlnslsnieraieyeietkrfddnktmrvkttv
eykyfpepnipfiklsfvdsiqsliddielslskiffaevvslaniisgkslkkliplrp
ekvvkfilgnlmketggqinpykriliklsgegfankeialqlkeivgvqvsivigggnf
wrgasaekngiprnradyigmlatimnglalrsgfekarvkssltvpkiaenyvnektly
lesgevvifvggtgrpyfttdtastlyaseigaevilmgkngtdgvydsdpklnknahry
dkitydeklqvmdltatsmardnninliifnlleensilkalegeihtevtkrvivgisg
gvdssvaayllkkagyeviglfmrnwdslanndilictqeidyndakqvaekleiplhrv
dfvnkywdyvfqfineykkgrtpnpdilcnkyikfsafakyafnlkadyiamghyakvlr
lyrakdqnkdqtyflaqlseqlkkvimplaeleksqireiaqklnlvtankkdstgicfi
gernfgqflqnyipaqegdiiditnknvgrhigtfyytigqrkglnlggmpyyvcghnvk
enilyvayllsnslianlsakfryrqkdipavtpgqqivlyciggatideltiaiigkpn
vgkstlfnriigrkvsivydepgvtrdrlykiidtggieiefqeqiqiqakiaieeadvi
vfifdgeisndelfimnilrksnkpiiaaankleswyklgidkifpisalhgegvgevld
acvfnlaiigkpnagkssllnnlskenrsivseiagttrdsvknvidtagitkksklsvd
hyalmraslaeadlslilidatevshfdsriigyaldnkpliivinkwdlvekklrnkfh
fvpwvpfvfisakfqrinklvevrenlerdikpsllssliletqliqpaqpynggrlniy
yvrkakiptftffvnnkkflhfsyerflenqlrafnfegcpikmifknkkiielknivkt
fdnktvlnnidlkinrgefvtllgpsgsgkttilrliggfewatrgeikfngldikdlsp
ykrnvstifqdyalfphlnvegnilyglkikrvpkekmqaldlwlddsdfkysywenfvq
lktdyenkyfkrkmsneelnkvkriidivgltgnetkaiselsggmkqrvalarslviep
eillldeplsaldakirqkmqvllrtiqqelgltfifvthdqdealelsdriaimrdgvi
eqydtpkeiydyptniwvakfigdsnifnnvklfgkvdvlirpedidissyrgsyyylkf
hvetakfhldekvflswtidsihlmkiksilkgwissnrgnnkirfielndgstinlqlv
fkgkpgaaivnatpnqqpiemiypiqsqemkletlrdiphlrhrtsilkaimiirstlaq
evhkyfefhylnspiitgndgegagetfnvnkkatlgvtgqlhgesyslgfqkiytfgpt
fraersntkrhlaefwmiepevafydlkdiisladdmlkvvirkeiefldnllkrlnlkv
vdyteaiseleifenkdikygldlasehekyltekiyngpiavinfpkdfkafymkqndd
kksvaafdllvpgigelvggsqrecdyhklvtrvnelniddlqwyldlrrfghmmssgfg
lgferlvmyvtgtenirdsipyprttgnirnydhlfveddkqyfmakpfsillpppnvtg
klhlghaldyipdtiirykklkgfdvlwipgmdhagiatqskvedvidlgrneflkewke
eyfrkqwkvglaldykerftldesnlavqkvfidlynkgliykgikavnwdvklqtaisn
ievnnvptnqtmyyikykvddliiatvrtetllsdvaivynpndkkykyqglhvihpltn
kkipiiadeyvdpnfgtglmklsahaeadieiiqklesiskqgyitfkglerfearevia
ngflvkkeeisnvsisdrsktpveilvlpqwfvkmilnnltfypkrlktmkqwmkkvhdw
nisrqlwwghripawydqikvqpewkqdedvldtwfssgiaplqryyptsllvtgydiif
fwvarmyffglevpfdkvlfhglirdqngqkmsksanngvdpmdiidkygsdalrwfllt
ntspgmdirfsawrinnklwniakfikwiltklekyefavvgykflfndlsswyieflkt
vlkktlivlhpflpfisdkiyaitiiirkyrekiskkfeikraenilsnekfvknapiek
vqlekdklemlgflekriqktldkvnlseadilevtrdiklalleadvnlkvvkefinnv
kekalnlkklnpsfikilheelvnilggpyvimmcglqgsgkttstakiayflkkkknnp
lvvaadiyrpaavdqlitlakgqidyyeeivtnalnndliiidtagrlsideplmdellh
pdeiffvadalsgqdiinvaqtfhdklkltgtiinkldsdarggaalslryilnipikfi
gtgekvsnldifhpdrmadrilgmgdvlsliekaqdykmfsgeftlddlleqimqvknmg
kfgkilkmlpgdqidkaeekmyfqilmssmtikerknpkllrqnsrkerilkgsgrtaqe
fnklladydikilfigdifglpgiylkgivkenidyviaqgenvtgrkglrlkkaginff
tmgnhvwanpdivrpynitlritsmmgitfnensfisaadilvtdfslidfhgettseky
vfglhvdgyvdavvgththvqtnddhilengtcyitdvgmtgpsaigarkfyisslnavk
itltiekinsrlsnvdvknqlqktelkdgifvftskmsindfsqltkindiikkfflkgk
mynlnhildeeeiaeiciengydfkketnvdgsnfledlvkrcpiitvmghvdhgkttli
dkirnsniatessgitqhtgayqitkitfldtpgheaftkmrargakvtdiiilvvaadd
gvmpqtkeaivhakaadvpiivfvnkmdkpnkdldrikgelagvvieeyggdaqivygsa
insqgitdlfdaimllaeildlkanpnrypigtviesridkgtgavstiivengtlmkgd
fivagsygrirsltvlpgcpgiitglnapdagdkfigfndekfakklankiiniiiksdv
hgtneaikgqmnsdaikvisssvghingsdillaqaaiifvfnlkikqnatsviykived
cnflegektpiyeerkigeahiikvffyskvgkiagcldsgvvkskvkvyrkgkliyegv
ieslrrelndvkevakgkefgthiknfndialddvleffedvrmakltketfveslkems
ikevmelveamkeefgidpmaamavaaapteggeektsvkvvlkadngkkipvikavqav
lgltlmeakkivdalpatikeninpeeaeqiratlaeagaevsve
>1264554_0
kiyvcgptvynhihignlrpiltfdlilkgykfihnitdiddkiinkainksekeiskyl
nllkdlnidtqiekvtdninfievwfdisygtvskqnidkmigdfalwknttlgikykts
lglgrpgwhteccalidgvnihgggmdlifphheneniqhfsiynladkwlrtgqinldg
ikmskslgniilassfiekyiikliilnapinitkelinyefslsvihpkadklravlim
slkagivglpnvgkstlfsaltqveasnyafttiepnissvplndkrlyqlaeivnpeki
ipatfdfvdiaglvskgeglgnkflanirqvdaiihvvrcfndknimpvndiqiinleli
ladletinnvlnrinkkaksgdkefanrikefneeelkylksyqlltakamiyvanlsii
pisvqvefeissgldylteafdllklktyftaeirawvfkegmlapscagiihsdfekkf
ikaevisfedyikdgengaknagklriegknyimqdgdichfrfgkklnikvksfenqlv
dfatkkiveiakvqlsgpiplptkrevvtilrsvhvnkksreqfesrtyqrlivlidqik
rfelpagveiqnienkwqekwkkkyilsmfpypsgnihmghvrnyvlgdifsryyirkgf
nvlhpfgwdafglpaenaaiknqihprkwtyqnidkmnsikklgisfawdrlvitsdsdy
tkfdqyifvkmwekkliyrkesylnwcekdqtvlaneqvengkcwrcgekviqklmpqyn
vkitnyakelqddlkklkwpdnvlsmqknwinyregykafisnnchfiaignnklvekla
lklpynlyitdfastdkvilvniinlqdwgisrqrywgapipmincscglvpekillpew
lnikqresdtfdtfwqsswyfaryttpidywrevdqyiggvehailhllyarfftkvlad
ldlinrepfknlltqgmvlkdgskmskskgnivspeemiaygadstrlfiifaappedle
wsagiegcykfikrlafntliawameilneilnilepyiphltwelssiypisingklkt
kayvliivkeifvpnkiinfvlelkdyrnigimahidagktttterilfhtgkihkiget
hdgasqmdwmeqeqergititsaattaywngkriniidtpghvdftveverslrvldgav
avldaqsgvepqtetvwrqatnyrvprivyvnkmdkagadffmsvrsvrerlnanavaiq
ipigsesnfqgivdlvtlkaysydgkkeieipedlvdlahkrqelveavasfddefmmkv
ldgydpelrevirkatitaeffpaicgtsfknkavkkmldavvdylpspldvppikaepa
sdedfaalafkimtdpyvgsltffrvyagvlkkgsyvynstkdvkervgriiqmhansrq
eidecyagdinaavglkstttgdtlvgekfvlekmvfpepvisqalepeskdameklalg
lqklaaedptfrtytddetgqtiiagmgelhldiivdrlrrehnvkakvgapqvsyreti
tksaevegkhvkqsggkgqyghvwikfepnhdkgfefvdkivggkipkeyikpiqkglee
kmaagilagypmidvkatlfdgsyhdvdsselaykiaaskaltkakdllgtvllepimdv
avvipedyfgdvmgdltrrrgqlqenetrsdasiiralvplsemfgystdlrsmtsgrgt
yqmqfdhyekcpknisdaiikrrniyrglgrrksstarvtlkteakdyltsdlyiqdaeq
plvltetfdifvnvrggglsgqagairlgiaralllasdsyraklkpegmltrdariker
kkpglnaarrarqfskrkkrlvsgikptgnltlgnyigalknfvklqddsyffvadlhal
ttsryetiawylacgldpkkcniffqsdlsehaeaqwlltsevaigdlkrmtqfkdkenk
tekipagllmypvlmaadiliynpdfvpigedqkqhleltkniaqklkkhysriksltnp
dikmskselkatiyltdnpdlayekilkavtdsenkiylsiynllniyaalkitleeafe
kanyaefkkevaeliklqknyngltnakltqetydkykaeydnlilvqrpavqaelkear
aqgdlsenaeydaardkqaqiegrileleeilekaqvyeagigakvtyvsimgshdsnpf
enkisdvsplaqaimeiysikllniekalyrkyrpkkfdevkdqehivrtlkniitisha
ylfsgprgvgktsiakifansvnciicdeclniiemdaasnngveevrilqekirykvyi
idevhmltksafnallktleeppshvififattdpqkipltilsrtqrynfvkikenisy
eiarladgslrdalsfleqalfgliqilnnlkdfiiiefylvkm----------------
-------mnynsllkkqtaapfkrgvctrvatmtpkkpnsamrkyarvklsngmevtayi
ggeghnlqehsvvlirggrvkdlpgvryhivrgtqdlagvnnrkqgrslygtkkekends
kkilnfikliyklfrqkdikindqririktgdmvsiriiyedknillinkpgisihsldl
qvlkylfrashvgrldketsgliiyaknysvaelnekiyakllsgkkhqirlsmclnapi
ygdkkynlhcnflkfleylndmlnlkylidnelfktrkallisksknlskkipnlplkdv
plgeddsqnivlkphyeiahelglfdterasklsgsrfviykddgarlaralqnylldlh
snyqeivpvlvkimygtgqlpkfkedlfylenlyliptaevpvtnlynneiidlpiklta
ftpcfrseagsggkdtkgiirlhqfkkvelvkitseefdqlleqaklvlenlelpyrell
lcrgdlgfsskktidlevwlpsemkyreissvsymgdfqarramiryrnseyahtmngsg
laidrliaaileedgsiivpkklvpymrielhsskmntmdgllgmnavaimdtgcqgypk
ffkplygtafyvsfdietssllargdiiefgsvnltgisnsmleealdriykialahnak
fdfnfikvidtlkvsrllfrhrlknladrleikydvahrgdydakvlgeiwstlaknnrg
lkdqfdlvselltnniligsgtfdyieipapalkeiigkivvatgdvkykeivvyakgig
kaflntlemleqfsflnlineivientkianmcniqvikkdlfkpefdnsklkelvykta
rkygvvlpkfieerikaeldpiinhgfsviywishvlikesiengyvvgsrgsvgssita
ylsgvsevnplpahyicknckyfeissgfdldpkkcpldtdghtipfetflgfdadkvpd
idlnfsgdiqpihdkvrmlfgpntfkagtvqtvaektafgyvkamnylanmdlkrttgqh
pggiiivpkeysifdftpinypanddwktthfdyaihdnllkldilghdnptiikflesk
tgvkqipkkdknliklfsdimgevtgalgipefgtsfvrrmlasfadlislsglshgesv
wtgnaeelvhnfnlseviscrddilvnllkafkimenvrkgkgltnvpnwqiesmkkiky
mfpkahatayvlmawwiayyklnfplefyasylsirpkmipmfeiiqemyargfnisnid
lkkslaclippfnavsqlgeiansivkarnefistedfkrtginrtlktmgifdeldtnq
mtlnykdtlnmpktdfemranltikeplkiyqklleknqnnafilhdgppyangdihigh
amnkilkdiivrykargyytpfvpgwdthgmpiehkmlelelrkrakyaleqveiqkeqf
kklqlltdfeyyltldkqfvakqlklfkkmldgliykglkpvywspssqsalaeaeveyk
diispsifvafkiigdnlviwtttpwtllansgvaigeneyskvyiiaselvtylsplns
pvvighhvsaeggsglvhiaplfgeddfkignknrlmhvednglkglfyekaneviiikh
syphdwrthkpilfrgtpqwfvsidkikankrlsmiserndwtisrqrtwgvpiiifydk
dkkpvlkdifdhvidliengsniwweknvdellpeaynkgftkendimdvwfdsgstsfa
vpydlylegsdqyrgwfnsslinsvaispykqlvshgfvldekgnkmskskgntidpkki
idygadilrlwvanseysndvtigdsiinqnaeiyrklrntikfmlgnlihafikkftnv
ikllnnyvvelssfylniskdvlyvnrlmtltniyeivlilalapilpttaedaykhfnk
eksvhladffkfrdevniklenaiknnlikrtneakdlkqllmvglieyglkcerclcts
cfdnivevkieitknsrikyeynrldkqihvdrilredfkygfipnaldgdeldvllyse
efipgavlnariigamkmidsgetdtkliavhaddyrleqikelkdvffnnyknwkkpnl
vegfenwalkelnecidlmdkygkmpkkefiakmmkehpekyemkfkkndevviiagshk
nkvgkiekilvwikdinkvtkhikpqdgqikieapihasnisilvkkaskigyeikgdkk
vrisrrtkkelmfitfegldgsgkttviiittrepaekireiilsteamlysasrrihld
kvvipalkenkivlcdryidsfyayqgyarnlgiltslvvmpditffldlskvydgyqrf
ividslleelklrgilkqisnenkfvyggfdpsakslhlgnyiliatlkrfmygyktfav
vggatgmigdpsfkservlldniisqltfhklnaidnyeiykdmnvldflrnagklvnis
nmlakesvekriqglsfteftyqllqgydflklyqkiciqvggsdqwgniitgidmiekl
aitldlltdengnkigkgggslwldkeltspyqmyqylfnqsdlwltflkrlaqkvlsye
ivkdifgqtisnilfninsliqskrearefinhslkidkyaffkkgkkqskadivrvrkl
qfnagqakpgpalagvginmpdftrafndatkdrgnepvpvqitvykdksfefklftapa
syklkqaiksekgssnaktnkiasitvdqlreiaeyklpdlntdnvetamktiagtakqm
gitiegwe-alkeiskkfgdeairilgetfssgsylldnaigiggypkgriieifgpess
gkttlclhaisevqklggicafidaehsmdpiyaknlgvkldeliisqpdsgeqaleivd
ilaksgsidlivvdsvaalvpeaelngdmhdmtigsqarlmskalrkitaslnknkttvi
fvnqirekigvifgnpettaggralkfyssirlevrksgkditgneikvkvvknkvsapy
ksqiifgkgidnelidmatnifnkkgtwyyyedkniaqgkegkkvfhgwvankrrfgelt
fidlrdrsgiiqcvfnkesvmqygkvvrrkinpniksgeieikveifsqaelpfairdvk
eeirlknrfldlrrpkmlnnllirnklinnylfgfihvetpilakstpegardylvatre
fwalpqspqlfkqllmisglekyyqfakcfrdedgrkdrqpefmqldievsfmlieemfw
prydyfdclrdygtdkpdfrygykikeeialknkadgsyfivaaskalgavrvslyhfsw
ivnwpmfeydekwvaahhpftqfniraksydivlngfelgsgsarifdktqekmfsligm
sqfgwftrafdygipphcgiglglerllmiitsireviafpknakgqdilmsapsflkdl
fleimgqkvnpngfrygitknhnttwfallvqdaniyrffdklvrkqigqveikrniivy
lhtatpakllgengkniellnnlhkfldkkadinlqvvllkepalnarlaaeliaqklen
resfriaqkliindalkagakgiktavsgrlngvdmartegysrgemklhtlrqnvdfak
aiarttygaigvkvwiskgevkeifqlhnsvysfleslikiedlvkvvltdhnnmfgldi
kpiigldlfillaknyegynvfilerlnyeiqvikesnfvnyfliihdlikwsknsiaig
pgrgsaagslvsyllniteinplkydllferflnpkrltwpdididiqddrrfevfkyly
dkygfnialistfqtigakmalkdvnrvinnltkkieglprqhsfhpagilitqvqltmn
nienfgllkidllglktltelkgietfdmlnitegifqlessgmttikkviidkfddlya
iislfrpassyahnkdsiventngiliyqeqimqianvakmsfseadflrraiskknkft
elaikmikrfgsygfnkshavsyayltmkmayykrhyplfyfyvdeaspdiilylplnli
kglgneilikancfrnkikgtrdlynfnwidtpiieqqlykrsvagseivkkemyefkdk
gdrlvalrpegtagfvralveekwynkfayfgpmfryeqpqkgryrqfnqagvefldaei
illatlkinslgdsrliyqklkeylllsrerlennvlrilddkednkkdfvkkapkinsy
lnatlvrgldyydqivfefvaqstligggrysnlicgwgfgvdrcadlikskkifdklga
kyvifnsrknsapvrevladpifnsvlvtklintimldgkksiaqeilykafdivkektq
kdpmevfllavenitpqlevrtrriggtnyqvptevsarrkqtlslrwlvqyarlrnekt
mdvrlaneiidasnktggaikkredthkmveanrafahfrwmakldfnrskdhvnigtig
hvdhgkttltaaiatvlakkglaeardyasidnapeekargitintshieyetekrhyah
vdcpghadyiknmitgaaqmdgailvvaatdgpmpqtrehillskqvgvprmvvflnkcd
mvddeemlelveievrdllskygfdgdntpiirgsaklacegdakyeekimelmdtvdsw
ietpvkefdkpflmavedvftitgrgtvatgrvergrltlneeveivglkptkktvvtgm
emfrknlkevqagdnaglllrgieksqiergqviakpgsiiphtefkaaiyvltkeeggr
htpffknykpqfyfrttdvtggvefeagremvtpgenvdlvvkliapiaveegtkfsire
gghtvgygsvtniikmrqttiinnkkwyvvdaegqvvgrlaafvasvlrgknkptftpna
dmgdyviivnaekailtankeedkiyyhhtgypgglksitaaklrvkkptsivekaisgm
iphtklgnkqrknlfvyagphkheaqqpeklevmekmpkltfslkplergfgntlgvalr
rtlissitalalvavkiegidhefeiingveedvvtlimnlrkvkfqynpdliysnllvs
nieilnknqyiatlqlhlemflrtgrgfisneenkkyvfiatdsdfspvkkvnnelnsse
eelvltngtidkyaikqaceilvgtfkligidisklglsvrsfnalwrigmrklseicee
leqtknlgrksideiisvvkkhnsvllkecldslklkengvyidltlgmgghseailkri
gklisfdkdlfainfhlihadfknivdgiiadlgisspqidnergfsysknarldmrmnq
lanifynaevkfaiakaivttlelanvvrelpskivsknpnkaifqalrievnneldslr
naslaiitfhsledsivkhffgslteelsinnrsrsaklrvltklkilgietshddtsia
iiedtkitisqidifkefggtipeissrehvkninidyiaytekpgligtlqigylfasa
lslalnkplmgidhleghfysnaikikypsicllvsgghtqilyveikilgetlddavge
afdkvstrlnlgfpggpiidkildfsfsglksnvinlyknlaasfqkvvnylikvklain
slvlaggvsankelreivpnlkyatdngamiaicayfki----mgppgvgkgttatflam
khlstgsifreaiaklglenglyvpdevtnqivkldgyprtleqvhflnlimqrlngrrf
cpncgllemrkddenikvrqevystaplldyfrmlqpkrtkyrkpflvnplrkahkgnkv
sfgefglqattgsiitarqieaariaitrrmgregqviirifphfqktskpigvrmgsgk
gspefwyasvkentmmfevsgvkeeiardalrlgghklpvkwrivamaglqiknridavh
sikkithamelvatsklkhiiltadiglagsynssviklaklivigikgniiyskyinni
viefepsiplyvssklsefasrrsamesatdnaenlidlqvkynskrqsnitqelneiia
gamllelsklnvadnsgakevglirvlggsrkktanigdvivcsvkkaipngivkegqvv
kavvvrstygikrtngshikfddnavvlikedgslrgsrvfgpvarelrdkgylkiisla
pevlnviifgmpslaekiarlnlsltfsdgesmlvavrgkdafiiantskpvndnlmdll
lfidslkrasvhsitvvltyygyarqdrkergrqpigaklvadllqvsgankiiavdlhn
paiqgffnipiddlrgstlakaidftvvspdhggtfrarqlaeliigiidkrrigtnqte
vmglignvknqnaviiddiidtggtilkavhtlkengakkiivaathglftkgfdvfekt
iekviitdsiyskleivsldsflskiietsisevyemarilnveipnhkrivisltyiyg
igrsraeeickaavsenirtknlteeqlqklrseaakyttegdlhrevslnikrlmeikc
yrgirhrkglpvrgqstqknartrkgprktvagkkgkrktkkknitngiahihstnqnti
vtftdefgnviawsssgaigykgskkktpyaaslaaqaaaeaakehgiksvkvrlkglga
gkdsarkqievvgitvteikdvtpiphngtrppkrmarslkkgpfadshllkkveaiveg
kvkapiktwsrrstifpdfvgltfqvhnghkfidvyvtddmvghklgefsptrtfsghgm
srytgpvfkksrrygfsiletgkefskgkkrayapgqhglsdyglhlyekqkvkflygin
ekqmqkyyanavkigvagtnllqllesrldnlvyragfastrkqarqmvnhghfevdghk
anipsmkinvgsiisltikfdrlpernelheikenyviefyskkadlstnmamgnkpiel
ankieianrgfinffsiiiefvsanptgflhlgharnaaigstlanivesgwdvireyyi
ndagnqinmlaesvfaryqqlflpeesykgediiysdkfkfmeqvkidlkmdcyfseykk
dgafwlettkdkdrvliksngeftyfapdiayhdikfisldvwgadhsgyikrmqnamli
vlcmqlvrlmkngqefkmskrkgtsfwlrefidlvgkdsarfilldrnskldfdiniadn
pavlvqyanarstilefpeivltnlltqyliklakefnswysnlalvkavitlenglkll
eismklnslsytegarkekhrvgrghaagkgkqagkgqsgqnkrhghrlgfeggqtpwfr
rigkrgftnvnisyqivnladleevtlealfpvkllgngkltkkhdasqsainaieaagg
kfnylyyknnvvpalkekfqyksimqvprlekivlnmtagkevtnskaieevineltvis
sqkpfqtrakksnaswklregmpmggkvtlrrermwdfldklinvamprirdfkganpra
fdsrgnyslgikeeiifpeiefdkirrikgldvqlitsaksdkeakalleligvpfamai
khykpttngrrnmsslyynghtpekslmvilkkksgrnnqgkitvrhkggrvkrfyrlid
fkrnkdnipavvksieydpnrsanicllayadgekryilapngiklgqevisgedilvgn
alplanipegttvhniemqpgaggqiarsagtsaqilgkdengryvilrlksgevrrila
rcratvgsvgneehllvnlgkagrnrhmgvrptvrgsvmnpvdhphgggegkqpvgrkap
ltpwgkkalgvktrktkkasnkliirrrkdtnnfeviigieihlelntktkmfspseqid
lgypgtlplvnkqavihavkmakalkmeelhfdrknyfysdlpkgyqitqfyrpigkngt
iqierihleedtarqtkldynragvplieivsfpvikssqeavdyvdmirkvalelgisd
aklengslradinislrpyfgtkveiknintysniksaidyeiqtkrfdenivmrtktei
dykyfpepnipfiklsflnninslvsdislalaklffaelvslaniisgksfkklitlrp
ervvkqivgnimkisngkanpykrilvklsgeglvnkeialqlktvvgvevalvigggnf
wrgasaekngiprnradyigmlatimnglalrsgfertrvqssipiqkvaenyvnektmy
lkngeivifvggtgrpffttdtaatlyaseiqaqvilmgkngvdgiydkdpkiypdaihy
kkvtydeklqvmdltatsmardnnislivfnilekdsiiralkgeictevikkvilgmsg
gvdssvaayllkkegydveglfmrnwdsslnndflicpqeqdyqdalkvakqlniklhrv
dfikeywsdvftfieeykkgrtpnpdifcnkyikfqafanyafnlnadyismghyanvih
lfrakdsekdqtyflaqlseqlekvimplakynkqeirklakelnlitankkdstgicfi
gernftkflqnyipaqkgkiiditnkiigehegcyyytlgqrkglnlggmpyyvcghdvk
knilfvaylysdslianltakfryrqkdikavtpgqhvvfyclggaiiekitiaiigkpn
vgkstlfnrligkkisiiydrpgitrdrlyrlidtggieiefqeqiriqadiaineadvi
ifmidgditnddlmiisklkktnkpiviaankleklyklgidkifsisaqhgqgigdlld
eclfklsiigrpnagkssllnklanenrsivsnipgttrdsvkeiidtagitrkskinve
kyalmrasleesnlsiimldsteishfdstiigealenkpiiiainkwdlieknirnkfh
fvpwvpivfisaktlrmqtlikvknnlirdikpsilssfiretqiiqpappynggrlniy
lvkkapiptfiffvnnkkylhfsyqrhleneirkldfagcplklifknkniielidvvke
fdeklvldhvdlkinkgefvtllgpsgsgkttilrliagfewatrgeikfngldikdlpa
hardlstifqdyalfphlnvegnikyglvlkrkpkeertkldrwlddsdfkysyweyyvn
sqikfekkyltrkltkmeiqevnnivklvglegnekksinelsggmkqrvalarslviep
eillldeplsaldakirqrmqvllrtiqqklgltfifvthdqaealelsdrvavvrdgki
eqydtpkaiydypvnkwvanfigesniynnvsiwdnvdvlirpedidivtyrgsyyylki
yvetakfndnedvyiswtidsihlmpikkllkawvnanrgnnkvrfislndgstvslqvi
vkehlgaavfkytpskqicelvypiqkkavnletlreiphvrhrtnllrtvflirstlal
eihkyfdflyfnapiitsndgegagetfvvnkkatlgvtgqlhgesfalgykkiytfapt
fraehsntkkhaaefwmiepevafydlndiinladdllktvikdefkflinlleklnltv
ldykdaikeleifeekdikfgldlateherylaekliggpvaiinfpkdfkafymyqndd
gksvaafdllvpgigeliggsqrevredkllerikeigindlqwyinlrkfgnagssgfg
igferlvmyvtgvdnirdvipyprtsgnikkyqpseiepdkkffskkpftillpppnvtg
qlhighafdylqdtilrykkmdnydvfyiagmdhagiatqskvenmldlgrkefikewkd
eyfhlqwalglgldynerftlddsnqavnkafialyrqkliyrgkkainwdtklktaisn
ievinrsieqemlyikypleylviatvrpetmlsdvavvynpsdkrykyqnktiihpltn
keipiisdeyidinfgtglmklsahaeidieliqkhetidkngfinfdklsreearlvik
nnliekiektsnvgysersntpieilvmpqwfvrmilkhlkfypsafihlkhwmnnvhdw
tisrqlwwghqipawyneikvqkewkrdedvldtwfssglapleryfptsllvtgfdiif
fwiarmyffslkkpfekvlihglirdkdgrkmskslnngvdpieiinkygsdslrwflit
nstpgfdinfsgwaicnklwnianfiewmrdnidnyemtiigekfinetfsskyievlkv
nfkkllvilhpflpfitdylyafdlvlrkyreniskkkeilraqnilnnenfikkaapkk
ieeeqnklkmlnflenriqkslakmvvheadilettrdiklalleadvnlkvvkefisnv
kekalnvgslnasmikivheelinilggpfiilmaglqgsgkttavaklayflrkksskp
lvvaadiyrpaavqqlvtlaksqveyfeeivnnslkndliiidtagrlaidevlmkelih
pdeiffvadamsgqdilnvaqifnenlkltgaiitkldsdarggaalsiskmlnipirfi
gtgekvsnldlfypdrmadrilgmgdvlsliekaeenkilkgtfslddlmnnlaqmkkmg
kmsklikmipgekieqaeekfsyeilinsmtiqerknpkllkqssrkerilkgsgrsafe
ynrlvndfelkilfigdifgepgiylpnlikekidfviaqaenvsgrkgfrlkkaginyf
tlgnhvwanndlsrpanvtlritalmgitfnknnffdcidniladfhfidfhaettsekn
vlalyldgkidalvgththvqtndarilpnktcfisdvgmcgpsaigankfkvssfngvl
islsiktinkritndnikqsllkteikdgvfifsgkmplnefakkinvneiikkfflkgh
vftinhildeeqiagicmdqgldfrkeqnidaanflnllkkrdpivtvmghvdhgkttli
dyirktnvttessgitqhtgayqalritfidtpghevfdqmrsrgakitdviilvvaadd
gvmpqtkeaikhaksaevpiivfinkidktnknlerikreladlvveeyggnvpvvlgsa
ingtgidelltqivlltdimelkanfnrypfgtvieskidkgigalttvivengrmekgd
fiiagsfgrvkmmlatpgmpvifsglnaplagerfigiydeklakklankivnliirsdv
qgtaealesssndeamrvisaqagivsnsdlllaqaalivmfnnktkqmaknvvykvvee
ielleaqktivyeekiigsarvarlfkyskvgiiagcinegsvkckvkvfrnkkmihegf
ietlqreknevkevsngkdfgthlrkyndvqvddifefyedvpmakiekqsfieslkems
ikeimelveamkeefgidpsav-avaaapsgaaeekssvsvlitsdngkklaivkavkel
lnlplmeanklvstlpatvkenispaeaenikaqlveagasvdik
>1266996_0
ryylcgptvynkphignyrpimtfdilirakyflhnitdiddkiinkalnktekeiayyl
slfkvlniatklvrvtehlndmyvyfdvkygkvsnqvlanlvadfalwkdtevgvkydsp
fgkgrpgwhtecscfintldvhgggidlifphheneniqhfainpiantwlhfgtinynn
ekmskslgniinfdtylekysyrllmltkpisvtdtllnldfaleilgfeadkirnklim
slkagivglpnvgksslfsalteaesanypfttiepnvaivplkdkrlyelakivssnki
veatfqfvdiaglvskgeglgnkflsnirevdaivhvircfenenivpiedlktinleli
ladlqtieqvisrtykka-tsdkvtakkikslteeekhivksyqlltikpmiyianlylv
piciklekeissainkiiisfkllnlstyftaetkawtfkngqnacecagiihsdfekkf
vkaeiikyddyikngekgcrengkiniegktylmqdgdvcyfriakkleiklksfdaylv
ddaakkvvslakakisgpiplptrkeiitilrsvhvnkksreqfesrthkrlivlvdkmk
rlelpsgvqisniekkwqkywdkayildmfpypsgalhvghlegytatdiisrykrltgh
dvlhpigwdafglpaeqyalktgnhpaeftlknidnfrqlksmgfsydydkeinttdpky
yfwtqwifkelykeglasienidvnwceglgtvlaneevldgkrvrgsfpvirkpmkqwv
lkitkyaeellnglnelnwpssvinlqrnwigksegyttfttfgvsaivlsehpqldktg
vftgipiwvsdyvlpsgalmmvpyklhdwvfsrqrywgepfpvlydknniylvkvelpyw
mnvrrhdtnvmpqwagsswyylayilkfeewlpvdlyiggqehavlhllyarfwhrflfn
qqvvpkepfaklinqglilpdgqkmskslgnvinpddivkygadalriyemfmgpitska
wsdslggirkwldkvkfniaiskmmvfinyfvillslfaphiseellsiigiqvngkvrg
eakilkiikkiykegkiinfiikiedyrnigimahidagktttterilyhtgkihkiget
hegasqmdwmvqeqergititsaattaywngkriniidtpghvdftveverslrvldgav
avldaqsgvepqtetvwrqatnykvprivyvnkmdkaganfkasveslrkllganahpiq
lnigeesqfkgaidlvemkayefdgqkvieipshlkeeailraslaesvadydeevmnli
leekevilkrairkatlsaqyfpvvcgtsfknkcvklmlnavvdylpspvdippmkaypa
sddyfsslafkvmndpyvgnltyfrvysgiltkgsyvynstkgererigriilmhansrt
didevrtgdiaaavglkatttgdtlidekvvlenmvfpepvinqalepaskdaseklsia
lqklaaedptfkywtdeetgqtiiagmgelhldiicdrlkrefnvavnvgapqvsyreti
tksadiegmhkkqsggkgqyghvwikyepnpdkgfefvdkivggkipkeyiksiekglre
kmqigilagypmidvkatlfdgsyhevdsselaykiaasksltkgrevlgtvllepimdv
avvvpedffgdvmgdisrrrgqvrdnetrndahviksyiplsemfgyatelrsmttgrgt
yqmwfdhyeklprnlaeeiikkrggyyglgrrkssvarvyikpeakqylnsdilikdals
pfevtgtfdiivnvngggltgqagairlgiarglleanneyrnklkdagfltvdsrvker
kkyglrkarrarqfskrkkrlisgitstgkltlanyigaiknmvqlqdksyifiadlhal
tlnrknifalylacgidlnkttlffqsdvmahglmnwlvltsttigelsrmtqfkdkpng
mdtipsgllmyptlmvadillynadiipvgidqkqhveltrniaqrlnnkyakimslvdp
tkkmsksdekasiyllddpevaykkilkavtdsenkiyisitnlltiysalkisleesfn
dknygelkiavaflidiqnkykgakkasltqesyaqyterlkflqevarpqvieeikear
nqgdlsenaeydsardkqaaieneileiqhilenyeiikvhlgstvdiiiivgsldadpf
sgkisntsplvraligrykikilsiklalyrqyrpnkfsdvqgqehiittltniikigha
ylfsgphgtgktsvakifantincmpcencldiieidaasntgiedirelkekirykiyi
idevhmlskaafnallktleeppkhaifilattdpqkipltilsrvqrfnfkkiqeniky
eiaslgngslrdalsiadqslfgitnlinllkdfivlelgliklmptisqlvskgrtpkk
aksrvvalgfntlhkkeipspfkrgvctrvgtmtpkkpnsairkyarvrlsngqevtayi
pgeghnlqehsvvlirggkvkdlpgvrytivrgtqdaagvekrkqgrsiygtkkpkndvn
rslfkylvrieklfrekdvklnnkrtklqlgdeilvkviyedknllivdkaniamhslnd
qvlkylfipspigridkktsglvvyaknyallefedkvyqqiltgkkhqiratlylkcpi
lgdtkyglhsysikffeeyndmlelkyiinnkklstrqaqrntlsaeigqqipnlpydev
pvgrsdldnkvilphyeiatkldiidfvrsvklartrfvlykkagallvralatfmlnth
igyeelpphlvnmlygtgqlpkfkedlfkledlwliptaevpstnyhydeiinlpkkfva
ytkcfrseagsggkdtrgiirqhefhkvelvkitnkewesmvedaksilelleipyrevm
lstgdlgfssaktidlelwipseqkyretssisicrdfqarrakiryrdakyaytmngsg
laidrvvaaileedgsitvpkvlkpymrvelartnmtahdgiwghdaiaitdlnvqnfpn
fikpiygatlyvvydiettglsarndiiefgateltnitnemveegiqkiykicvahnar
fdinfckgidtlpiswllfkhtlknlaekfnityseahrgdydamvlanvwrmlaknkdg
lkklyqyithslttdlllgsgtfdyielppiayidligkicvavsdsryvdiyintpslg
ggllttqemldefaflrlikeividnteianqinieiiknklyipkfdeskleelvykta
lrygknidpiiaerihkelssiikygysviywishllvkksnkdgfvvgsrgsvgssiva
nlsqitevnplpphylceqckyfewhsgwdlpnklcpltkdghnipfetflgfeaekvpd
idlnfsgeyqpihsyvrdlfgkntfragtimtvaektaygyckkfdflasqgvkrtsgqh
pggiviipkeytiedftpanfpsdetwltthfdyalhdsvlkldllghddptsikmlesl
tnvkeipkmdektiklfydihgettgalalpefgtqfirgmlktfnelilisglshgenv
wsgnadelvngvklidciccrddimknlivafkimedvrkgksltkipswyqdtfkkiky
lfpkahatayvimawrfawykvyyplefyaayfstknefiplmeiaqelyarglkiknvd
lklsdaalippfavveglgsaaesivkarkefvsiedldrtklntktkelgvlddldtnq
mtldykdtllmpqtdfamkgnlyekqkidlynkvlnknknnpfvlhdgppyangdihvgh
alnkilkdiivrfknqgyfspytpgwdthglpiehkmllvqlrenavyalnqvqhqieqf
kelslltdfkiyitldkhfeanqlrlfkemvdnliyqdlkpiywspssqsalaeaeveyq
ehtspaitvafplnnaniliwtttpwtlianaaaavgkddyvllyilakalisyispinc
piveghhvtldagtgivhiaplfgeddfiignkfnlmhiddkgyqnifydeanplvgikh
qyphdwrthkpimyratkqwfvslkpikskkrlsmlenretwcisrqrkwgipiiifydk
dknpvfkeifdhvidlvdhgsniwyektadellpkkynlgytkeedimdvwfdsgstals
vpfdmylegsdqyrgwfnsslinyvakspyksllshgftldgkgnkmskslgnivkplei
inygsdilrmwaanseytsdisiddkiltqniemyrkirntvkfmlgglihelmskfinv
iklinnfvidfssyyisitkdilylerkqvqyvfykfillkslapilpttceeiyeyfkk
eesvhlleffdlkdtvyrliedkikaqefkrsneaidlvkllmiakveftykclrclcpr
ckmkeievnieisknsnikyeydrktgkikvdrilrgdfkygfikealdgdeldalvyss
eflpgtalngrvigamkmiddgetdtklivvhaddyrldhiktlndnffstyknfkrkdi
vsgfenwaekeyneccelmkkygkldkkefiakmkkehpekyctkikkndlvvilsgkdk
gktgavlettvivkdvnkktkhhkpsegkiekefpihisnvgymvkkgskigwktksgqk
qrylrktkkvlnfivfegmdcagktsiiyvftrepaekirnlildidallfvasrrlnle
hgiwpslkegkivfsdryfyssfvyqgilgnagflnylitkpdlviffdleklreayyrf
viinslindlknrnilnnianeeklvyagfdptakslhlgnyiqiatllrfkfgikpiai
iggitgmigdpsfrserqyldaiikqlksfdlevidnldfykgwtivdflrnigtlinvn
yllnkeniatrleglsftefsytllqgwdfktlyenvkiqlggsdqwgnittglemirkv
aivanllldesgkkfgkgggslwldkeltspysiyqfllnqsdewltfldryaqkilaye
vvkdihsknisdilfsidflkssnrearefisktfiidkyailkkgkkemakevvkkakl
qfiagqakpgpalagvginmpeftkafndqtknrgqepvpvlitvykdksfdfklytspt
syklieaakvkkgagvpnkdvagtitiaqlkeiaeyklpdlnttsvhsamkqiagtarqm
gikidgyeealkeiekkfgkesimilgdvidsgslainkalgingwpkgriveifgpess
gkttialhaiaevqknggiaafidaehsidpiyaknlgvdvdklilsqpdsgeqaleivd
clsktgaidlivvdsvaalvpeaelngemrdqvvgaqarlmskalrkitgslsknktaii
finqirekigvlfgnpetttggralkfyssvrlevrkagseifgnlikckvvknklaapy
kteiifskgisseiinfaeqilekkgawysfegqniaqgnvnevveygwisnkrkfknqt
fidfrdssglvqlvltkesclwkgkvvkrlanksiasgdievdvkvlntsqipfeidkan
edlrleyrfldlrqekmlsnlrfrhklirkfldgfievetpilskstpegardylvptrk
ffalpqspqlykqllmasglekyfqiarvfrdedlrkdrqpeftqldlelsfalcenmff
prmdffyaldkygtdkpdtrfeylideeifsknkgectiivsatlkslgairtqllnflw
lvnwpmfewnekydaahhpftqfdvraksydcvlngfelasgsiriydpqqklmfdvlkl
skfgfflkafdyglpphcgigfgierilmiltsirdviafpknakgidlmssspselkey
slkimgqkinpngfrygitkplntvwyaqliedqkiykfldkrvreligkvsikrnivvs
ifsakpaallgtngeniklltdikkfinkkaditlnvveltkpdlnarllaegiavklen
rgsfrlaqkqairaamkagakgiktsvagrlngvdmartegytegemklhtlrqdvdyav
alakttygilgvkvwvslgeilslinghntvysffnstisiddlfyfsvteinnffsynf
kpifglelyilypkskegldiaiverlnfefdiiqklkfenyfliiqdwvnwaknniaig
pgrgsaagslicyllniteidplkydliferflnpsrvsmpdididvqddrrqeildyiq
qkygkyvanivtfstlgkksairdvlriinniskkleglyrqtgthaagiiigqsqisme
ylekfglikmdilglktlttikqivtfdlmsntagvfqlegfgmiaikkvkisnfddiva
iislfrpgpmyakrkdeilkptygvivyqeqimqivaianmsfaeadnirriiskkkefl
analsniekfadygfnkshavayatlayqlaylkthyplefyyvaeaspdiniylplimi
kglgpsllikasalrnrvkgtrdiynysfietpiiedslfirsvetsdivskemylfrdn
gnnlialrpeatastirayvenkintklfyfgpmfryerpqkgrfrqfyqggiemlnfei
ikfavleinnlgssrnkyielkkyfmqsqirleknvlrilddkedsekdfvkkapklwdf
lskslvrgldyyndivfefvtkstilgggryngmvigfafgvdrimeiitpkslfkklkp
kylifksrkaktpvrdvladpifnsktitklintimldgkksvaetilynafdlikektk
keplevfnlaienispqlevrsrrvggsnyqvpvevsskrkqtlalrwliqyarlrnekt
meerlaneiidasnkmggavkkredthkmaeankafahfrwmakqdfdrskphvnigtig
hvdhgkttltaaiatvlskkglseakaydaidnapeekargitintshieyntekrhyah
vdcpghadyvknmitgaaqmdgailvvaatdgpmpqtrehillakqvgvpkivvflnkid
mferdemvglvemdirallseygfdgdnapiiagsalkalqgdpkyeknvlelmdavdky
idepvreidkpflmavedvftitgrgtvatgrvergvlqineeveivglkptkkttvtgi
emfrknlkqaqagdnaglllrgierdevergqviakpktiiphtkfeatvyvlkkeeggr
htpffhnykpqfyfrttdvtgsiefkpgremvmpgdnveltvtllapiaveegtkfsire
ggrtvgagtvtkilkmrqttivkekkwylvdakniplgklaakvasmlrgknkpsftpnv
dmgdcvvvinaksvlltakkdenkiyyhhtgypgglkkitagnlrekfperliekavrgm
lphtklgrkqfknlfvyafehaqeaqkpvkvevmekiqkivfviepllrgygntigtvir
rtllssitsvapfaikingvehefetlegikedivtlvsnirairfsykpelvyasditn
gleivnksqyictislefalfvksgrgfvdfeenkaiiflaidsdfspikkcaeelntgt
eklkitdgtidkaaleqvakiivahfrvigapieklgltirslnalrrseyntieqllde
laniknlgkksvddivsklnkhipvlldevienlhikengiyidltlgraghskeilkrl
gtlicfdkdieaikviliksdfrfivdgiladlgtsspqldndrgfsykenakldmrmdq
idkilynadvkfsiakaivysnklvellrdlpakvvrknpakqvfqalrievndelnsik
dgkiliitfhskedylvkkfyqdlnteietnkraksaklrvitkliifaiesshddtsfa
ildnnkktlsqteihkkyggtipeiaarlhvtnigldyiaytkepgligslqvgyivaka
lslvinkpiipinhleghfysafievvfpalglivsgghtqlvlykyqilgetlddavge
vydkvarkldlgfpggpvidnildfsfsglktkiinlinnystifqnvidylkkmklain
clvlaggvsankgirsflpkmeyttdnammiarvalekinlvflgppgagkgslakefcy
fqlstgdmfrteirklglkagsyvsdeitnelvkldgyprtisqadfltqvvsrlskrrv
cpkckevvkrpddeivekrikiyltfplidyyemlqpkrtkhrkmfrirhdvkaarnntv
tfgeyglkstssawisakqieaariaitrymgregkvvikifphmsktskpigvrmgsgk
gspeewfavvkegtvmfetmgnteevmkealrlgghklpvtwkivkmaslqiknrvavig
stkkitkamelisaakfsyivfgsdaglcgaynanmlkkiilicvgsnlsiiytkylnpi
ldsfepsfviffssklsemsmkrtameqatknaddlinlkleynrirqskitqeiteivs
gsmlrefsrcnvadnsgakevmiiknlggsivkstnigdvvvvtvkkaipnglvkegqvv
kavivrttrglvrpdgskiafddnavvlikedgtlrgtrvfgpvarelrekgyvkitsla
pevldvvifgldelseqigvlkreivfadgerilstvrnknvfiicntskpvndnlmdll
ifvdslkrasakyinvvityygyarqdrkvngrepisskliadlltiagvtkiiaidlhn
psiqgffnipvddlrgqifsqelkfvivspdhggavrarqlaelliaiidkrrtgpnkce
imgvlgevenknvvifddiidtggtiinavkalkekgakkvivaathglfsrgfdmfenl
vdevivsnstykklkvlslakflalvietsitevynmarvlnieipnnkrvvisltyifg
igrtiaskicadavnentrvkdltedeltrirdeakkyttegdlkreinlnikrlmeiks
yrgirhrkglpvrgqctqknartrkgprktiagkkgnkkekk-nitqgiahihstyqnti
vsfsdlkgnvfawsssgtigykgtkkktpyaaglaaaaalekakeyglkevtilvkgigp
gkstarkqietsglvikevkdvtpqphngtrppkkmarslkkapfvddhlmkkvmaifeg
kskrpiktwsrrstiypefvgltfqvhngkafidvfisndmvghklgefaqtrtfnghgm
srylksifkksrrynfsllennkefskgkkrttapgqhgpsdyqlhmyekqkvrymygln
erqfknlfglasrkgvtgiillqmvesrldnlvfragfartraqarqfvthnhftvdghk
anipsmqiavgskieltityfrlpernefadinealiveyynrhgdyatnialtlqamei
aekidivkpgfinfwainvefvsanptgylhigharnaaigatlcnvleaghkvireylv
ndyghqmdnlaasifaryqqkfmpeesyrggdiiykdkykalkniekdlefdlytseyvk
dgatwlastkdkdrviiksngdstylcadiayhaqkfkiidvwgadhsgyvervkfsfie
iilfqllrvikngkevkmskrlgtsltlrelldlvgkdairffliernskidfdiakvtn
plfiikyayarcelieypelikvnllppyllklantfnsfysnlalvnativlenamklm
dldmqlhtlkategsrkekhrvgrghaagkgkqagrgqsgqtkrstvrlgfeggqnplfr
rlpkrgfnnvnveyqivnldqlevvsldslfpvkilgrgsltkkpalsesakkailkagg
kieakkylkeikpalmkefkytsamevprlekivinmtagnevsnskaieevmselalit
gqkpfqttakkslaswklregmpmggkvtlrrekmwsfltklinvalprvrdfnglnhks
fdgkgnfalgvkeeiifpeisfdkirklkgmdiiivtsaksnaealallkhlgipfnmai
kkfkaytngrrnmssldyqghapeksllvklsttagrnnqgkittrhhggrlkrfyriid
fkrdkdnipgtiktieydpnrsanislvvykdgekryiispknikigqqiisgediqign
tlplknipegtfvhnielqpkqggiiarsagssaqilgkdetgkyiilrlksgevrkvla
vcratvgevgneeyslvnigkagrnrlrgirptvrgsamnpndhphgggegrqpigrksp
mtpwgkkalgvktrktkkasnkliirrrkennnwelvigieihielntktkmfspilnid
laypgtlplvnkeaiikglklakalnmqlvrfdrknyfyfdlpkgyqitqqfnpigkagk
ieierihleedtaksillnynragvplieivskpvmhsakeaaayvdairlmalyldisd
akmnegslrvdvnvstrkklntkveiknlnsianvekainfefetrkfdetvvmrkkgae
dykyfpepnilpilisvidsvsqfinnlayakanlffsnivpflnkidkknvmtildlnf
dknkkyligqimkktqgkaklykriliklsgeglanksfarqlkeiiniqvaivigggnf
wrgtsaekngiprvradyigmlattmnalalqsgfekcrvlsslsmskvceeyinekaiy
lnngeivifaggtgrpffttdtaatlfaseikadailmgknnvdgvysddpkinkdakkf
dhisyedglkvldytaatmasennidilifnilendsllkiidqkihtiiskrvviglsg
gidsaiscyllknkgyeviglfmrnwdsflnndflqcpqekdyedakdvakffgielhrv
dfvkeywddvfslieeykkgrtpnpdifcnkyikfakfadfafklnadyiatghyaktkk
lykafddtkdqsyflaqlskqlekvifpldsitkkevrlianklglsiankkdstgicfi
gerkfteflenyipskpgniidiankvvgkhigamyytigqrkglnlggypyfvvghnlk
drilyvayllsnslvanltakfryrqkdikaitpgqqvvvyvilgaiidkvvvaiigkpn
vgkstlfnkiidkrksivydtpgvtrdrlykiidtggittdfrsliefqaqiaieeanvi
vfvldgnlteedyyiasllrkankkvliavnklesiyslgfkdiflisaihgkhlgdlld
eiifkltllgkpnvgkstilntlsnsnrsivsdipgttrdsvseiidtagikrksklsie
hysllrasvaeaslcllildakeislfhqnviglafeqkpliivvnkwdlikkelqkklk
fvdyapivfisalkkrmdklrmvrenisrkintnqlnqlivtsqlikpassingkrltik
fakqakiptfllfvndkklahftylryienqirsynfigapiklvlknkniidlvnvvke
fedkrvlddvnlsikkgefitllgpsgsgkttilriiggfewvtrgevkfngkdikdlsp
hkrdvstifqdyalfphlnvennikyglalkrlpreemkrldqlidnmdfkysywenytd
lktayskrfltrpitseemnevkkimelvgltgnekknvnylsggmkqrvalarslviep
eillldeplsaldakirekmqrflsdiqkklkltfifvthdrnealqlsdriaivrdgki
eqfgepkqlydypvnkwvanfigdsnffdkvkflgkldalirpediniityrgsyynydi
fvetskyeegqtvyldwdldaihlmrikqlfegwiinnrgndkirflslndgstitlqlv
vkdslgtsvklltpkaqpfelvfpiqkkettvdflreiphlrhrtnlikaimlirngltf
eihnyfdfvniaapiitsndgegagetlnvnqnaflgvtgqlhaeayaqglkkvytfapt
fraeqshtsrhlaefwmvepevafynlkdviyladdllktvisdemklldelistlnlti
meykeavklleqfeekniffgmdlssehekyiaekivngpvaiinypkelkafymyqndd
kktvaafdllvpgigeliggsqresryekleerlkelkikplqwyldlrkfgyapssgfg
igferlvmyvtgmanirdvipfprtpgnlkqfdhkiveeeakffskkaftvilpppnvtg
klhighafgyiqdtvirykklqgfdvlwipgkdhagiatqakiekrlkigrdkflekwkd
eyitnqwklglaldyaerftldnaneavikvfidlyndgliyrdvkpinwdpilktalsn
ievinkdveqkmyyikymlsfivvattrletmfsdvaiainpsdiranllgklvinpltk
keipiiaselidkdfgtglmkvsahamddfniikdnecidengilnfkgldrfearkqie
nnliekiektsavgfsersdcpieilvqpqwfvkmllahfnfipkrfevlrkwmenvhdw
tisrqiwwghripawynkvlvqdgwvqdedvldtwfssalspldryfptsllvtgydiif
fwvarmyfqslykpfdtvlihglvrdsqgrkmskslgngidpidvidkygsdvlrnalif
nstpgqdinfgaklfinkfwniarlilwilnkfskyeftvifqnfivndlsswyleflkl
lfrellltlhpfmpfltdylfliniilrqyrekisksididfnkkmlenpkflekaskki
iaekteklnmldfiqkrmqrsvdkisiteediieilrevklalleadvnlevvrlftkqv
kekvleigklnqqflkifkdelvnilgnpttimliglqgsgktttaaklatylrkkgqkp
llvaddiyrpaareqleqlakqqvdyftmiakngikndlviidtagrlsidetlmeelkr
pdyiflvidamsgqdvinvaktfnenlelnatiitkldsdarggaalsiayllnvpiifi
gtsekmsglepfhsdrmadrilgmgdvmtliekaseykmltgkfdltdlmnsleqirklg
kmksilkmipgqkieeaeekfiytilinsmteqekkmprllknasrkerilkgsgrsahe
ynmlvsdfeinvlflgdifgqpgiylpdlkkqnidfiyaqaenvsgrkgftlkeiginaf
tlgnhvwakndvirpanikiaimsflgitfnpnnffdefdklyadyyiidfhaettaeks
vfslytdgkvdaffgththvqtndarilpkgtyyatdagmcgpcaigsnsfqvselngii
ytlkielinkrksniqikeqlsetklqngvfvfhgpltisefaskinkpsiityfftkkk
vktitailnedeiaelcfefdfdfkkeevvdaqnlfddlvkrapivtimghvdhgkttli
dqirksriltefggitqhtgayqipritfldtpgheaftemrargakitdivvivvaadd
gvkpqtieaidhakaanvpiivfvnkidkpnidlekiksqlsnviceewggdvpfvygsa
lnnknidklleaifllseildlkanlnrdpfgtiieskldkglgvvatvivengtmyard
fivaggygnirslialpgmpcvitglncplagekfivlndekfakklaekviniiiktdv
qgtaeaiknskndevvnvirattgeinkadvlladaariyafnndvkklaeniiykiiee
lelaktlkepvyeekligeaivlqlfyyskvgtiagcklqgickckvevfrkdksifkgk
inslkkekndvktvekgfefgthvqdfdkievddvlkfyedvimakltkkefieslkemn
ikevmelieglkeefgidptavaavaaapaaaveekstfnvtlkpatankvgvikvvkdl
lgiglmdakklvesapallkenakkeeaedikaklaaaqaevtld
>1266997_0
kyylcgptvyntphignlrpiltfdlmiralyflhnitdiddkiinkaihkteeeiayyl
eqlnnfnietkivrvtehlqdlyvyfdimygkishqkldnliadfalwketkigvkydsp
fglgrpgwhtecscfidtldahgggidlifphheneniqhfaiheiakqwlhfgtlnykn
qkmsksigniiyphdylakysyrlllfskpinatdeifkldfalrmlgfeadklrtklim
slkagivglpnvgkstlfsalteaeaanypfttiepniaivnlederlnnlakivntkki
vpatfqfvdiaglvsqgeglgnkfltnirevdaivhvircfennnvvplddlntinleli
ladlqtienvinrigkkaqsqdkelalklrefnedelkiiksyqlltfkptiyvanldli
picikieqelssgvkqiiqsfyllnqatyftaeakawvfrkgqnaaecagiihtdfekkf
vkaeiikyedyikngekgckeagkmniegrnylmqdgdvcyfrivkkleikiksfdaylv
deaakkivtlakakvsgpiplptkkeiitilrsvhinkksreqfesrthkrlivlvdkmk
rlelpagvqvneiekkwqsfwekayildmfpypsgalhvghlegytatdiisrykrlqgy
dvlhpigwdafglpaeqyalktgnnpneftiknidnfrqlkslgfsydydkeinttdpky
yywtqwifkefykaglasiesidvnwceglgtvlaneevvdgirvrghfpvvkkpmdqwv
lkitkyanelldglkevnwpnsvvqlqknwigksagyttyttygvsaiilsehplvektg
vftgipiwiseyilksgaimavpyklhdwvfsrqrywgepfpviydenniylvkvelpkw
trfkshdtnvmpqwagsswyylayilkfeqwlpvdlyiggqehavlhllyarfwhrflfd
kglvpkepfmklinqgliltdgqkmskslgnvinpdeyvehgadalrtyemfmgplvsks
wndsldgirrwldrvkfnviiskmmvfinffvvmfslfaphlaeellfvigiqvngkvrg
eidvlkiikeiykegkiisfitkiedyrnigimahidagkttttervlyhtgkihkiget
hdgasqmdwmvqeqergititsaattaywkgkriniidtpghvdftveverslrvldgav
avldaqsgvepqtetvwrqatnykvprivyvnkmdkaganfkasieslhkllganahaiq
lnigeeaqfkgaidlvemkayefdggkvieipshlkeealwraelieslvdydekimell
leekevlikkairkatisaeyfpvvcgtsfknkcvklmldavvdylpspidippikgfpa
sdeffsslafkvmndpyvgnltyfrvysgilnkgsyvfnstkgkrerigriilmhansrs
dieevrtgdiaaavglqftttgdtlidekivlenmqfpepvitqalepaskdatekmsla
lqrlaaedptfkywtdeetgqtiiagmgelhldiicdrlkrefhvqvtvgapqvsyreti
tksaeihgihkkqsggkgqfgdvwikfepnpdkdfefvdkivggkipkefikpiekglre
kmqigilagyplinvkatlfdgsfhpvdsselafkiaasksltqgrellgtvllepimdv
aivvpedffgdvmgdiskrrgqvrdnetradvnvikayvplsemfgyatdlrsmttgrgn
yqmwfdhyeklprnladeiikkrggyyglgrrkasvarvyiqpdakkylnsdiliqdals
pfvvtntfniianvngggltgqagairlgiaralleanneyrnklkdagfltrdarvker
kkyglrkarrarqfskrkktllsgitatgkltlgnyigaiknmvklqdesfvfiadlhal
tlnrhniyaiylacgldpnkttiffqsdvmehglmnwliinnttigelsrmtqfkdkang
mdtiptgllmyptlmvadimlydadlvpvgidqkqhveltrnitqrinnkynkimsltdp
tkkmsksdekssiylldnpgeaykkiikcvtdsegkiyasitnllniysalkislkdtfk
nknykelkaevaflqniqtryegaikaaltkeslkqyqerlkhlqevarpqvieeikear
nqgdlsenaeydsardkqaaieneiaelqhildnyelikirigstieiisivgsldadpf
sgkisntsslakalmgkykvkvlsiklalyrkyrpktfdevqdqqhivktlqniiklsha
ylfcgphgtgktslakifantinctpcdecldiveidaasntsvedirilkekikykiyi
idevhmlsksafnallktleeppahvififattdpqkipltilsrvqrfnfskiiekiky
eiatlgngsvrdtlsiadqilfgitrlinflkdyvilelgfiklmptisqlinhgrkakt
tkskapalgfntlhkkeipspfkrgvctrvatmtpkkpnsairkyarvklsngqevtayi
pgeghnlqehsvvlirggkvkdlpgvrytivrgtqdaagvekrkqarsiygtkrpkndvn
rtlfkylerleklfrekdvrindqktklqlndeilvsvvyedknllivdkknvaihslnd
qvltylfipssigridkktsgivvycknytltefsekvyqqivtgkkhqiratlylhcpi
vgdtkyglhsysitffkeynemldlkyiinnkklstrqaerntlsdeigikipnipydev
pvgrsdldnvvieahydiatkldiidfvrsvklaqtrfvlyknegaqlvralanfmlsth
igykelpahlvnmlfgtgqlpkfkedlfkiedlwliptaevpvtnyhydeildlpikyva
ytkcfrseagsggrdtrgvirqhefhkvelvkltsheweemvkdaesilqlleipyrkvl
lstgdigfssaktidlelwipseqkyretssisickdfqgrrakiryrdekyaytmngsg
laidrvvaailepdgsisipkvlipymrielartimstqdgiskinaiaitdlsvqsfpv
fikpiygvtlyivfdlettglsarneviefgaiditkitdddvkegikkiynigvahnan
fdinickcvdtlaiswflfkhnlnslcnrfninytaahradydaevlancwrmlaknqag
ikkmfkyvseslttdlllgsgtfdyielppiaykdligkvcvavcdcryvdiyvntpglg
gkyltttemlsefsflnlvedivvnntkianminieiikkklyvpnfdnsklkdlvlena
kiygdkiderikqriekelnsiikygysviywishklvkksnidgyivgsrgsvgssiva
ylaeitevnplephylcpkckyfewysgwdlsdkkcpmkndghnipfetflgfeadkvpd
idlnfsgeyqpihnyvkelfgdhtlragtiasvasktaygfckkldflsyegvkrttgqh
pggiiiipkefdpedftpvnypandswmtshfdfsihdnvlkldllghddptivkmledl
thtkniprydkriiqlfnqlsgettgayglpefgtnfvrkmlksfndlillsglshgtnv
wtgnaeelivgkklneciccrddimrtlimafkimesvrkgkgltnvpdwyidslkkiey
mfpkahatayvimawriawykiyyplqfyaahlstknqfipvleitqelyargfkvtnpd
lyksnatlippfaaieglgdaadsivsarkeflsiedlertklnsknkklhvlddlntnq
asldykntllmpqtefsmkadlvkkqdekiyqkvleknkgnpfvlhdgppyangnihvgh
alnkilkdivvrfrsqgyfspyvagwdthglpiehkmlstelrkacdyalsqvnhqisqf
kklalltdfkiyltldknvemwqlklfqkmvdkliyrdlkpvywspssqsalaeaeveya
ehispsitvafeingdyvliwtttpwtlianaaaaisekdyvlvyvlakelltyispinc
pmvfghhvtldtgtgivhiaplfgeddfiignkfnlmhinddgtkdmfyedanpkiglkh
qyphdwrthlpimyratpqwfvslapiksekrlsmlenreswcisrqrkwgvpiiifydk
nkkpvfneifdyvidlvahgsdiwyekpanellpkkfglgfskendimdvwfdsgstsis
ipfdlylegsdqyrgwfnsslinsvakspfkalvshgfvldgkgnkmskskgnvvdpldv
inygadilrmwvanseytsdvsiddkiiqqnieiyrkirntikfmlgglvhelmykflni
ikeinnfiidfsgyyisitkdilylerlqvqfifykltlikalapilpitceeiysyfnk
vesihlleffalkdeiyrlieqkiqsqeikrqneaedlvkllmvakvnfaykclrcicmr
ckmkeievnieiskdskikyefdrktkrikvdrilrgefkygyiaealdgdeldvlvyss
tflpntslnvriigamkmidsgetdtkligvhaddyrldhikslkdnffstyknfkgeni
vsgfedwaeneykecvklmnkygsmdkdkfislmkkehpekylaklrkndmvvvltgedk
gkvapiieisvilkginkktkhhkpsegriekefpihisnvaymvkkgskvgwnvktgkk
qrflrkikknvkfvtfegmdtagkttimyvftrepaekirtlildvdallfaagrrlnle
navwpalkenkivfsdrywissfvyqgilgdagyinliatapdfivffdleklrkaylkv
aiidslieefkrrnilnnisnvdkfvytgfdpsaislhlgnyvqivsllrfkfginpiav
iggitgmigdpsfrferkyldhikmqlekygikvidnldfyknwtiidflrnvgtiinvn
yllskesiatrleglsftefsysllqgwdfktlyenvkiqmggsdqwgnittglemirki
afvtnllldekgakfgkgggslwldpemtspysiyqfllnqsdtwltfldrlaqktlaye
vtkdihslkisdilfsidfiknsnreireflvgsflldqyailrkgkkemakeivkkakl
qfmagqakpgpalagvginmpeftkafndktrdrgqepvpvlitvykdksfdfklftapt
sfklvqaakakkgssvpnkevagtitiaqlkevaeyklpdlntknidsamkqiagtarqm
gikiegydetfkeiekkfgkesimilgetidsgslainkalgiggwpkgriieiygpess
gkttialhaiaevqkqggiaafidaehsidpiyaknlgididklilsqpdsgeqaleivd
claktgaidlivvdsvaalvpeaelqgemkdqvigaqarlmskalrkitgslsknktaii
finqirekvgiifgnpettpggkalkfystirlevrkqgeaiignqvkckvvknklaapy
kieivfskgisaeiikfaedilikkgswysfeneniaqgivgqkvdygwisnkrkfknqt
fvdlrdstgicqliftkesciwkgqvnkrlankelasgeievlvkilntaqipfeinkan
edlrleyrfldlrnekmldrlrlrhkllrnffdgfvefetpilskstpegardylvptrk
ffalpqspqlykqllmasgvekyfqiarvfrdedlrkdrqpefvqldvemsfalcekmwf
phmkyydalayygtdkpdtrfeylisneifsknagnptifisytlkslgairthlmnflw
ivdwpmfewnekydaahhpftqfevraksydnvlngfelasgsiriydpvqemmfdvlki
skfgfflkafdyglpphcgigfglerllmiltsirdviafpknakgidlmsqapselney
glklmgqkvnpngfrygitkphntvwyaslledqkiydffdkkvreligkveiqrsivvt
lytakpaavlgtngeniktwnllkkfinkkanitinvlelkrpdlnarllaegiaiklen
rgnfrlaqkfairaalkagargiktsvagrlngvdmartegytegemklhtlrqnvdyav
ttakttygilgvkvwvslgennslinghntiysfmnsaiqpqdflyfsiternnffslnl
kpifgldlyilypqnkeglnifivkrvsfefdiikklkfedyfliiqdwvnwaksniaig
pgrgsaagslicyllnitevdpikngliferflnpdrvsmpdididvqdnrrdeiieyli
nkygfyvasivtfsslgkksairdvlrainiiskklegfyrqtgthaagivigqtqisme
ylenfglikmdilglktlttikdlvtfellsntigifqlegygmiairkigisnfediva
iislfrpgpmyakrkdailantygvivyqeqimqivtvanmsfsqadlvrraiskkdefi
dkavaniekfadygfnkshavayatiayqmaylkahfplefyyvaeaspdiniilpftmi
kgigpellikasvfrnkikgtrdiytyefietpiiennlfihsaetsdivskemyvfkdn
nnneialrpeatastirfyvenkingkffyfgpmfryerpqkgryrqfyqggielldfev
iklaileinhlgssrnkyihlkryfkisktrieknvlrilddktendkdfvknapklwdf
lteylvrgldyyndvvfefvskstilaggryngmvigfafgvdrlmeivslkdffkklkp
rfivfksrkaktpirdvladpvfnskiitklinatmldgkksvaesiiynafniiktktn
kdplevfnaalenvlpqlevrsrrvggsnyqvpvevsakrkqtlalrwiiqyarlrnekt
meeklageiidasnkiggackkrddthkmaesnkafahlrwmakldfdrskphvnigtig
hvdhgkttltaaiatvlskkglseakaydaidnapeekargitintshieyntekrhyah
vdcpghadyvknmitgaaqmdgailvvaatdgampqtrehvllakqvgvpkivvflnkid
mferaemvemvemdirdllnkydfdgdntpiiagsalkalqgdpeyeknilelmdavdty
ideptrdkdkpflmavedvftitgrgtvatgrvergtlhlndeveivglrptiktvvtgi
emfrknlkeaqagdnaglllrgidrdqvergqvlakpksiiphtefeaavyvlkaeeggr
htpffehykpqfyfrttdvtggikfkpgremvmpgenveftvtliapiaveegtkfsire
ggrtvgagsvtkilkmrqttivndkkwyivdakniplgrlaasvastlrgknkptftpnc
dmgdnvivinakevlltakkdenkiyyhhsgypgglkkinakdlrekhpealvekavrgm
lphtklgrkqfknlyvyasshkqeaqkpiklevmekfqkitfvieplmrgygntlgtvir
rtllssitsvapfaikinnvehefeiisgiredviniianiraihftynpelilasdian
gleivnkdqyictislefdlflrtgrgyidfeenksviflaidsdfspvtncaeelntgh
erlkktngtiykdameqaakiiiahfqiigisidklnltirslnalrranyntidelsee
lsniknlgkksvediieklathlpvllqevidnldikdngiyvdltlgraghsqeilkkl
gklicfdkdiealnfiliksdfrflvdgiladlgvsspqldnnrgfsysqnsdldmrmdk
lvelfvnadvkfpiakaiitsfelvdilrqlpayivrknpakqifqalriavndeldglk
hgklliitfhskedkivkefyqkrvqeialnkrahsaklriitkevilaiesshddtsla
lmkdgketitqievhkkyggtvpeiasrlhvknigidqvaytkepgligslhvgyvvant
isrmlnkpilplnhleghffsafieikfpivglivsgghsqliyykskvvgetlddavge
vydkiarklsldfpggpiidkildlsfsglkthvinlinnyatefqnvieylrhmdlaik
cvvlaggvsansgirqyipkleyttdnammiaelayekinllflgapgagkgsvatklvy
yqlstgdmfrqeikdlglkagnyvsdditnelvkldgyprtldqakflkqvikrlekrri
cpkckevikrpddevikkrlniyqtaplikyyemlqpkrtkhrkmfrirhdvkaarnntv
tfgefgikstssawitarqieaariaitrhmgregkviikiypnmsktskpigvrmgsgk
gspeewvavvkegtvmfevlgntedvmkealrlgghklpvtwkivamaslqikhrissin
stekitkameliatakfayivfgsdlglcgafntnmlkkiifitigsklsviytkyinai
dssfepnfvmffnsklaemsmrrtameqasdnaldlidlkleynrnrqakitqeiteivg
gamlsefsrcnvadnsgakevmiiknfggsivrstnigdvvlvtvkkaiptgivkegqvv
kavivrtrrglerpdgsyirfddnavvlikedgslrgtrvfgpvarelrekgylkiisla
pevldtvifgleelaknigsinkeitfadgerllsttrnksvyiicntakpvndnimell
ifidslkrasakyitvvmtyygyarqdrkaagrqpisakliadlletagatkviaidlhn
psiqgffnipvddlrgqifsaelnfvivspdhggavrarqlselliaiidkrrtgpnqse
imgvlgnvkdknvviyddiidtggtiihavkalkeqgakkvivaathglfskgfdmfend
vdevivtdsvykklkilslakflglvietsitdvyymarvlnieipnnkrvvisltyiyg
igrtlaakicadaisedkrvkdltddeltrireeakkyttegdlrrevnlnikrlmeiks
yrgirhrkglpvrgqctqknartrkgprktiagkkgtkkvkk-titqgiahiystyqnti
vsfsdlkgnvfawsssgaigykgtkkktpyaaglaaaaalekakefglkevsilvkgigp
gkstarkqietsglvikevkdvtptphngtrppkkmsrslkkppfvddhlmkkvmaiveg
knkrpiktwsrrstiypefigltfqvhnghafidvfvsndmvghklgefaptrtfnghgm
srylgsmfkrsrrfgisllennkefskgkkrttapgqhgpsdyqlhlyekqkvrymygln
erqfknlfisaskkgvtgvillqmiesrldnlvfragfartraqarqfvthghflvnghk
adipsmiipvgakieltatftrlpernefaeindaliveyynrygdystnlaltlqamdi
akkievaapgfinfwkinvefvsanptgflhmgharnaaigatlanvleaghpvtreywv
ndygnqmnklaislfsryqqifmpedayrgqdivykdkykalkniaidmkfdlytseyvk
dgatwlattkdkdrviiksngdstyvcadiayhaqkfkiidiwgadhsgyvervkfafme
vvlfqllrvmkngkeykmskrlgtsltirdmmdivgkdalrffliernskidfdiekvtn
pmyiikyaharcelleypdlikvnllppyllklsgafnsfysnvalvkativlangmklm
dldmelhtlkptagsrkdkhrvgrghaagkgkqagrgqsgqtkrstvrlgfeggqnplfr
ripkrgfnnvnveyqivnlddlevvsyetlfpvkilgrgqltkkpalsetarlaiekagg
kievekylkdvkpalmkefnyssimqvprlekivvnmtagnevsnskaieevmvelaqia
gqkpfqttakkslaswklregmpmggkvtlrrermwsfltklievalprvrdfnglnpks
fdgrgnyalgvkeeiifpeisfdkirklkgmdvilvtnaktneealallkhlgvpfamai
kkfkaytngrrnmssldyqghapeksllvqlpthagrnnqgkittrhhggrlkrfyrivd
fkrnkddivatvktieydpnrsanislvaykdgekryiiapkgikvgqqiisgediqign
slplknipegtyvhnielqpkqggiiarsagssaqilgkdesgkyiilrlksgevrkvlg
icratvgevgneehslvnlgkagrnrlmgirptvrgsamnpndhphgggeghqpigrksp
mtpwgkkalgvktrrtkkasnkliirrrkdtnnwelvigieihielntntkmfspmlnid
laypgslplvnkgaiiraiklakalnmtyvrfdrknyfypdlpkgfqitqqfhpigsngf
iaierihmeedtakstylnynragiplieivsnpvmhsakeaaayvdairqtvlclnisd
akmnegslrtdinisirkkfnsrveiknlnsisnvekainfefetrrfdetvlmrkktsv
dykyfpepniptilipvidetqqlinnidyaktnlffstiipflnkidkknslkildlnf
ernkkfligqimkktmgkaniykriliklsgeglanksfakqlksiikiqvaivigggnf
wrgtsaekngiprvradyigmlattmnalalqsgfetcrvlsslsmpkvceeyinekaiy
lnngeivifaggtgrpffttdtaatlfaseigadailmgknnvdgvydsdpklnknakkf
hkitfdenlkvldqtaasmakdnkidivifnileddslkkviendihtvitkrvvlglsg
gvdssvcaylllkqgyeviglfmrnwdsmlnndilicpqeqdyqdamdvakqlgiklyri
dfikeywdyvftlideykkgrtpnpdiycnkyikfdyfanyafelkadyiamghyanqie
lfkakdlskdqsyflaqlskqlekvlfplanitkdevrkiakelnlktatkkdstgicfi
gerkfteflknyipsmpgnivdiankivgthsgamyytigqrkglnlggypyfvvghdln
kkilyvaylysnklianltakfryrqddikavtpgqeiviyvvcgaiidkiivaiigkpn
vgkstlfnkiinkrksivydtpgvtrdrlykvidtggitiefkksikiqaqiaieeanii
ifvidgnlttedyfivdllrksnkkvllainkfegiytlgfknifpisaihgdgvgdlld
evvtkltllgkpnvgkstilntlsnenrsivseiegttrdsvseiidtagirrknklsie
hyslirasldeadicllildatpislfhqniiglayekkplivivnkwdlikkelskklk
fvdwapivfisalnlrisklilvetnikrqittnqlnqlmiqaqlikpassingrrlsik
fakqakiptfllfvndkklahftylryienqirefdfvgtpielilrdgkiielvdivke
fedktvldnvnlkinrgefvtllgpsgsgkttilriiggfewvtrgevkfngkdikdlep
ykrnvstifqdyalfphlnvennikyglrlkrlpreemkkldkiidnmdfkysywenysd
lktsyekahltrpitnkemdevknimelvglsgnekknvnslsggmkqrvalarslviep
eillldeplsaldakirermqrflreiqqqlkltfifvthdrnealqlsdkiavirdgrv
eqfcdpkqlydypknkwvanfigdsnffdkvkflnkvdalirpedinvttyrgsyynyev
lietpkyeegtqihldwdidaihlmkikkllqgwvqnnrgnekikflaltdgstvtlqlv
iksnlgssiklltptpqpielafpiqkkettldflreiphlrhrtnlfraimiirnallf
eihsyfdflniaapiitsndgegagetlivkqksflgvtgqlhaeayaagfkkvytfapt
fraenshttkhlaefwmiepevafyelndiipfadnllktvissemklldnlittlklki
meykeaikileefeeqniffgmdlgsehekfiaekvvngpvaminypkdikafymyqndd
kktvaafdllvpgigeiiggsqresryellvqrlkelkikplqwyldlrkygyapssgfg
igferlvmyvtgvanirdvipfprtpgniknldfklveednkyfsklpftiilpppnitg
qlhighaldylqdtiirfkkiegydvmwvaakdhagiatqakvekkltlgrekfvnkwkn
dyideqwkmglaldyserftldkaneavlkvfvdmydegliyrdqkainwdpkfktalsn
ievvnkevkqkmyyvkypfghltvattrvetmysdvalainpndknakllnksilhpltn
keipiitsplidenfgtgvmkvsahamddidiikeneciddnglmnfagmdrfvareeia
kklivkteeisnvgysersdtpieilvryqwfvkmllnhlnfyperfkviktwmenahdw
tisrqiwwghripawygqvivqgkwtqdpdvldtwfssalaplsryfptdilvtgydiif
fwvarmyfqslykpfknvllhglvrdaqgrkmskslgnginpieiidkygsdvlkmalif
nvtagqdinfsaklflnkfwnvarlidwilnkfdkyeftiiyqnfivndlsswylefvkf
lfkeillllhpfmpfttdylylielilrkyreniskskeiefnkkfldnkaflekanekt
ildkknklqmldfiqkrmqrsmdkisiteediieilrevklslleadvnlevvksftkqv
kekaleigklnqqflkifkdelvailgkptsimliglqgsgktttaaklstflkkkkqnp
llvaddiyrpaareqlaqlakqqtdyftliakqafhndfiiidtagrlsidenlmtelkh
pdyiflvidamsgqdvinvaktfnenleldgtiitkldsdarggaalsisyllnvpivfi
gvgeklsglelfhsdrmadrilgmgdvmsliekaseykmltgkfdlmdlmnsldqikrlg
kmktilkmipgqkieeaeqkfiytilinsmteqekkmpkllknvsrkerilrgsgrtahe
ynmlladfeinvlflgdifgdpgiylskikkedidfviaqaenvsgrkgfklrsigvdaf
tlgnhvwaknelirpanikiavmsfmgitfnpnnffdsfdklyadyyiidfhaettaeks
vfslyvdgkvdaffgththvqtndarilpngtyyatdagmcgpcaigsnsfqvsklngiv
frlfiklinkrksninikeqlsttalqdgvfifhgpltisefaekikktqiityyfkmgk
mktintslneeeiaelclefnldfkkednvdaqnlfddltvrppivtimghvdhgkttli
dqirksnilsefggitqhtgayqvakitfldtpgheaftemrargakvtdivvivvaadd
gvkpqtieaidhakaanvpiivfvnkidkpqidlekvksqladivceewggnvqfvygsa
iknqnidqlleaiflqadmldlkanlnrdpigtiieskldkgkgvvstvivqngtlyprd
fivagafgnirsltalpgtpcvitglnnplagdrfvvlkdekfakkladkviniiiktdv
qgtaeaiknskndevlnviranageinkadvilaeaariyafnnsiaklaeniiykiiee
lelaktlkepvyeekgigqaqviqlfyyskvgtiagcklqgvckckvevfrkgksifkgn
inslkrekndvkivekgfdfgthikdfdkievddelkfyedvlmakitkadfvaalkemn
ikevmelvnglkeefgidptavavaaaapaaeaeekstfnitlksdggnklnvikavkdl
lglglmdakklvesapvvlkenvkkeeaeaikakllevkaevtld
>1267001_0
kiyvcgptvydelhignmrpiltfdlmlkaaifihnitdiddkiifkaknisekelakyl
nhlktfsvdtkleyvtknleyielyfnveygkisnqnlddmhadfalwkntsegikfdsk
fgqgrpgwhtecvalieqldihgggvdlifphheneniqyqalyditkkwlrsgqinlnn
ekmskslqniisvdaflenntlkfiflmaninlnenlielsfsfntlgfsadllredllm
slkagivglpnvgkstlfkaltqvessnyafttiepnistvsvvdkrlneiakiikpnki
vyatfdfvdiaglvskgeglgnkflsnirevdaiihvvrcfedknilpirdkedinlell
ladletvnnilnrvekkakardkfisqrikdfsdeekkiingyhllsfkpilyvanvkvv
picaqieselisgiesltkafsllqletyftaevrawvylknslapkcagiihsdfekkf
ikaevisykdfieggeanarsagklrlegksyvmqdgdicnfkfgkktqikvfgfdhkvv
deaakklvslavnkfvgpipmptkreevtilrsvhvnkksreqfesrthqrlvvlldklk
rlelpagvglkeiekkwqkywikkyvlsmfpypsgqlhmghvrnytigdaiaryyrknnf
nvlhpfgwdsfglpaenaaiknnihpkkwtyenietmnvikelgisfswnrelatcdndy
tkweqyiflkflennliyrkksllnfceqdntvlaneqvidnkcwrcdneiqkkeletyy
lkitkyanelladlkllewpsevlkmqknwigkkkffdlyfeksakylalskhdlvkkyl
inlnldlvvvdflsnvdsql-fnfnlkdwgisrqrywgtpipivkcqcgivpekvllpdw
iqtkqretdtldtffesswyflryttplkywnsvdeyiggiehailhllyarfftkalad
lklidkepfsslltqgmvlkdgfkmskskgnvvaptdmieygadatrlfilfattpsele
wslgligcfkfltrlafntliswsmetlneltyvlepfiphlawdisqsigitingklrg
kenlfevikeiyipsklinfvidlkdyrnigimahidagktttterilyhtgkihkiget
hdgvsqmdwmeqekergititsaattaywknkriniidtpghvdftveverslrvldgav
avldaqsgvepqtetvwrqatnykvprivyvnkmdkagadfeaavasvksrlggnavaiq
wpigsesnfngiidlvtmtattyngefpmeiptdlldvakkrqelleaaanfdeevmmmv
legadvtfkntirkatltseffpvvcgtsfknkgvkkmidavvdylpspldippikayva
tddefaalafkvmtdpfvgsltffrvyrgvlekgsyvynstkeqkerigrilqmhannrv
eidecragdiaaavglkftttgdtlvgekvvlekmvfpepvisqalepeskaaneklslg
lqklsaedptfrtytdeetgqtiisgmgelhldiivdrlkrefgvkvkvgapqvsyreti
tksaevegkhikqsggkgqyghvwlkfepnhdqgfefidkivggkipkeyikpiqkglee
kmavgilagypmidvkatlfdgsyhdvdsselaykiaaskaltkakdligtvllepimdv
svvvpsdhmgdvigdlsrrrglisdqeqrndavivrakvplsemfgystelrsmtsgrgt
yqmqfdhyekcpknisdeiikkrniykglgrrkssvarviirppareyltsdlylkdanq
pfvltekfdtfvnvkggglngqagairlgiarallhaspdyrtklkaegmltrdariker
kkpglraarrarqfskrqarlvsgikptgdltlgnylgaikkfiklqnnsyifvadlhal
tdnkrkiialylasgldpqkvnifyqsdvlehgfiqwlclcettigelnrmtqfkdkgnn
tykipsgilayptlmagdillynpeivpvgqdqtqhleltrniaerfnskytkimslqnp
dkkmskseqkatiylledpqsaynkilkavtdsenkvylsvknllniyaainlsleeafr
dsnykefkeavallenlqskysgaskaklsqetldkykkeyeklvkvdrveiqnalkear
aqgdlsenaeydvardkqavvearilelegildkaqlikisigskvtfvtimgihdadpf
nkkisnysplatammskyeikiisvhkslyrkyrpqnfheiigqdhiiqtldnvikiaha
flfagpkgtgktstarvfakalncsicescgdiiemdaasntgvdeirnlkenvkykiyi
idevhmlsksafnallktleeppsyvifvlattdvqkvpitilsrvqsfnfrrikenisf
eiaqlssgglrdaltiaeqinfgiaqvlndvkeyllievsflklmpttnqlvnrgrtskv
qkqnapalsynslikrsmpspfkrgvctrvatmtpkkpnsalrkfarvklsngmevtayi
pgekhniqehsvvlirggrvkdlpgvryhivrgtqdvagvnnrkqgrslygtkkdknden
rslfklictieklfrkkeikvnskrivvsendlvevqiiyedaniliidkknlvihgldn
qvlsylfkpshvgrldketsglivyaknytlkqlnkkvyqqiitgrkhqirlslylnkpi
ygdkkyklhsyylkflkylnkmlnikyilenkklisrkskltklskqfgitipnlpldei
pfgkdendnkvikphyeiaselnmidipravkqsgsrfviyknegsklvralinfmldlh
kgydeftpylvrmlfgtgqlpkfkedmfkvedlyliptaeitltnyynneivnlpfkaca
ytecfrsevgssgkdtkgiirqhqfkkveivkvttkefnlmledaknvlfkleipfrevl
lstgdmgfssrktidlelwlpseskyrevssvsymgdfqarrakiryknqeyahtmngsa
lavdrlvaaiietdgnlvipkvlvpymriefnksknntldglqghsavgisdysifsfpe
fikpiygagfyvvfdiettslsaygeiiefaatrltsitnemldealqkiynvavahnan
fdynflifidslvvsrilfkhnlnefcrnlnvnydkahraiydtevladawntvvknqag
lkelfqlvsiantknilvgsngldyieiphpslqilinkliistaepryrkvltsfp-ir
dkflttdemldafsfleliedivvnnaklnnlinieviktdlyppsiknsllkdlvykna
kkygevlpklvqdridkelipiinykfdvvywishilvkkanddgyvvgsrgsvgsslia
nlinitevnplephyicdnckhfevtsgydlddkncpmdkdghsipfetflgfkadkvpd
idlnfsgeyqiihnytrelfgektfragtvssiqyrkafgfikkidylaeidvkvttgkh
aggivvlpenldieeftpvnyasdgewktthfkyflkenllkldllghsdptqirfleqa
tgllnipkkdkkllklfsdingettgaialpefgtkftrgiiklfadlisisglshgqnv
wknnaedlienktlneivccrddimnylilsfkvtesvrkgkgvdnipdwffnsmqkiky
mfprahavayvimawrmgyyklyyplefyasffsvkcdileslnvalemysrgftiqnid
ieksdaslippfsaldgi-egaikiinarkpfktvldfkrsgvsstikelnvfkdlpseq
lsldfkktlnmpstkfdmkanlvekepldiyqkvlknnannrfvvhdgppyangdihvgh
alnkilkdiivryksqgyyspfvpgwdthglpiehkmltellrkksnyalkqiehqkkqf
qklqlfsdfsiyitldksyeakqlkvfkkladglvykglkpiywspssqsalaeaeveye
tvttnsiyvsfdvtgsklvvwtttpwtlianaavaisfdtyltvyvvaknlfwykaplla
pviatnyvledsgtglvhsaplfgeddfsltfdndlmhisdtghdslfyeeankeiiysh
syphdwrtkkpiiyratpqwfvsidkvrsknrmimienrgdwtisrqrtwgvpiiifyde
nekpvineifdhvidlvahgtdiwfsstvdellpekynrnwtkesdimdvwfdsgvssia
vpfdvylegydqfrgwfnssvinavavspyinlvshgfaldgqgkkmsksknnvvdpldv
ikygadilrlwvanseyssdvhisesilvqnseiyrkirntvkfllgnlihhyinrfinv
ikvlnryvidlssfylsvtkdilyierqmvlknfyeillmlalapiipttademysyfnk
keslfleeffelrdqvnilienqiqnkvikrsneledlktllmvskisygekckrcicdl
cf-mklkvvieipkgsnvkyefnrktnmlevdrilredflygfvpstldgdeldvlvysp
kflpnsalnvrvigamkmvddgetdtklvavhaddfrlehikelkdaffanyknfkrvgi
vegfeswaleelkecyelfekysslhkddfikkmkekhpekysmkfkkndeviviagkdk
gtvgriekikviikdvnmvtkhnkpsegnltveapihvsnvaylvkkasklgrvtkdgkk
vrlvkktkkeimfitfegldgsgkttviyvltrepsekiremildteallyttsrrihid
kvilpalaqnkivfcdryydsfyayqgygrnlgmltelavipnltfffdisrvyegylrf
vvvdavltelrdreilkdisneekfvyvgfdptadslhlgnyvqivnlirfkhnwnalav
lggatgmigdpsfrtervllskiksqlesfglkvfdnyeiykdisfldflknigklinvs
ymlakdsvkdrlaglsftefsyqiiqgydflhlyqdifvqyggsdqwgnittgiemiski
aitanllidsngnkfgkgggslwldaqktkpfdmyqflinqpdswltflgrlaqkalaye
vikdihgtflsemlfnvnflvqskrlarefiakslkfnkyatlhlgkkkmakdvqkvakl
qflagkakpgpslagvgvnmpeftkafndatrdrgdepvpvqitvfkdktfefklftapa
sykikqaakiqsgsknakttiagtitleqlkeiaeyklpdlntddvnaamaivagtakqm
gvlvegyddalneiekkfgkesimvlgevfssgsilldnalginglpkgkiieiygpess
gkttltlhaiaevqknggiaafidaehsidpqyaanigvdidnlilsqpdsgeqaleivd
ilaksgnvdlivvdsvaalvpeaelngemkdqqigaqarlmskalrkitgnlnknqttii
finqirekvgvifgnpetttggralkfyasirievrkggkdilgnevkfkvvknklsapy
kveilfskgidnelatigikifdkkgswyyykennvaqgkinksvtygwvatkrkfgkis
fvdlrdhsgiiqlvfskesviktgvvskrkinpslktgtievlvellssselpfeiseas
edlrmeyrfldlrresmqnaislrsevireflnkfleietpilakatpegardflvptrn
ffalpqspqlfkqllmasgfekyyqiarcfrdedsrkdrqpeftqldmevsfllvenlff
qrldfdtcikdygtdkpdlrfdlkiqeeiakknsangtcfivaaskalgalrvelynfsw
iinwpmfefdesyqaahhpftmfeikaksydlvlngfelgsgsariyskvqelifeslgm
dkfgfflkafdyglpphcgiglgldrllmilatirdviafpknaknkdvftkapselsel
flelmgqkvnpngfrygvtkahnttwfaklvedvkiykffdkftrkqigkveiqrdvsvf
lhtskpvailgengtniknltalqkhlnkkldvnlkvlaikepdlnarllaemiatklen
resfrsaqkiairsalkagakgiktavsgrlngvdmartegysegemklhtlrqdvsyat
atarttygaigvkvwvslgeilqpiylhktefsflnsairlnklfylaitdkenlyalkf
kliigcefviilaknlagynifvierinyefsiikeqnfvdyfliiadalswarkkisig
pgrgsvsgslvayvleitdvnpldfdllferflntkrvtypdididiqddrrsevldyif
ekygqrcalittfstlgaksaikdvgrmvnlvtkyieglyrqtgvhaagiviaqvqlsle
nlekyglikidflglknltivknietfsilnktegifqlesdgmkaisqvkidsfediya
iislyrpgpsygknkdkivaptfgiivyqeqimqiaevaglsfseadllrraiskknkff
eggakniekfadygfnkshavayavlalklafyksrypfifyyvqeaaadinlylsflti
kgfgesllinanifrqrvkgtqdyhgfeyvelptlehqlfkstvaqsdignkemyefldk
sqrelclrpemtanfvrafvqnkwhnkyayvgkvfryerpqkgryreftqagvefvdlyv
itlvtlklnyisntrkkyetlhkyllasqkrlegnvfrvlddkedsqkdfvknapklsdf
yseqvvrgldyyddlvfevsaqdviigggrysnliigfamgvdrvvdylnrnkafeklns
kafvtlsrkksakvrevladpifnsvvvtklintimldgkksiaqdilysafdlvkektk
kdpmqvftqavenitpqleirtrriggtnyqvptevskrrkqtlslrwlvqyarlrndks
mdlrlaneiidaanktggaikkredthkmaeankafahfrwmakldfdrskehvnvgtig
hvdhgkttltaaiatvlskkglseardyasidnapeekargitintshieyqtekrhyah
vdcpghadyvknmitgaaqmdgailvvaatdgpmpqtrehillskqvgvprmvvflnkcd
mvddeemiglvemeirdllseygfdgdnapivrgsalkalegdavyedkimelmnavdty
ienpvkeldkpflmavedvftitgrgtvatgrvergrltlneeveivglkptkktvvtgi
emfrknlkealagdnaglllrgvnrddvergqvlakpgsivphtefeaaiyvlkkeeggr
htpffknykpqfyfrttdvtggvefeagremvmpgenvnlkvklispiaveegtkfsire
ggrtvgagsvtkivkmrqttivnnkkwfvvdaenqvlgrlaslvasvlrgktkptftpna
dmgdnviiinaekvkltgkkeknkvyyshsgypgglkartaeklreekptallekaisgm
iphtklgnqqrknlyvyagphkhqaqnperlevmekltkivleikglergfgntlavalr
rillsnitgiapfcvriegveheftalekvsedivtilsnlkkvvlnynedyitsnhltp
rvevqnkdveiatlvlklemflragrgyvdfednkkfifiamdsvfspvvnvatelntae
eqleetklgvtesaiklackilvahfqtigmeirllnlsmrsqnalaksgiktlnelaek
lkeiknlgeksreeiirklnnhipvllnevldnltlkengvyidltlgmgghskeilkri
gkliafdkddfainfeiiksdfkdfvdgiladlgisspqidnergfsylknstldmrmdk
leyilkygevknyiaskiittlelanlikstpqkllkknpaknvfqairievnneldsih
naslliisfhsledkivknyfqeltqelnlnsrsksaklriltkiiilgietshddssia
iledgkwsisqidifkkyggtipeiasrehvkniaidhiaytsepgligclqvgflfasa
lsialnkplikinhldghffsgaieikypalglivsgghsqiiyakfqivgetlddaige
cydkvssrlnlgfpggpvidkifdfsfsgiktqvlnafnniaasfqeainylikfklaie
sillgggvsankylreifpeikyatdngamiamcaylrmnlilmgmpgsgkgtlakelil
khistgnilrneiqelgklqgkyvsddilnemvkldgyprtinqakfldlitkrlsgrre
cpkckelvarkddesiakrleifetsplfeyykmlqpkrtkyrkpflqshdrkahkgnkv
sfgshglqavtsawvdsrqiesariaatrslgregnviirifphfsktskpigvrmgsgk
gspekwytpvkvntvvfeiqgvsderakealrlaghklpvkwkiiemsnliiknrinvvt
ntrkitnamqlvstsklhyiivtsdiglcgsynsnvinellvitlgtkgkiiytkfvnnl
iiefepsfplyvlskvselasrrvamesatdnadeiidlnleynskrqsvitqeiteiva
gamifelsranvadnsgakqvgvirvlggskkkvaeigdvvicsvkkalpsgdvkagqvl
kavvvrtkrntyrsngsyirfddnavvilkddgtpvgtrvfgpvareire-kypkivsla
levlniilfgmdvlaeeisilnikltyqdgetmlvtvrnrdvyiiastsknvnhsymelf
lfldslkrasaknvtvaltyygyarqdrkvsgrqpigaklmanllqkagadriisidlhn
psiqgffdipvddlkaqplalelnftivspdhggtvrarkfaeliiciidkrrtganqse
vmgilgeiknqnavivddiidtggtilkaakalknegakdvilvashglftkgfeifenn
ikevlitnsvfkklkivslasflsevisesiseiykmarilnieipnnkrvvisltyiyg
igkslaseickkavdentktaelteaqlsklrevakayttegdlrrevtlnikrymeikc
yrgirhrkglpvrgqstqknartrkgprktvagkkgkrkakkknissgvahihssnqnti
itftdekgnviawsssgkvgfkgtkkktpfaaseaakdaaqmakehgisqvrvemkglgs
gkdsarkqievwgikvteikdvtpiphngtrppkrmarslkkgpfaddhllkkvqaiidg
kakkpiktwsrrstifpdfvgltfavhngkqfievyvtddmvghklgefsptrtfsghgm
srytgplfkksrrfgysiletnkefskgrkrtyapgqhglsdyglhlyekqkvklvfgvs
ekqllktykkavkseitgtvllqllesrldnlvyragfattrrqarqlvnhghftidgkk
anipsmqiktgttvvlqftfdrvpertemhdikealvvefyakfyhystniaftlapiel
akrvdfmapgfinlvkinieyvsanptgflhvghvrgavvgkviynvlkagysvegeyyv
nnagnqinllarsvlywylklhkvedgyngkdilfgnkfilfeeilkdlwfdsvfyeyqd
gnslvlktsedkdrvlvksdksftyflpdiayhylkfkliniwgadhlgyiqrikaamld
iltlqlvrlikngqefkmskrkgtsvtlkdllkvsnkdsiffgmllrnskydfdidknnn
pvyivkysysraeldffqelikpnlltqylinlanlfnsfysesgliqayivlsnalkll
niklklhnlkptpnsrpekhrkgrghaagkgkqagkgqsgqnkrkghrlgfeggqtpwfr
rigkrgfknvnveyqvvnlssletvtleslfpvkvlakgkltkkhsvsqaareavekagg
kveelkyksevvsalvkefqyssvmevpriekivvnmtagkevnnskaieevlneltlit
gqkpyqtvakksnaawklrknmpmggkvtlrkdrmwdfleklitvamprirdfrganhka
fdkngnfalgikeeiifpeiefdkirrnkgldvvvvttaktakeskrllellgmpfdmai
khykpttngrrnmtsldykgdkptksllrilknsagrnnqgkitvrhhggrvkrfyrlvd
fkrnkdnipavvktieydpnrsanicllayadgekryiiapkgikvgqkvvsgediivgn
slplsnipegtfihniemqpgggaklarsagtsaqilgkddngkyvvvklksgetrrila
rcratvgmvgneeyslvnvgkaginrhrgirptvrgsvmnpvdhphgggegkqpvgrksp
ltpwgkkalgvktrktkkssnklilrrrkdainfetvigieihielktktkmfspveqid
lgypgtlpqvnkkavkyaimlakalnmqnlrfdrkhyfypdlpkgyqitqfyhpigregq
vnierihleedtarqsqldynragiplieivthpvlrssdeaclyvdairkivqtleise
grleigslradinisirplfsnkveiknlnslkniklaieeeiqtkkidelqvlrtktai
dyryfpepnipfiklsfissvnsllddihlalskiffaevvslanvisgkslkkliplrq
ekvlkfvlgklmkdtggqvnpykriliklsgegfankeiasqlkiiigvqvsivvgggnf
wrgvsaekngiprnradfigmlatemnalalqsgfekarvqssiniqkvaenyinektly
lnngevvifaggtgrpyfttdtaatlfaaeikaevilmgknkvdgvydsdpkknenakhf
skitydqklqvmdltatsmardnninlivfnllednsiikalegkihtevtktvvvglsg
gvdssvaayllkkn-ynviglfmrnwdslinndylicpqeldykdaqeiarqldiplyrv
dfvkeywdyvfefiseykkgrtpnpdilcnkyikfdlfakhafelktdyiatghyakmke
lyrasdknkdqsyflsqlseqlkkvlfplenltkdeirkiareqnlitaakkdstgicfi
gerkfaeflqnyipakkgnvlditqkivgehsgcfyytigqrkglnlggnsyyvcgknva
eniiyvaflesnsllanlsakfryrqedskaitpgqqvvfyciggavieeitiaiigrpn
vgkstlfnrlngrkisivddtpgvtrdrlykiidtggieikfqeqiqiqakiaieeadvi
ffvfdgeisnddlfimnilrkanktvlalanklegwyklgvd-ifpisalhgeglgeald
eacfklsiigkpnagkssllnkltneyrsivseipgttrdsvkeiidtagimrksklsvd
hyalmraslvesdltlvvidatelshfdsriigyalehkpivivinkwdlvekklrekmk
fsswmpvvfisakssridkliqvrenlnreikpnllanlileaqliqpaisnkggrlhiy
yarkskiptftffvnnkkyahfsymrflekqirefdfrgcpivinlknksvielidivkq
fdeklvldnvnlnikrgefvtllgpsgsgkttilrliggfewatrgeikfngvdikdlsp
hkrnlstifqdyalfphlnvegnimyglklkrvpkeemknldkwlddsdfkysywesyvl
qktefknkyfkrkltkeeidtvdkivnlvglqnnktkkitelsggmkqrvalarsliiep
eillldeplsaldakirekmqvflkqiqqelkltfifvthdqdealelsdriaviregki
eqydtpkqiydyprniwvakfignsnifnkvellnkvdalirpedidiviyrgsyyyiki
fvetanfavdetvylswtidsihlmkikdilsgwvsyfrgnekvcfveindgstinlqvv
fkgkpgsatvlhtpgsqevemqypiqnkeikletlreiphlrhrtkvlravmlirstlaq
eihkyfnfyymnspiitsndgegagetfevnnkatlgvtgqlhgesyavgfkkiytfapt
fraensntkkhlaefwmvepevafanlydminlaqnllknvlefefeflsnlkerielki
vdyrdaikelekfenkdikfgldlgteherylvesifkcpialinfpkafkafymhqndd
gntvaafdllipqvgeliggsqrevryeklkqrinelnisdfkwyldlrrfgdmgssgfg
lgferlvvyatgienirdsipyprtvdnikiynhqnvedekkyfikkpfsillpppnvtg
klhlghaldyipdtiirfkklsgydvlwlpgmdhagiatqskveseldlgkekflakwke
ihfrqqwtlglaldyneaftlskvnekvikifvelynrgyiykknravswdinlqtaisn
ievinketpqkmyyikyffeyltiattrvetmlsdvavvanpkdkrynlknkflihpitk
krlplifdeyvkikfgsglmklsahaeadieiiekletidkngyinwhkmerfearekma
nnylikaedisnvsysdrsnsvietlmlpqwfikmilknlkflpnryknlkrwmnnvydw
nisrqlwwghqipawygkmkvqqgwvqdsdvldtwfssgiaafkryypsslmvsgydlif
fwisrmiflslerpfkevfmhglirdkdgrkmskslnngidpievvekygsdalrwflit
ntapgmdirynawkisnklynvalyikwilnklktydfsiigyqfiftdlsswyieliks
vfkkilimlhpflpftsdylflidaiirkyrdniskkseitraqnilsnqnfiakapkek
ikleedklqmfnilekrfqkaiekyllkeedileitreiklalleadvnlkvvkefiskv
kekalsigklnpsmtkifhdelvsilggptvimmcglqgsgktttaaklafylrkkkasp
llvaadiyrpaaidqlvslaksqmdyfqmivkaalkndliiidtagrlsideklmqelws
peeilfvadalsgqdiinvasafhdklklsgsiitkldsdarggaalsirfilnlpikfi
gtgekisnidlfypdrmadrilgmgdvlsliekaqdermfsgnlnlddfmqqiaqinklg
kfskllkfmpgdkidsaekkltyqillssmtikerknpkllkqasrkervikgsgrsvqe
fnrllndfdlkilfvgdifgepgiilpkiifrkidfiiaqgenvsgrkgldllklnvnci
tmgnhiwsnpelirplnvnlrvtailgrafnvndffdafdsvivdfdfvdfhaettseky
vfglyldgkvdafcgththvqtndakilpngtayitdvgmtgpsaigankfkvsdfnavv
itlkiklinnrknnidiknqlqktelkngtffftgkmsifefanktnlneivknfflagk
lyninhileeeeiaqlciennfefsketkidgtnflddlikrapiitimghvdhgktsli
dkirnsnitsessgitqhtgayqivkitfidtpgheafsamrarganvtdivvlvvaadd
gvmpqtveaikhcknanvpiivfvnkmdkpnkdldklkgqlagvvieeyggsvqtaygsa
lknegikelfdeilllcevldlkanpkrfpigtviesrvdkrigalttiivqngtlykgd
fllvgsyskirtlsiepgcpavvtgfkpptagskfvgindekfakrlaskvinviiksdt
ngtaeaiknqendeakkvissnvgditendlmlakasiiftfnlkirenlknviykiied
ckildehvtpiyeekkigqahvikiftysklgtiagsmdtgvvrakvkvyrknklihegf
vqtlkrnlnevkevekgkdfgthlkdfnnievddvlefyedvrmakltketfveslkems
ikevmelveamkeefgvdptaavavavapgeaaaaktsvkvvlkadngkkvqiikavkdl
lggslmdakkivdnlpavvkenikpeeaepiraalveagaevsve
>1292033_0
tlyccgptvynfihignarpsmlmdifvrflnylqnvtdvddkiitraknttekdlsayl
qdltslnindtlipislkmdgmivyfdidysklsgfkleelildfvlwkktnlgvqwdsp
fglgrpgwhtecvllidtidihaggvdlkfphheneriqfiahkelaniwmhnghlqied
ekmskslgnvilvrdfvsqyalrwiflsaplninkdlidlntaidtlgfsadvlrehlim
glkvaivglpnvgkstlfnaitkveaanypfatiepnigivevpdqrldrlqeifnskkk
isttiefvdvagliskgeglgnaflaniretdaicqvvrcfdskditpirdieiinleli
ladeatlkkrlekinpkvksgektlinelltleteetkilksyqlltskpiiyvcnvniv
kicakieedlssgldqlivsyqtlglqtfftaearswqfkkgwtapkcagvihtdfekgf
ikvdvyaindlfegsekavkeagkmrlegktyvmqdgdicffkfnvkmriklkgydhaiv
dqsiakiiqaaeakvrgpiplptekqiitilrsvhiykysreqfemrthkrlleimdvlk
rvqlpsgvdieaiekkwqkfwkksyvldmfpypsgalhvghikgytatdvfarfkrmqgy
dvlhpigwdafglpaeqyalktgndpreftlknidnfrqlqkmgfsydfdkevntadany
ykitqqifkklyqhnlaekrdvevnwcqelgtvlandeiingimlrgehpvakkkmrqwv
lkitdyaekllqgldeldwpqsikdlqknwigksvgapvfttygvsyivlaenelvpktg
vfigveiwisdyvlstgavmavpyklrdwlfsrqrfygepfpvlytkqkiilvdvtlpew
vnfekretntmpqsagsswyfiaylltmqkwlpvdlyiggqehavghllyarfwthflyd
lgicpkepfknlfnqgmilpdgrkmskswgnvinpddvidhgadalrlyemfmgpldslp
wsdgldaslkwlnrckfntaisqlmvlvnafvkmlslfaphlaeelwevvafqvngklrs
ketliqiikeiavvdkivnivvsllntrnigimahidagktttterillhtgkihkiget
hegasqmdwmaqeqergititsaattafwkntrfniidtpghvdftveverslrvldgav
avldgqsgvepqtetvwrqatnyqvprivfvnkmdktgadfiysvksigerlgakaapiq
lpigaeenftglidlvemkayefdgkkqieipaellkqaqlrnqlievaveydeqlmmkf
ldgeeielksairkgvinadffpvlagsafknkgvkllldavvdylpspldipaikgiha
sdtpfsalafkvmtdpfvgkltffrvysgiltkgsyvlnstkqqkervgrilqmhannrt
eieevyagdiaaavglkntttgdtlcdekiilesmvfpepviqlalepktkadqekmsia
lnklaeedptfrtytdeetgqtiiagmgelhldiivdrmrrefnvetnvgapqvsyretv
klpgksegkyikqsggrgsyghvviefepnpdkgfewvdkitggriskeyinaaraglen
alqngviagypmidvkativdgsmhdvdsnemaykiaaslalkeavkkmnpvvlepimnv
evtvpdeyygdvmgnisskrgliegseqrgnaqtvkskvpltemfgyatelrsftqgrgn
ytmifshyaeapksiaeeiikksgkyrgtgrrktsiaqviltpaaldffpyatlvqdleq
pllatgdfditvkvngggftgqagatrlgiarallqasedyrkalrneglltrdariker
kkyglrgarrapqfskrkqkmvsgitpsgtmtlgnylgvvkrfiefqkelyifianlhai
tlntkeiaalyfacgldinkstiflqsdvkehsqlgwilithttmgelsrmtqfkdktdn
kayipvglfaypalmaadillydadfvpigidqkqhleltrdlairvnnkyskimdlqdp
tkkmsksspksiitmldstdqikakikaavtdsenlikydvsnlitiycelttsiaeawt
nknykdlkndvtlidpiqkrfqgairaqltqegleelklelknllevirpkvieelvear
nqgdlsenadydaarnrqaevearikeveslinrakvievkigstvefikivgaieadpf
snlisnespiakamlgkykitikkikqslyriyrpkdflnvaghknvieilknqikisha
llfagqrgtgktsvarifaktinclkcsncsdiveidaasnngvdeireiknsvkykvyi
idevhmltkqafnallktleeppvhtvfilattefakipqtilsrcqifnftkieeefei
diyylsdgalrdainileqlifliaqivkqikeivelllsllksmptinqlvkvnrkdkt
wktkapalninslkkkvisspqkrgvctrvatmtpkkpnsalrkyarvrltngmevnayi
pgeghnlqehsvvlirggrvkdlpgvryhiirgtldtqgvnnrkqgrslygvkkpkndhh
qsifkflkviykwlrkgdvkinskrillkendiveveicyedqnlvivnkpnlemhsldd
mvksylfvishihrldkltsglviyaknksmdiltekyyyklitgrkhqiraslylknpi
lndfryglsasklvfldylnkmldinyieqnfklnmrkaeknqlskeianyipnipheni
yfghddndnleitahweiatklglvdfekatklsgsrfliytglgsklvravadilltrh
egykeicplivnimqgtgqlpkfaedmyka-eqwliptsevpltnlhageilsnpikyts
ftqcfrqeagsagrdtkgmirlhqfnkvelvkivhqelellvqdaedilnifdlpyrive
lcsgdigfsatktydlevwfpeqnkyreisscsncwdfqarrmqtrfrdtklvhtlngsg
vaidrliaamle-geklilpmilrpyfrvelhhtkmsvmdavwnwkaiaftdhnvqafpe
iikaiygleamvffdlettglspedeiiefgaieltnitdqmleqafaeiygvllahnan
fdfnflsiidtlsvarvifnhrletlakktgvyydvahrgnydadilaevynilvknqkg
lkelyklvskshtqnllfssscydyieiqpiilkliinklvvatsdahytevyinskglg
galrttkemldefawleliyqivvlntkiaemiditpikdglftpkidnvklkqkcyqta
rmygealpeivqnrlekelnsiikhgfaivywishllvkksledgylvgsrgsvgssfva
ttskitevnplkahyrctnckysdfkcgydlpekkcpligdghdipfetflgfdgdkvpd
idlnfsgeyqpahnftkkmfgnnvfragtistvaektafgyvktinrlakegvkrttgqh
pggiiilpkefeiedftpvnypaddswktthfdfsihdnllkmdilghvdptalrmlrdi
tsidtipindkkvyslfcqingeitgaigipefgtgfvramlrtfadlvqisglshgtdv
wlgnarelinkanistvigcrddimvylllsftimesvrkgkglknvpdwyidsclkiky
mfpkahatayvlmayriawykiyypaeyyatflstradlaivyevllemfargikfsnin
feksqatlippfnvidslgevaisiinarkrissvkdlnrtqitqtqdelgildsladeq
lafkykdtlligqtsfdmraglkdkepikiydqkmklnqhkkfvlhdgppyangdlhigh
alnktlkdiiirfknagyyapfimgwdthglpietavtkvtfrklckyalnqvenqanqf
qrlgmftdydkyvtlthdyemselrlfekmykgliykalkpiywspssesaladseieyk
dvkspsvyvscdivntklviwtttpwtlpsnqliavgaekyslvfiiasdlieyvhplyn
kvvlghhitsesgtgmvhiaggfgeddylivkqhklapidnqgkvgvfyddankiitlth
syphdwrtkkpviyrctlqwfvnlepvkakkrlyvleertdwtisrqrlwgvpiigfydq
annlvlnkilayaleqidlgtnawfkepadlflpeeynknlkkeqdildvwfdsgssaia
lpfdvylegndqyrgwfnasminstikspyqklishgmttdekgnkmskslrngvdpiqf
snlgadilrlwvsstdftddqkigpeiikqisesyrkirntirfilanlvdqyslqfnqi
ynltmnyvtnlssfyldfikdilyirrrqvqtvlyeqllidvlrpilvhtieevysclnk
aqsvhllkimnlrddvnkaleiareakiinkgfeavelaqifivnsiifvikcqrcicle
cnnnvidmiveipkgssnkyevdektkrikldrvlyganfygmientldgdpldvislct
ptlpgvevsvrilgsikmidtgeidtklfgvfnddprfkdyqtlndnfflqykalqnkvv
ingwgsealeevkecqqryqeykdrlakgekdqilaewkaqglskilkgdvvkiiagshk
gelgpiialwvsvqgvn-vkkhvkpseggikvpakihvsnvalqdpkntrvgfeitdgkk
iriakksksqimfitfegidgsgkttalvlvtrepaeqirkilldteallfiaarkehle
kvikpalknniivisdrfidstsayqgsareigviqnivlipdltlffdiskvyqgykri
kvidaiideltwrglvkqitnqekivycgfdptadslhvghlmmivtlkrfglgfkpial
iggatgmigdpsfktervlqtaiskqltgidvkfvnnadwlkpislieflrevakyfnls
yllakesiasriqglsitefsytmlqaydfyhlytnctvqiggsdqwgnitsgidfitda
gftipllvksdgqkfgkesgaiwldasktseyefyqfwfnqaddlltflshimqkalaee
itkfvhkqrlteaffiidalitskrearefinkaiyvnkyllikkgkrkmakkitriakl
efmamqakpgaelaslginmpeftrqfndatkdragdivpvvitayddksfdfvlkttpa
aamlkkvakiqkgasnsrtqtvatltaedikqiaeyklpdlnantvqaamkqiagtaknm
gikvtgmeetvkeiekifgkgsimvlgetfssgsylldsalgiggypkgriieiygpess
gkttlalhaiheiqkqngiaafidaehsldpkycknlgidinkllvsqpdsgeqaldile
mlvksnsvdlivvdsvaalvpkseleaemsdqaigiqarmmskalrklnglisktnttvi
ftnqlrekigiifgnpetttggkalkffssirievrkgnseitgnkikakvvknktaipf
kstlvynkgidtelvdllveiitksgvwysyenqkigqgkvgqevlqgwvrkirklgamt
fidlrdrygitqlvfkteyviqqgivekrkinselktgeieikvfiinksltpfmiedst
edtrlayryldlrrpemqqnlilraklirnflddfleietpyfakstpegardflvpsrk
fyalpqspqlfkqllmisgfdryyqivrcfrdedlridrqpeftqldlemsfavaealil
lrlaykdaidlygtdkpdlrydlkihteqlkqfgftnstilinisqamgavrvclfkvlw
vvdfplfeysdrylaahhpftmpkalayaydlvmngfeigggsqritdpiqkrmfnaiel
snfgwfinafkygapyhsgiawgldrvamilasirdviafpknssgidvmnnapdyldel
nikimgqkvspnvlrlgivrdwesrwyawldqdikirkavfallkdavskidiertltli
iktarpaivlgqegkniqnivvvkktanknlkvnvkvveisnpdadatlvarwigeqisn
rasfrtvqklairkalksgvkgiktavsgrlggvemartegylegsvplstlranidyal
yeapttygqigvkvwinhgevldlpmftkseynfldslikiddyiyafyceknsmygvni
kpiigvsllciyaknrlgyvvivatrldyelnviktmgfsdyflvvadyvnfakkkimvg
pgrgsaagslvsfllritdidpleydllferflnpqratlpdidvdfqdnrreeileylf
ekygknvatittyqtigykmawrdvcrvvnkiskvivglprqsgthaagvilsqiqydms
yleelglikmdilglknlstlqdiitfrflqdtsgifqleskgmtliikmqvdsiqrisd
asalyrpgpqylankyeilkptfgiivyqeqvmqmlkvanfsyakadivrramskknefi
snainwiekfsnygfnkshsiaysyvsywlaffkanytcefyyikelkptvlifmplsti
kgignqilikagaldqkprgtqdiynyseirtpifelelfvrsvqtsdivskemyqftdk
kqrefvlkpegtaptvralienklyfktyylspmfryerpqigrnrqfhqlgievfdiev
ltiadvvvnyllterqkyielkkylqdcqtrfekntlrildckidatk--fddmismrdf
lnsklvrgldyytgfvfeiksqqtliaggrynnlvcgfgmglervllilslksafkqyna
kniiilmrknraekrdvladpvynsklvtrainkimwdgkrgiaqsiiydafdiikektg
qepievfnkaienikphlelkvrrigganyqvpvevsderqitlalrwlinyarlrnekv
mtvklaneiidasnntggsvkkredthkmaeankafahyrwmakeqfdrslphvnigtig
hvdhgkttltaaitkvlseqggaefkdyanidnapeerergitintshveyktknrhyah
vdcpghadyvknmitgaaqmdgailvvaatdgpmpqtrehillsrqvgvpkivvflnkcd
mvdddemidlvemeirdllteydfdgegapvirgsalgalngdakwvgainelmaavdey
iptpqresdktflmpvedvftitgrgtvatgrvergtvkvneeveiigleeptktvvtgl
emfrklldfaeagdnvgallrgvdrnsiergqvlakpgtikphtklkasvyaltqeeggr
hkpffnkyrpqfyfrttdvtgevtlpegtdmvmpgdnvemeitlikpvaieegtkfsire
ggrtigagtvisiekmkqttlisnkkwyvvdaegqtvgrlatqvalvlrgkhkvdftphi
nngdhvivinaekaifsgkkeankvyyhhsmypgglkrrtvavqrqldptkilerairlm
lpknvqganqfralhvfkgphpyaaqkpevlqimkqfmrpkfsvsplergfgttlgnair
rtllaatpgasvfairiagaaheftsisgiienvtriilnikqlilkidskivyasdlea
gveilnkdlliatvvldlvlyaknsrgyktfkdnkn--mitidsnyspvirvadtakigl
ekleetdgsisveavsiaskilvahleffiktveeldltqrslnclkragidtlreliee
iasirnlgrkslkeikekvaehtpvlltesidylqihpdkiyvdctlgraghaseilkrl
gklfcfdqdqqainfqiieanfnnivdgilydlgvssaqfdtergfsyrfdgpldmrmde
laniiyygdekfaiakqiistlqlvevikklpqkvlkkhpakktfqalricvnnelivlq
narlcvitfhsleekivknlfnkatqeisnnkrshsaklwvierkkilaiesscdefsvs
iidnhqiissqikdhqvfggvvpelaarlhvqnlnidylaytekpgligsliigklvaet
islyinkpilaldhiqghiygasiefiypvlamvvsgghtqimlvnfqvigsttddaige
cydkvarvlglaypggpiidklydfsysglktacinlihnfaasfqfatsivekleraik
tltvaggvsansqirkfvpkisyctdnaamiaklayeklnimllgapgsgkgtqaeklvf
iqvstgdlmrkeidklgieqgkyvpdnivnaivefdgyprtldqakaldllikrisnrlv
cqvckvlvkraddekvkvrletyqtlplinyykmlmpkrtkyrkphrvsyqgkakgakei
nfgefglmaldgawidnhqieaariamtrymrrdgkiwmriyphmsmskkpaevrmgsgk
gnpekwvavvkkgtimfeiaqvneevarealrlaahklpirckfvkmanlslkaeiasvk
nigritnamqlvasaklrwivinsnlglcggynlninklveiyaigskakivytkfvnnv
tlvfepsislylesqvseqasrrnamenatnngksledlslkynrqrqgaitqeiseivs
gamiqtlsklkvadnsgakevrvirnlggsvrkfsgigdiivcsvisatpgavikkgqvv
kavivrttrelrrsdgtyikfsenaavlvkddksprgtrifgpiareikeagfakiasla
pevldiyifglsklakevcilgieqkfadgeiivesvrgkkiyviqststpvnenlmell
iaidafkrgsaekinvvipyygyarqdrkakgrqpitsklvadlltkagadrvivfdihs
pqtmgffdipmdnfqtsilaneikcilvspdygglnrvhkvdsytiavigkrrpepnkae
iefilgdiqdkicfiiddmidtggtiisgakalkdngakdvyifachglfngpmvqaiki
vknvvvtntifdglkivsvaslladmiknsltevynmarisgveipndkrvvisltyiyg
iglstaqnvlktlisedirvkdlteeqiknisaeiskyktegelrrevslnikrlmeigs
yrglrhrkglpargqssktnartvkgprktvankkk-kkkikknipkgiahihstfnnti
vtisdekgnvlswssagalgfkgskkstpyaaqliseaaakgamdngvksvavevkgpgp
grdaavralqmagldinsikdttpiphngvrprkrmtrslkkgpfvdeslfkkvqsakdg
ev---iktwsrrstifpefigktfgvyngkefipvyitedmvgnklgefaptrkfgghgm
srftgstfkkarrfgfsiletgkefskgkkrvttpghhglsdygqqlqekqkvkymygls
erqfrntfarakklgilgtnflvllesrldnivyrlgfamtrqgarqlvshghilvndkk
idipsyqlkvgdvievkgefvrlperkelneinealivewynragvlattialisspiel
aesveiagpgfinvltinieyvsanptgflhvgharnatigsvlvnlwkagnkvqteyyi
ndagnqinilavtvfvhylwalkpensysgemydyqdkfkflkaikqqlkiehwsseyqk
dqaiwlkttldkdrplvksdgtytyitpdlathnlriklvnvwggdhhgyiprmraglld
iemvqmvrlikngqefkmskrkgtavwltdiqemvgkdalrymlasksshmdldldlvsn
pvyyakyatarctldnfteviaphqicdyiqiiakqfhsyyadlglvkavqvlensfdli
giemklnelkytpgskkkatrvgrgmasgkgktatrghkgqnsrsgvrpgfeggqtplfr
rlpkigftslnkkyfilnlsdlesinhetlilikilangtltkkdkisksaqteieklgg
kvevikykeqivpelfkelnyksvmqvpkiekivinmgvgdattdpkkldaavselekls
gqkpqvtkakkslavfklregmpigtkvtlrgkkmydfldklinvalprvrdfrgvskns
fdgfgnyttgikeqiifpeidydkvqrlrgmditivtsaktnkealallqkmgmpfemai
kkykpttngrrnmttidysktepekslvvsknskagrnnrglittrhkggghkqkyrvid
fkrnkrdvvgkiasieydpnrnaficlvnyldgekryvlfakgmevgmkiiasedikign
aaplknipegtlvhnvelkpgkggqiarsagssvqilgkdedgkyvtlrlssgevrkvla
ecyatigevgneeynlvnwgkagrnrwrgirptvrgsvmnpndhphgggegrtpigrksp
vtpwgkpalgvktrntkkaseklivrkrnkkknfeviigienhvelktktkmfspapeid
maypgslpsvnkkgvelailacnalnmkllkfdrknyfypdltkgfqitqqfnpiglngs
ieierlhieedtakqtyldynragvglieivtkpvirsadeacayveklreillflnvsd
vkmnegslrtdinisirpffsnkveiknlnsisnirkaidfevetrrfddtvlmrsksal
dyryfrepnifpiqlfwvasvniiltslemtvskmlisdvqsklniisskqtkiimpirp
erviktlmgqlmkisngnvnpyqtillklsgealkgdsisrqiielaglrlaivvgggni
wrgklgqelampqinadymgmlatvmnglalestirkvniysslpiqtvtndynfkkark
msegyiaifvggtgyayfttdtnavirayeiqaeailmakngvkgvydkdprthkdakfi
kkishqdqlgvmdltaaalakdanlkievfdmsgqnniikvlqnqlstiiekkvivglsg
gvdssvaaylliqqgyqveglfmrnwdsavnndvlicpqeqdyndalkvaeklniklhrv
dfveeyweyvfqfideyqkgrtpnpdilcnkyikfdkflnyavnlkadyiamghyagire
liravdqnkdqtyflsqltnqlaktlfplqgltkiqirqiareqdlitadkkdstgicfi
gerhfteflqnyianqpgdivdiknkvlgrhigvmyytigqrkglnlggmpyyvakkdlq
qkilyvsyllsnqctvkctakfryrqsdsqaitpgqqavfyclggavidrvivaivgran
vgksslfnriikekksivenkpgvtrdriyividtggitlkfakeikiqaeialqeadvi
ifvldsgvtnedkivakmlyktkkpvivvankydkylslgfgqaimissthgigigdlld
kvvtkiaiigkpnvgksslinslvgqermivsdlagttldavdllidtagirkkakvgie
kysylrstinnsdivllmidaspitdqdtnigglafeekpiiivankwdlveeeirsyfk
ylqyakiifisaldtrihkimeikqslttkikthvfneilnraqlinpapehnggrlkiy
yanqaylptfvlfvnnpnylhfsykrflenqirlfgfegvpinlifrerkilelrnvtkd
fdgkvvlkgisfnikegefitllgpsgcgktttlriiggfekpnsgeilfedknllpipi
nkrqfntifqsyalfphlnvfeniafglrvkktkqd------------------------
-----------------mieevakqirqvglegyeekkiselsggqkqrvaiaralvmkp
kvllldepmaaldvklrktmqtelkrlqreigitfimvshdqeealsmsdrvvvmndgni
qqigtpeeiynepenawvanfigisniisvvkfdgkidivirpedifidtfkgmlweviw
iiqtieyhpgqevsikwkyesihvmwikqliiarirsnrqgkavsfmvltdgttldiqvv
yktrvssivevltpdpqpfeiqyplqkkehsaeflreiahlraktktfnaifrirstaay
aihkffnfvyvhspiitgndaegageaflvakrasltvsgqlhaeafaqafknvytfgpt
fraensntakhaaefwmiepevafadlqdninliqemvkyvinqelefcdglidklnfki
ttytqaieilkkfevseiefgldlgteheryiceqvnkaptfvtnypkeikafymkqnpd
qktvaavdllvpgigelvggsqreddyqklisrckemkidqldwynnlrqygyyksagfg
lgferlimyvtgasnirdviafprtpknllkynhqlveqdqqlfkkpkfsiilpppnvtg
klhighawdslqdaiirfkkttgydtlylpgmdhsgistqvkveaklklgreqflkkwke
eyirsqwklglsldyiekftldavndvvneifvkfynekiiykgkqivnwdpiqqtaisn
ieviyreteskmyyfkylidylivattrpetmfadqclvvnpnddrykylnkqvinpvnn
qiipvigdeyvdsefgtgvmkctahdandfelavkyiclnpdatvnyagldrfvarekiv
nnllvkeekthqvgysersnaivepylsdqwfvkmildlqnffperfnvlvkwmqnandw
cisrqlwwghqipcwykqlyvsenwvqdadvldtwfssglwafknyfpsnvlvtgydiif
fwvarmifqtleipfkdvlihglvrdqenrkmskslgngidpmdiieqngadalrlfllt
nstpgqdirfscwnfinklwnasryvqwiltelnkyefglagfefvwdkfcswyiefaki
llkeilimlhsyipfvteeiyvinmilrefrnkiknskeilrskkilnnsdfinkakpek
iaqeknkyqfgdflskrmqksiekntlneenikdtlkeirlalleadvnveavkqivnki
kdkaagqdgvnahmvkivheelteilgkptvimmvglqgsgkttsaaklayhltkkekkv
lmvgldiyrpgaieqlvqlgqknvevfektakqalnfdviildtagrlqidpvlmdelny
psetllvvdamigqeiinvtnefnnklklngvivtkldgdarggatlsisymtklpikfi
gegesinalsafhpkriadrlmgmgdietlferavetrmfmgqfdledlknqlaqvakvg
slskimkmlpasqiedaqrklvfsilmdsmtlkerrdprvlkalsrknriikgsgrteke
fnelinsfemkvlmigdvyaspgryleqikkedidfivvngentthgkslfykdlgvdvi
tsgnhifknsdllkplnmkiavvnlmgqsf--nnpyqamdqflydillvdfhaeataekm
afawnydgiitafvgththvqtadqkilpkgsayitdvgmtgasiigvesfhpatlnavi
ieisidrlsaaqkhtnikkqlkatglidgvfiytepltvaeyatkinrseilkyffnqgi
llnqnailteeqmgelslefgfdfkkeasltkeniledlkerapivtimghvdhgkttll
dsiknsnvvteaggitqaigayqitkisfidtpgheaftemrsrganitdivvllvaadd
gvmpqteeaidhaklagvpiivfvnkidkpgadanrvkielmglvaeefggeipfiegsa
kqkinidkleeaiiliaelqnltanpnkfasgvvleahldkakgpvasviiqqgtleird
mvvagsygsikhieaepskpvviyglnvpragdkfvvindekmareiaeksinliiktdt
qgsaealkgsniagvknivrasvgaislsdislatttivygfnvrvrkkaeniiykliee
leaakgildpefkevvlgqaevralfrhsaigtiagfytegvipakirvlrngvvvydge
inslkqakedtreirqgfeggltiknfndikeadiletykmel-maitkediikaleemk
lnelndlvksiedhfgvvasvgvaaaaapeagnaapsevsvvltavgaqkvavikvvkel
tgaglmdakkmvdgtpvvikenikpeeaeemkaklveagasvdik
>1318617_0
tiyncgptvyndvhignlrpvitmdvlyrylfyvhnitdiddkiinksikqeelklseyl
kildqlnildvlpkvsdnidgiivyfdvsygvisgqktenllldfvlwkktdkginwvte
wncgrpgwhtecvylinnvvihgggvdlkfphhenenaqnlamnplakiwmhvghinvnn
ekmskslnnfvlakdilkeftirwffyqaplnysievmdlnlpfnvlgllsdlirselkm
slsagivglpnvgkstlfntitrveaanypfatiqpnvgvvkvkdqrlidlanlinpeki
tfatctfvdiaglvskgeglgnqflanirevdaichvvrcfkdkditpvrdveiinleli
madlnvvtkrysivaakhksgdksvltklkdwdkeetliiknynlltskptiyianidil
pisvsmefeisigidklittydllglktfftfetrawtfksgmtapqcagiihtdfekgf
iraeiysyldlleksevtvkekgkmhvegkeyimqdgdvclfrfnielrikllsydpsll
dksvkriieiakcelkgpiplptktekfticrsvhvnkpsmeqferrthkrliilieslk
rlsipsgveiqliekkwqkkwmkayildmfpypsgqlhvghprgytatdifarykkltgy
nilhpigwdafglpaeqyaistnnhpkeftnkninhfrqlqklgfcyhpnkevnttdpny
yrwtqwiftklfehdlaeirdvdvnwceqlgtvlaneevldgrmvrgcfpvvkkpmrqwi
lkitkyadklldglneinwpehlkaiqrkwigrsagaeafttygvsfiaiaehplaeqtg
vftgvpiyicdyvlmtgilmgvpyklkdwlfsrqrywgepfpivfdennphlvklilpew
vnityretntmpqwagsswyylgyllkfkrwlpvdtyvggqehavlhllyarfwhrflyd
igivpkepfnevinqgmilpngekmsksrgnvinpdeiiihgadalrvyemfmgpintlp
wnegingvrkwldrvnfnvaisdmmvfvnafliilscfaphladelhenlpvmingkhrd
qeqalkikkiifvenkilnilipmekyrnfgimahidagktttserilfltnrihkigev
hdggatmdwmeqekergititsaatycmwrdhelnlidtpghvdftveverslrvldgav
avldaqnnvepqtetvwrqaskynvpriiyvnkmdkvganfeaaiegvkdrlgakgiaiq
lpigaenefkglidllemkayyysgneikdippelvdkanyrnimieeivnyddavmeky
lngeelemkkcirkgtiscqifpmicgssfknkgvskmmdavvdylpspldvppikaynp
sddkfvglafkvatdpfigrltfvrvysgvlksgsyvmntnkdqkerisrlvkmssnart
eideiragdicaviglkttttgdtladesatlesmkfaepvislavepktkadqekmsia
lgklaeedptfrtytneetgqtiisgmgelhldiivdrmrrefnvqvnvgapqvayretf
tvegvaegkyikqsggrgqyghvvvkyspnpnkgvefedaivggkipkeyiksinngiie
atktgplagyplidikatlfdgsyhevdssdmafkiaasmslkeaakncglvllepimrv
ditvpeqyfgdamgdissrrgniigteqkanaqiikaevplkemfgyatdlrsftqgrgn
yvmqfghyaqapksvteevvkskssykglgrrktsiarvlmtpelneyfpsvfliqnlqq
plvltekfdiaikvigggfqgqsgairlgiaralvsfdenlkpilkkakmltrdsrkker
kkfgkygarrspqftkrmkkllsaiqpsnqltlgnyfgaikqyvalqhqsyifiadlhai
tnnkinavclytacgidlklnhvfyqsdvpshtelahilmchtymgelsrmtqykdkang
tetipaglftypvlmasdillydaevvpvgsdqkqhleltktlalrfnkkyskimdlanp
eikmsksnekgtiflledieitrkkimsaktdslnkvkfdvsnlmtiyhlltismeeiya
nqnygvfkkdlahlgniqakyantkivnlsrdglkkvqselrelidvkrpaiikaiqear
eqgdlsenadydaaknqqgeienriaelkniinkaeiievkigsrvqiyhivgeveadpd
nnkisnqsplaksmlnkykikilkiemslyqkyrpkkfkdvlsqevvlktltnaiqinha
yvfagpkgvgkttiakifakavncnqceacvdvveldaasnngvddirnildstkykvyi
ideahmltngawnallktleeppmyvifvfattemhklpatiisrcqcfefhrleqsiki
tivslakgsardalsildqvvfglinlinnfldklifnvlifsmmptiaqlirkerkskt
ykskspalsyntlsnresanplrrgvctrvgtmtpkkpnsalrkyakvkltnkqevlayi
pgeghnlqehsivlvrggrvkdlpgvryhivrgvydtqgvanrkqqrsaygakkpkndan
lridkfvreiykllrtkkikvnqhkvrinlndeivfkvvyednnllivfkpglvvhtlin
qvtnylftptlinridlntaglviiaknrssiilnrkfylelltgrthqirahmylghpl
vgeqkysliaykiifleylnnmidvkllrndfklrqrnqirnneskkvassipnipddsv
vlgldendnkeikahwelgeslklfdparairlcgsryniytgkgakliralinftldfn
sgfyelppvlikalygtgqlpkfdedlyhm-glylsptgevqmtnfysgeildypyrftc
ntscfrseagsagkdtkgvirqhqfyktemviisnkeheymtrnaemilealelpyrrii
lctgdmgfssaktydlevwlpsynaykeisscsncvdfqarnmmlrykdkeychtlngsg
laidrlwaavvekdgsilipkqlrkyfrsevlhtkmsafdgihgwkgigiadrnvhnypt
ilkilygvelyvifdiettglyneddliefagydkvnitnemldealkriqtvlvahnga
fdyrfiniidtlqlsrainhhrlgvvaklfnieyndahraeydtnvlyqlfityvkdqkg
fkplykivsdsntkhfilmnhpydyilvasdaikrivnkkviatsdayylrvyvnskllg
gklrttkdlikefsflnlikeivitnpelfnsinlkpiktslyppiidnvkiakyvqdrl
klygdkihpiiqsaldkeidavfkykysiiywvshllvkkslddgylvgsrgsvgssila
yllnitevnplpphyickkckhiefddgfdlkpkqcpmfgdghdipfetfmgfkgdkipd
idlnfsgeyqhahqfirdvfgahvfrsgtistvadktafgyvkninwivksnvkrttgqh
pggiiviprdmeicdftpynypadedwytshftyflhdcllkfdvlghddptklkildks
tnvhtisfyddkvlrlftdveneptgalglpefgtdfvrqmlcsfadlvrisglshgtnv
wlqnsrdlisqlklseviscrddiminlivafnvmesvrkgkgikkvkdwyinscqkiay
lfpkahatayvinawrmawykiyyplhfyaayfsinahkipvyevmlemfargfkfanvd
lkhslpqlippfltipglgfgafmlhkgrepyiskedlnrakvqtpvedlgitnglkenq
msldykntliinktdfemkanlkdkeplkiyqkilkqnknnqwvlhdgppyangnihvgh
slnkiikdiivryhlnghysplicgwdthglpiehallkserrtnctfafdnvnnqlkqf
krlgivsdfkiyvtlnkefeydqlklflamvqkmiyqdfkpifwscsshsalaeaeieya
dteahsiyvafkinndyiliwtttpwtipsnvavavhpdsylriyviaknrltyvhplyn
piiladyvtidngtglvhnasgfgpedycackkydicpinengvvgvfyekanpivifih
siaidwrtkqpviyratkqwfvnievihnkqqlmmisnrkewcisrqrvwgvpipiiy-r
ndepifdklinhcielihygtnawfsksvdffltdeynynyrkeldimdvwfdsgssynv
ltadlyfegndqyrgwfnsslicsiavapykrllshgftlddqgrkmskslgntidplkv
cdfgadilrlwaansdysedvriskniltqtaeiyrrirntikfilsniadwyvlnfmnv
vktlnlatiklsswyfdlikdslycrrrtiqtvlywilfmsvlapiiphtleevykfsnk
kesffleaffnlkdevytkletlkksgaikknnetkelkqylnvavvelivrcercicsr
crnnvvnvtieipkhsnvkyefdrktkqivvdrilygpsvygfipdaldgdeldilvfad
cfnpgvvvptrilgamsmvdggetdtkligvidcdpryknyqtlkddffetykrlqkksv
vgnfhdwalkeytecqhlmeeygkmdkdefiklmqskhpekyrqrikkgdlvrlisgdea
tkeglvlkvtaiveglnivkkhkkankggivfeapiplcklalvvpkaskiayklknnnk
vrfvkktqseiffivfegpdgsgkstiavvftrepaedirrillnaeallyaasraqhvs
dfvlphlkdkdivicdryihsslvyqgfarklgiinkfaimpdlvfiimvdkvyegyqnm
vvidglikeltlrnvinnitndkkllyvgfdpsfhslhlgnylmlvtlkrfmygysiyal
iggatgqigdpsgkterklldaisnqinklnakvinnrvfyqdmdvfsflrivgkeinvn
yllekevinkrlegisyaeftypliqgydflqlykkihcqlggsdqwgnittgielirkf
gitvnlltksdgtkfgkesgaiyldsnltspykmyqflvnqqdsaltfysryaqnmlaqa
ivkdihgmhtselffnidllinsktnarqlitngisvnkfsylkkgkrnkekkitriaki
qliggqakpgpalasiginmaeftkqfndltrdrngdvvpciitayqdktfdfvikstpa
svllkrvakiekagknqltdnvatiskeqaleiakakmadlnaydeegalrmiagtakqm
gikikdvdlalkqievqfgkgylssftdviptgsiqldkilgvggypkgriieifgnesc
gkttlalqaiascqklggktayidlehaldakycqangidlsqmllaqpdsgeqtfslin
alvktgvidlivvdsvaaivpeselqgefseqtiglqarimskglrilqpllakynttii
finqirekvgvfygsnetttggralkfyssvrielrrsgiecvgiksvakivknkvappl
ykefyfdrgidneiidfainilqkkgvwyyygnekigqgkinqeisygwikksrklgsli
fidvmdrygviqvvasvqsvihkgivnkrkinhimingdieviaelislatlpisietvn
enirlkyryldlrrsdlqnnlklrsnvmreyltdfievetpylskatpegardylvpnra
fyalpqspqiykqllmvsgllkyfqvarcfrdedlrsdrqpeftqldlemsfvlienllf
lkmsykqamneygcdkpdlrfdlklnrkyakdahaqgsifliavnqalgavrnnlyqfvw
ivdwplyefserymaahhpftspsataraydivlngyevgggsirisnavqqrmfaslgl
skfgfmlkafaygvpvhggialgidrimmlltsirdviafpkdskgydqmmdspselsel
hlsvmgqkvnpngyryginknwqsrwvswllqddkirkyifknykdqidhieiertidlf
iycgqtglilgkenenlkklsqigkivgrkikvninairhnnvawsarviareiadaien
rvsfrlaqkmaiskvmrskalgiktnvsgrlggvemareegysegvipmntirsdldyal
eeahttygligvkvwinrgeifkftnichsyysflmssltvddiiyvvltdfnvmyganl
kpiiglhilyliaknnhgydlfivkrlkheldiindmgfndyflvvsdyvsfakngilvg
pgrgsaagslvsyvlgitgidpiehhliferflnperstmpdidvdflderrnevieyvf
nkygvhvahiitfqrmkaklairdvgrainkltskfqdfprqnglhaagivlsctqysme
yleplglikmdvlglsnlstlnqiivfnfisnttgifqlespgmtlikrikpisiedisi
csslfrpgpqylknkkkilsatynviiyqeqviqivkiagftlaeadlfrraiskkntfi
nggvktifefanygfnhshslaysyisywlsyfayyyplefyyiskappdlniifgfdav
kgigyknliyagaldqkirgtedwygysliktpviennlfvrsikssdivkkefydftdk
gdreivlrpegtapviravvenklllkfyylepmfryerpqsgrlrqfhqfgvecidaet
ilmakltinnigtsrqkwielkvyfndsverintnplrilddkvdgtkifvknapkidqy
lsntlvrgldyytnivfeingqptiigggkysklvigfalgierlaillklkagfklkqs
qyifiimrknqakkrnvlpdpiyssklvtkainmlmwdgkrgqaqnilygaferveektk
kpamevfnqalenimptlelkvrrvaganyqvptevsqdrkvslglrwlilysrnrsekt
mldrlcgeiidaanntggavkkkedthkmaeankafanlrfmakqkfdrskphvnigtig
hidhgkttltaaictylskagsaeardyasidsapeekargitintahveyttknrhyah
vdcpghadyiknmitgaaqmdgailvvaatdgvmpqtrehillarqvgvpkivvfinkcd
mvpdaeiielvemeirdllnkygfdgdnspvikgsalkalqgdaqweasikelldavdsw
iptpkhdtekpfllpiedvftisgrgtvvtgrvergsiklndeveivgikptvksvvtgl
emfhkmldyaeagdnagvllrginrediqrgqvlakpgsikpykkftaqlyvlkkeeggr
htpflngyrpqfyfrttdvtgsiklkdgvemvmpgdnteitveliapiaieqgskfsire
gghtvgagtvidiiemqkstmiknrqwfmidargavlgklaeqvanllrgkhkadftpnv
dcgdyvivyhaneiiltgnklekenwythsqyigglrtrsgkimkekyaeewlttavkgm
lpknrlanrmitklhvfsgekdfaaqkptvltamekflkykfeiaplergmgntlgnalr
rtllfdipgaslfaikindvahefqgidgikedvtqiilnlkglvlkidenavhgsdiea
gfdivnpdlyicslklemslyatrgrgfttfsvnheriiiatdsdfspvlrvadsvkiss
drlvitngsvssnavafaakaltehltpliiqieninlsvrsynclkragiqtieeltye
iehiknlgrksmreivrrltlhipvlakevleslninpagvyldgtagmgghsqliankl
gklicldqdqfaikviivknsfsnivdgvlldlgvsspmfdvergfsykhegqldmrmdd
lkdifaygesfeavahaiittnelveiikdvstktlhkhpariyfqalrmevnnelnvlk
kgrmaiityhsledrlvketfyhytneindnnrsrsaklrvierviiigietscddtsia
iiadgkktftkfkdhqkfggiipelaarnhanhllidyiaytaypgligclhtgkvfakt
lalvlnkplikinhmlahafsfsisikypflcldvsgghtiiylfkyriinqsnddavge
cldkigrilklpypggisldnqkpfsfsgiktfitnklhqigssalkcfdeimklnyyiq
ylaigggvaansllrnelvdkkycgdnaamiahltyltiniillgspgsgkgslakqlvy
khfstgdlfretmnplskqrgdlisdditnamikldgyprnlkqaeftalaikrisgris
cpkckelihrkddesakhrfdvyqtqplinyyrmmqpkrtkyrkphrtkydgkakgnkyv
afgeyglmategnwvsdkqlealrvvlskaigtvgklwirvfpqlsltkkplevrmgsgk
gnpefwvavvkagtvvceiagipeaqmkealrkagnklnvktkivkmsslnirkrinavn
ntskitqamklvatakvahivisstlglcgsyninvckhldiivignkaflsytkymnsl
nidfipnipffteshlcefssrrnamdsatenakelinlkleynqvrqekitqeineiva
gsmiqfmsrlnvadntgakevgvikilgnsrqryasvgdvvkvsvksatpngtvkkgqms
lavivrvhkqvkrangnivifddnacvlikedktpkgtrifgpvarelrdkgfmriisla
qevlnikiiglthlankisytgiemhfadgeifvktvrhqtvivvqslikpvnesimell
icldalkraaaeriivitpyyayarqdrkangrepitskllasllevaganhvvildvhs
sqtqgffsipvdtlsvslliaeanlcvvapdyggvkrtrdiakllvaildkrrpkpnqae
ilnvlgdvkdkdclivddmidtagticlaaqiskkqgaksvnvlathgilsdplkacfke
iktlylsntidkhvvvvdisnwlagivdkslseymmmarilgvdipnnkkiktsltyiyg
igdsrameictkavdpekrtgelteselasirevgikftiegdlrrdtamnikrlmeinc
yrgqrhrhnlptrgqrtksnartrkgprktiankkvekkkrkltdvngcahihstvnnti
itmtdingnciawssagaigykgskkstpyaaglaakeaakaamdlglksvkvfvngtgq
gketairsiaaagleitelndvtplphngcrppkkmsrsskkgayvepslmkkvlamkda
pkkktiktwsrrsaiypefvglnfevyngksfvnvfvtddmvghklgefvptrifkqhsm
srytgsinrksrrlkfsilennkeflkgkkreyvpgqhglsnygqqlaekqklallygmn
nrqfarvfrlakkmgsnslnllillesrldslvyrmgfaptrraarqlvnhghvlvdgkk
vdipsyivsvnseisikgkyirfperqelneinetyviewfsrfgdfttnvalsigaflf
astvnavqpgfinlrtwqiefvsanptgllhigharnaaigdtlanilacgydvvreyyi
ndagnqieklalsvlirylnlylpedsyhgseiifherytlldliaetlemdiwfpeyta
dnatwlkttldkdrvliksdgnytyflpdiayhtikmktidiwgadhksyadrmkiamle
ilimqmvrlikngeefkmskrtgnsltlndlveaigkdparwylvsqtthleidvdkann
plyyvqyayariylatyemtlevniltlyltnlaktfhayyaqlylvkavqvianglkll
tikmnlhnlkytkgarghkrrygrgfssglgktsgrgtkgqharkslrigfeggqtpiyr
kipkvgfnnynkniyvinldqiivinrenllpikligshkkdakeliskpllskltaaka
kvelliyrekirkalmaefglknvmevpvlekicinagigdassdaklietaakeiqait
gqkpvltrakkaiatfkvrggqpigvkvtlrgekmwnfvenlvnvalprvrdfkglpyns
fdnqgnytlgikeqiifteinfdevkrvrgfnvtfvmstnnkdyarsllkaiglpivmai
ktiktrgsgkhttvlidyktstpykpllkkiqnksgrnnrgiittrhhgaqhkrfyrlid
fkrnkdnipatvktieydpnrtafislvvykdgekryilaprdlkvgdviisgedikvgn
slcvknipegtfihnielspnkggqlirsagssaqvlgkdetgkfiiaklssnevrkipn
daratigsvsnpdhnlvtlgkagrsrhmgirptvrgsamnpndhphgggegrqpigydap
rtpwgkrhmgvktrstkkasnaliirrrngkknfiptigvevhcvlntkskmfspskpld
lgmpgvlpsvnraavkkaiilaktldmknlnfdrknyfyqdlpkgyqltqqfmpigtngk
inierihleedtakevfldfnrcgcplieivskpdihsvdevlaylnklkrilifmnisd
gkmedgslradinisiapclgtrielkninsfasiqkainyeiatfrwdetifmrskevv
dyhyfaepniitlrlpfvqdveqllndyhlytltwvvvelpnylkelngkhaktlfplrk
ervikmfvglimketsgqanpkqtillkisgeffkdneianqikvlttynigvvigggni
irggtstlknvarttadqmgmiatlinslalrdqlrkvdlyslipiptiarvyninemkh
lannhviifaggtgnpffstdsgialraletdakailmakngvdgvysadprkvknakry
dkltylqnlqvmdltalsllkdsgvtvqifnadedkcfikaltnkistkmtqrivlgmsg
gvdssvcafllqqqgydvvglfmqnwdevvnydikncnaakdykdalsvgnklnitvyyk
efidaywkevfqvvneynkgrtpnpdilcnkyikfnrfidyakelgidkiamghyanvvy
lvrakdehkdqtyflcwlneqlsktifplgkftkdevrkiaaannfinwnkkdstgicfi
gerkfkeflmnyiqpkkgdivdvvykkiathegimyytigqnrslglggmkyfvckkdlk
nnvlyvcylsstqailnrpvlirfrhtgqlavapgqfavlyclgggiiektkvvivgkpn
vgkstlfnrlihekraitndepgvtrdrlytlvdtggltikfqkkiqiqvnyaleeadli
lfitslgidaddhfitkllkkkcknvilvvnkcekfyslgfgkpyyiasehgigtgdlld
aiilpfciigrtnvgkstlvnailnedrvlvspiahttrdsvdtiidtagirrkgkiqve
kyailrtaisrskmillvldgsefneqdevigglaykaiptiivvnkwdniikiirskfk
ylpwapivfisaknkrlhlifemhkqlnikvntsllnecilkmqslvpasmfkggrlnis
yatqgqvptfviftndpkylhfsyarmienlirnfgidrvpitvyykdknfikleniskv
ydgylaveninfninrgdfvtilgpsgcgkttllkmiagfenptsgkiivdnvdiqnlpi
nqrptatvfqdyalfpnmnvyqniayglkimrkrlnqikeidkrinnlnklrsywdnype
lklqyqtrfttrkltkkeidkvrdviqtvglvgsenkypndlsggmqqrvalaraivvep
dillldeplsaldakvrkqmqlelkelhrklkltfilvthdqeealflsnkvivmskgki
qqidspkkiynapnniwvanfigegnfvvhlsfgdkvrlmfrpedidivnymgetfklsi
saktyayevgstvgiefdfkyahclaiaelikgwirtnrdsgkigfieaydgsnigiqvv
yksrtgaaiynfnsrsq-yeivfplqkkqhsmeflreiahlrgrtktmqaamsvrnrlmf
aihnffgfkwiatpiitsndcegagenflitpqasltvsgqlnvetyaqsfgrvytfgpt
fradrshtnrhlaefwmiepeiafidlpqlialeeafiknicqeeikffteikdrlnfkk
leyrdaiellkqfedndiffgkdlaseheryicekifncpvflmnypkdikafymklnpd
netvaasdllvpgvgeiiggsqreddynklmertktlnidsiqwyidlrkygyyassgfg
lgferlvmyilgienvrdtipfpryegkiskfsfkdiehtnhyfdkknfsiilpppnitg
hlhlghawdtiqdviirykklqgfntcwlpgmdhagiatqtkfdkvld--kkaylnnwvs
eqihsqwklgfalsynetytlddvkklvdnvfiklyekgliyqdykltnwdvklksavsd
ievihkpttgkmyyfkyyleyltiattrpetmfgdiaifinpnderykylnqyainpvnq
rklkiyadeyidikfgtgvmkctahdfndyelakkhsvmnldgtlaysgldrlyarnkiv
ldlvvkiendheigysertneviepllskqwfvkmlyqtltflpprfetlttwlekindw
cisrqllwghkipvyyseiyvgkgyeqdpsvldtwfssglwpcscfypvnllvtaydilf
fwvarmlfqcnnnplkqilihglvrdannkkmskslgngiepndvideygcdalrlflin
gstlgedlrfdmtnflnklwnvhnllswmidqfdeynfsvlvidfvwntycntylelihp
iyqkisiilhpicpfiteniyvigvilrelriniksineikrsesilgnknfiakasqek
vqnekdkyalksfissivakhmskktiaeedvtellkqiritllsadvnllvvkdlikni
raktiggpntdaqmlnvihdelqtilggpvkimlvglqgsgktttagklarhaidk-kkp
llvaldvyrpaaidqlrtlanehsdfyektafealnnnfiifdtagrlqtneelmnelvk
pdeilmvvdsmsgqdminvasefheklnltgfiitkldsdacggvalslthllnvpiklm
gvgermgnldifypnrmadrimgmgdimslaekardtkmiagkmdledlllqtkqmqklg
slgsiakmlpnqdfdaaeekivwtilmnsmtlherrnprlfkqpnrkirvlkgsgrkpee
fnklintwe---------------------------------------------------
-mgnhtwenndivrplnlkiritnllglstsasnpflvmdklledihivdvhanatsekn
aflcaynnqvsaivgththipttdakim-nntayitdigmtgpgiiganklepmtfcavl
itfkikqiykildnrdlksqfkktgvkngvfifskpltveelsqklnksdilkfffmkgv
mknintlldeneigelclefnfdfekrieidetnilsdlkprppivtimghvdhgkttll
dyirntcvageaggitqsigayqvkiitfidtpghaaftemrargahatdivilvvaadd
gikpqtieaidhakaakvpiivfinkcdkpninidnvlsqlseltsekwggdtitvegsa
ltgmgvnklleaiitlsqvmelkanpnrlgmgviieanldkglgpvasviiqngtvakgd
mliagaygriramlaypaqpvkitglnvpqsgdhfvisnnekdikeiaekrliiilkadv
hgsleaiknmnvdgvsvflrgatggitksdvelakagiiigfnvkvkdlandiiyrlset
veimkksldpiyveeetaeaevkqiwtyskvgtiigcgnsgeindqarvlrdgvviaktk
iaslrhgkeditkissgkecgitlenfndvkvgdiiqtfkivemakltkeeivaslkemt
lleindlvkaietefgvsaaapvaaaagpakt-eaptsvtltltdagaqkvaaikvfrev
tgvglmeakqavdkapakvkeglkpeeaeeikkkfeaigakvkid
>1318617_1
tiyncgptvyndvhignlrpvitmdvlyrylfyvhnitdiddkiinksikqeelklseyl
kildqlnildvlpkvsdnidgiivyfdvsygvisgqktenllldfvlwkktdkginwvte
wncgrpgwhtecvylinnvvihgggvdlkfphhenenaqnlamnplakiwmhvghinvnn
ekmskslnnfvlakdilkeftirwffyqaplnysievmdlnlpfnvlgllsdlirselkm
slsagivglpnvgkstlfntitrveaanypfatiqpnvgvvkvkdqrlidlanlinpeki
tfatctfvdiaglvskgeglgnqflanirevdaichvvrcfkdkditpvrdveiinleli
madlnvvtkrysivaakhksgdksvltklkdwdkeetliiknynlltskptiyianidil
pisvsmefeisigidklittydllglktfftfetrawtfksgmtapqcagiihtdfekgf
iraeiysyldlleksevtvkekgkmhvegkeyimqdgdvclfrfnielrikllsydpsll
dksvkriieiakcelkgpiplptktekfticrsvhvnkpsmeqferrthkrliilieslk
rlsipsgveiqliekkwqkkwmkayildmfpypsgqlhvghprgytatdifarykkltgy
nilhpigwdafglpaeqyaistnnhpkeftnkninhfrqlqklgfcyhpnkevnttdpny
yrwtqwiftklfehdlaeirdvdvnwceqlgtvlaneevldgrmvrgcfpvvkkpmrqwi
lkitkyadklldglneinwpehlkaiqrkwigrsagaeafttygvsfiaiaehplaeqtg
vftgvpiyicdyvlmtgilmgvpyklkdwlfsrqrywgepfpivfdennphlvklilpew
vnityretntmpqwagsswyylgyllkfkrwlpvdtyvggqehavlhllyarfwhrflyd
igivpkepfnevinqgmilpngekmsksrgnvinpdeiiihgadalrvyemfmgpintlp
wnegingvrkwldrvnfnvaisdmmvfvnafliilscfaphladelhenlpvmingkhrd
qeqalkikkiifvenkilnilipmekyrnfgimahidagktttserilfltnrihkigev
hdggatmdwmeqekergititsaatycmwrdhelnlidtpghvdftveverslrvldgav
avldaqnnvepqtetvwrqaskynvpriiyvnkmdkvganfeaaiegvkdrlgakgiaiq
lpigaenefkglidllemkayyysgneikdippelvdkanyrnimieeivnyddavmeky
lngeelemkkcirkgtiscqifpmicgssfknkgvskmmdavvdylpspldvppikaynp
sddkfvglafkvatdpfigrltfvrvysgvlksgsyvmntnkdqkerisrlvkmssnart
eideiragdicaviglkttttgdtladesatlesmkfaepvislavepktkadqekmsia
lgklaeedptfrtytneetgqtiisgmgelhldiivdrmrrefnvqvnvgapqvayretf
tvegvaegkyikqsggrgqyghvvvryspnpnkgvefedaivggkipkeyiksinngiie
atktgplagyplidikatlfdgsyhevdssdmafkiaasmslkeaakncglvllepimrv
ditvpeqyfgdamgdissrrgniigteqkanaqiikaevplkemfgyatdlrsftqgrgn
yvmqfghyaqapksvteevvkskssykglgrrktsiarvlmtpelneyfpsvfliqnlqq
plvltekfdiaikvigggfqgqsgairlgiaralvsfdenlkpilkkakmltrdsrkker
kkfgkygarrspqftkrmkkllsaiqpsnqltlgnyfgaikqyvalqhqsyifiadlhai
tnnkinavclytacgidlklnhvfyqsdvpshtelahilmchtymgelsrmtqykdkang
tetipaglftypvlmasdillydaevvpvgsdqkqhleltktlalrfnkkyskimdlanp
eikmsksnekgtiflledieitrkkimsaktdslnkvkfdvsnlmtiyhlltismeeiya
nqnygvfkkdlahlgniqakyantkivnlsrdglkkvqselrelidvkrpaiikaiqear
eqgdlsenadydaaknqqgeienriaelkniinkaeiievkigsrvqiyhivgeveadpd
nnkisnqsplaksmlnkykikilkiemslyqkyrpkkfkdvlsqevvlktltnaiqinha
yvfagpkgvgkttiakifakavncnqceacvdvveldaasnngvddirnildstkykvyi
ideahmltngawnallktleeppmyvifvfattemhklpatiisrcqcfefhrleqsiki
tivslakgsardalsildqvvfglinlinnfldklifnvlifsmmptiaqlirkerkskt
ykskspalsyntlsnresanplrrgvctrvgtmtpkkpnsalrkyakvkltnkqevlayi
pgeghnlqehsivlvrggrvkdlpgvryhivrgvydtqgvanrkqqrsaygakkpkndtn
lridkfvreiykllrtkkikvnqhkvrinlndeivfkvvyednnllivfkpglvvhtlin
qvtnylftptlinridlntaglviiaknrssiilnrkfylelltgrthqirahmylghpl
vgeqkysliaykiifleylnnmidvkllrndfklrqrnqirnneskkvassipnipddsv
vlgldendnkeikahwelgeslklfdparairlcgsryniytgkgakliralinftldfn
sgfyelppvlikalygtgqlpkfdedlyhm-glylsptgevqmtnfysgeildypyrftc
ntscfrseagsagkdtkgvirqhqfyktemviisnkeheymtrnaemilealelpyrrii
lctgdmgfssaktydlevwlpsynaykeisscsncvdfqarnmmlrykdkeychtlngsg
laidrlwaavvekdgsilipkqlrkyfrsevlhtkmsafdgihgwkgigiadrnvhnypt
ilkilygvelyvifdiettglyneddliefagydkvnitnemldealkriqtvlvahnga
fdyrfiniidtlqlsrainhhrlgvvaklfnieyndahraeydtnvlyqlfityvkdqkg
fkplykivsdsntkhfilmnhpydyilvasdaikrivnkkviatsdayylrvyvnskllg
gklrttkdlikefsflnlikeivitnpelfnsinlkpiktslyppiidnvkiakyvqdrl
klygdkihpiiqsaldkeidavfkykysiiywvshllvkkslddgylvgsrgsvgssila
yllnitevnplpphyickkckhiefddgfdlkpkqcpmfgdghdipfetfmgfkgdkipd
idlnfsgeyqhahqfirdvfgahvfrsgtistvadktafgyvkninwivksnvkrttgqh
pggiiviprdmeicdftpynypadedwytshftyflhdcllkfdvlghddptklkildks
tnvhtisfyddkvlrlftdveneptgalglpefgtdfvrqmlrsfadlvrisglshgtnv
wlqnsrdlisqlklseviscrddiminlivafnvmesvrkgkgikkvkdwyinscqkiay
lfpkahatayvinawrmawykiyyplhfyaayfsinahkipvyevmlemfargfkfanvd
lkhslpqlippfltipglgfgafmlhkgrepyiskedlnrakvqtpvedlgitnglkenq
msldykntliinktdfemkanlkdkeplkiyqkilkqnknnqwvlhdgppyangnihvgh
slnkiikdiivryhlnghysplicgwdthglpiehallkserrtnctfafdnvnnqlkqf
krlgivsdfkiyvtlnkefeydqlklflamvqkmiyqdfkpifwscsshsalaeaeieya
dteahsiyvafkinndyiliwtttpwtipsnvavavhpdsylriyviaknrltyvhplyn
piiladyvtidngtglvhnasgfgpedyyackkydicpinengvvgvfyekanpivifih
siaidwrtkqpviyratkqwfvnievihnkqqlmmisnrkewcisrqrvwgvpipiiy-r
ndepifdklinhcielihygtnawfsksvdffltdeynynyrkeldimdvwfdsgssynv
ltadlyfegndqyrgwfnsslicsiavapykrllshgftlddqgrkmskslgntidplkv
cdfgadilrlwaansdysedvriskniltqtaeiyrrirntikfilsniadwyvlnfmnv
vktlnlatiklsswyfdlikdslycrrrtiqtvlywilfmsvlapiiphtleevykfsnk
kesffleaffnlkdevytkletlkksgaikknnetkelkqylnvavvelivrcercicsr
crnnvvnvtieipkhsnvkyefdrktkqivvdrilygpsvygfipdaldgdeldilvfad
cfnpgvvvptrilgamsmvdggetdtkligvidcdpryknyqtlkddffetykrlqkksv
vgnfhdwalkeytecqhlmkeygkmdkdefiklmqskhpekyrqrikkgdlvrlisgdea
tkeglvlkvtaiveglnivkkhkkankggivfeapiplcklalvvpkaskiayklknnnk
vrfvkktqseiffivfegpdgsgkstiavvftrepaedirrillnaeallyaasraqhvs
dfvlphlkdkdivicdryihsslvyqgfarklgiinkfaimpdlvfiimvdkvyegyqnm
vvidglikeltlrnvinnitndkkllyvgfdpsfhslhlgnyltlvtlkrfmygysiyal
iggatgqigdpsgkterklldaisnqinklnakvinnrvfyqdmdvfsflrivgkeinvn
yllekevinkrlegisyaeftypliqgydflqlykkihcqlggsdqwgnittgielirkf
gitvnlltksdgtkfgkesgaiyldsnltspykmyqflvnqqdsaltfysryaqnmlaqa
ivkdihgmhtselffnidllinsktnarqlitngisvnkfsylkkgkrnkekkitriaki
qliggqakpgpalasiginmaeftkqfndltrdrngdvvpciitayqdktfdfvikstpa
svllkrvakiekagknqltdnvatiskeqaleiakakmadlnaydeegalrmiagtakqm
gikikdvdlalkqievqfgkgylssftdviptgsiqldkilgvggypkgriieifgnesc
gkttlalqaiascqklggktayidlehaldakycqangidlsqmllaqpdsgeqtfslin
alvktgvidlivvdsvaaivpeselqgefseqtiglqarimskglrilqpllakynttii
finqirekvgvfygsnetttggralkfyssvrielrrsgiecvgiksvakivknkvappl
ykefyfdrgidneiidfainilqkkgvwyyygnekigqgkinqeisygwikksrklgsli
fidvmdrygviqvvasvqsvihkgivnkrkinhtmingdieviaelislatlpisietvn
enirlkyryldlrrsdlqnnlklrsnvmreyltdfievetpylskatpegardylvpnra
fyalpqspqiykqllmvsgllkyfqvarcfrdedlrsdrqpeftqldlemsfvlienllf
lkmsykqamneygcdkpdlrfdlklnrkyakdahaqgsifliavnqalgavrnnlyqfvw
ivdwplyefserymaahhpftspsataraydivlngyevgggsirisnavqqrmfaslgl
skfgfmlkafaygvpvhggialgidrimmlltsirdviafpkdskgydqmmdspselsel
hlsvmgqkvnpngyryginknwqsrwvswllqddkirkyifknykdqidhieiertidlf
iycgqtglilgkenenlkklsqigkivgrkikvninairhnnvawsarviareiadaien
rvsfrlaqkmaiskvmrskalgiktnvsgrlggvemareegysegvipmntirsdldyal
eeahttygligvkvwinrgeifkftnichsyysflmssltvddiiyvvltdfnvmyganl
kpiiglhilyliaknnhgydlfivkrlkheldiindmgfndyflvvsdyvsfakngilvg
pgrgsaagslvsyvlgitgidpiehhliferflnperstmpdidvdflderrnevieyvf
nkygvhvahiitfqrmkaklairdvgrainkltskfqdfprqnglhaagivlsctqysme
yleplglikmdvlglsnlstlnqiivfnfisnttgifqlespgmtlikrikpisiedisi
csslfrpgpqylknkkkilsatynviiyqeqviqivkiagftlaeadlfrraiskkntfi
nggvktifefanygfnhshslaysyisywlsyfayyyplefyyiskappdlniifgfdav
kgigyknliyagaldqkirgtedwygysliktpviennlfvrsikssdivkkefydftdk
gdreivlrpegtapviravvenklllkfyylepmfryerpqsgrlrqfhqfgvecidaet
ilmakltinnigtsrqkwielkvyfndsverintnplrilddkvdgtkifvknapkidqy
lsntlvrgldyytnivfeingqptiigggkysklvigfalgierlaillklkagfklkqs
qyifiimrknqakkrnvlpdpiyssklvtkainmlmwdgkrgqaqnilygaferveektk
kpamevfnqalenimptlelkvrrvaganyqvptevsqdrkvslglrwlilysrnrsekt
mldrlcgeiidaanntggavkkkedthkmaeankafanlrfmakqkfdrskphvnigtig
hidhgkttltaaictylskagsaeardyasidsapeekargitintahveyttknrhyah
vdcpghadyiknmitgaaqmdgailvvaatdgvmpqtrehillarqvgvpkivvfinkcd
mvpdaeiielvemeirdllnkygfdgdnspvikgsalkalqgdaqweasikelldavdsw
iptpkhdtekpfllpiedvftisgrgtvvtgrvergsiklndeveivgikptvksvvtgl
emfhkmldyaeagdnagvllrginrediqrgqvlakpgsikpykkftaqlyvlkkeeggr
htpflngyrpqfyfrttdvtgsiklkdgvemvmpgdnteitveliapiaieqgskfsire
gghtvgagtvidiiemqkstmiknrqwfmidargavlgklaeqvanllrgkhkadftpnv
dcgdyvivyhaneiiltgnklekenwythsqyigglrtrsgkimkekyaeewlttavkgm
lpknrlanrmitklhvfsgekdfaaqkptvltamekflkykfeiaplergmgntlgnalr
rtllfdipgaslfaikindvahefqgidgikedvtqiilnlkglvlkidenavhgsdiea
gfdivnpdlyicslklemslyatrgrgfttfsvnheriiiatdsdfspvlrvadsvkiss
drlvitngsvssnavafaakaltehltpliiqieninlsvrsynclkragiqtieeltye
iehiknlgrksmreivrrltlhipvlakevleslninpagvyldgtagmgghsqliankl
gklicldqdqfaikviivknsfsnivdgvlldlgvsspmfdvergfsykhegqldmrmdd
lkdifaygesfeavahaiittnelveiikdvstktlhkhpariyfqalrmevnnelnvlk
kgrmaiityhsledrlvketfyhytneindnnrsrsaklrvierviiigietscddtsia
iiadgkktftkfkdhqkfggiipelaarnhanhllidyiaytaypgligclhtgkvfakt
lalvlnkplikinhmlahafsfsisikypflcldvsgghtiiylfkyriinqsnddavge
cldkigrilklpypggisldnqkpfsfsgiktfitnkvhqigssalkcfdeimklnyyiq
ylaigggvaansllrnelvdkkycgdnaamiahlayltiniillgspgsgkgslakqlvy
khfstgdlfretmnplskqrgdlisdditnamikldgyprnlkqaeftalaikrisgris
cpkckelihrkddesakhrfdvyqtqplinyyrmmqpkrtkyrkphrtkydgkakgnkyv
afgeyglmategnwvsdkqlealrvvlskaigtvgklwirvfpqlsltkkplevrmgsgk
gnpefwvavvkagtvvceiagipeaqmkealrkagnklnvktkivkmsslnirkrinavn
ntskitqamklvatakvahivisstlglcgsyninvckhldiivignkaflsytkymnsl
nidfipnipfftesrlcefssrrnamdsatenakelinlkleynqvrqekitqeineiva
gsmiqfmsrlnvadntgakevgvikilgnsrqryasvgdvvkvsvksatpngtvkkgqms
lavivrvhkqvkrangnivifddnacvlikedktpkgtrifgpvarelrdkgfmriisla
qevlnikiiglthlankisytgiemhfadgeifvktvrhqtvivvqslikpvnesimell
icldalkraaaeriivitpyyayarqdrkangrepitskllasllevaganhvvildvhs
sqtqgffsipvdtlsvslliaeanlcvvapdyggvkrtrdiakllvaildkrrpkpnqae
ilnvlgdvkdkdclivddmidtagticlaaqiskkqgaksvnvlathgilsdplkacfke
iktlylsntidkhvvvvdisnwlagivdkslseymmmarilgvdipnnkkiktsltyiyg
igdsrameictkavdpekrtgelteselasirevgikftiegdlrrdtamnikrlmeinc
yrgqrhrhnlptrgqrtksnartrkgprktiankkvekkkrkltdvngcahihstvnnti
itmtdingnciawssagaigykgskkstpyaaglaakeaakaamdlglksvkvfvngtgq
gketairsiaaagleitelndvtplphngcrppkkmsrsskkgayvepslmkkvlamkda
pkkktiktwsrrsaiypefvglnfevyngksfvnvfvtddmvghklgefvptrifkqhsm
srytgsinrksrrlkfsilennkeflkgkkreyvpgqhglsnygqqlaekqklallygmn
nrqfarvfrlakkmgsnslnllillesrldslvyrmgfaptrraarqlvnhghvlvdgkk
vdipsyivsvnseisikgkyirfperqelneinetyviewfsrfgdfttsvalsigaflf
astvnavqpgfinlrtwqiefvsanptgllhigharnaaigdtlanilacgydvvreyyi
ndagnqieklalsvlirylnlylpedsyhgseiifherytlldliaetlemdiwfpeyta
dnatwlkttldkdrvliksdgnytyflpdiayhtikmktidiwgadhksyadrmkiamle
ilimqmvrlikngeefkmskrtgnsltlndlveaigkdparwylvsqtthleidvdkann
plyyvqyayariylatyemtlevniltlyltnlaktfhayyaqlylvkavqvianglkll
tikmnlhnlkytkgarghkrrygrgfssglgktsgrgtkgqharkslrigfeggqtpiyr
kipkvgfnnynkniyvinldqiivinrenllpikligshkkdakeliskpllskltaaka
kvelliyrekirkalmaefglknvmevpvlekicinagigdassdaklietaakeiqait
gqkpvltrakkaiatfkvrggqpigvkvtlrgekmwnfvenlvnvalprvrdfkglpyns
fdnqgnytlgikeqiifteinfdevkrvrgfnvtfvmstnnkdyarsllkaiglpivmai
ktiktrgsgkhttvlidyktstpykpllkkiqnksgrnnrgiittrhhgaqhkrfyrlid
fkrnkdnipatvktieydpnrtafislvvykdgekryilaprdlkvgdviisgedikvgn
slcvknipegtfihnielspnkggqlirsagssaqvlgkdetgkfiiaklssnevrkipn
daratigsvsnpdhnlvtlgkagrsrhmgirptvrgsamnpndhphgggegrqpigydap
rtpwgkrhmgvktrstkkasnaliirrrngkknfiptigvevhcvlntkskmfspskpld
lgmpgvlpsvnraavkkaiilaktldmknlnfdrknyfyqdlpkgyqltqqfmpigtngk
inierihleedtakevfldfnrcgcplieivskpdihsvdevlaylnklkrilifmnisd
gkmedgslradinisiapclgtrielkninsfasiqkainyeiatfrwdetifmrskevv
dyhyfaepniitlrlpfvqdveqllndyhlytltwvvvelpnylkelngkhaktlfplrk
ervikmfvglimketsgqanpkqtillkisgeffkdneianqirvlttynigvvigggni
irggtstlknvarttadqmgmiatlinslalrdqlrkvdlyslipiptiarvyninemkh
lannhviifaggtgnpffstdsgialraletdakailmakngvdgvysadprkvknakry
dkltylqnlqvmdltalsllkdsgvtvqifnadedkcfikaltnkistkmtqrivlgmsg
gvdssvcafllqqqgydvvglfmqnwdevvnydikncnaakdykdalsvgnklnitvhyk
efidaywkevfqvvneyskgrtpnpdilcnkyikfnrfidyakelgidkiamghyanvvy
lvrskdehkdqtyflcwlneqlskaifplgkftkdevrkiaaannfinwnkkdstgicfi
gerkfkeflmnyiqpkkgdivdvvhkkiathegimyytigqnrslglggmkyfvckkdlk
nnvlyvcylsstqailnrpvlirfrhtgqlavapgqfavlyclgggiiektkvvivgkpn
vgkstlfnrlihekraitndepgvtrdrlytlvdtggltikfqkniqiqvnyaleeadli
lfitslgidaddhfitkllkkkcknvilvvnkcekfyslgfgkpyyiasehgigtgdlld
aiilpfciigrtnvgkstlvnailnedrvlvspiahttrdsvdtiidtagirrkgkiqve
kyailrtaisrskmillvldgsefneqdevigglaykaiptiivvnkwdniikiirskfk
ylpwapivfisaknkrlhlifemhkqlnikvntsllnecilkmqslvpasmfkggrlnis
yatqgqvptfviftndpkylhfsyarmienlirnfgidrvpitvyykdknfikleniskv
ydgylaveninfninrgdfvtilgpsgcgkttllkmiagfenptsgkiivdnvdiqnlpi
nqrptatvfqdyalfpnmnvyqniayglkimrkrlnqikeidkrinnlnklrsywdnype
lklqyqtrfttrkltkkeidkvrdviqtvglvgsenkypndlsggmqqrvalaraivvep
dillldeplsaldakvrkqmqlelkelhrklkltfilvthdqeealflsnkvivmskgki
qqidspkkiynapnniwvanfigegnfvvhlsfgdkvrlmfrpedidivnymgetfklsi
saktyayevgstvgiefdfkyahclaiaelikgwirtnrdsgkigfieaydgsnigiqvv
yksrtgaaiynfnsrnq-yeivfplqkkqhsmeflreiahlrgrtktmqavmsvrsrlmf
aihnffgfkwiatpiitsndcegagenflitpqasltvsgqlnvetyaqsfgrvytfgpt
fradrshtnrhlaefwmiepeiafidlpqlialeeafiknicqeeikffteikdrlnfkk
leyrdaiellkqfedndiffgkdlaseheryicekifncpvflmnypkdikafymklnpd
netvaasdllvpgvgeiiggsqreddynklmertktlnidsiqwyidlrkygyyassgfg
lgferlvmyilgienvrdtipfpryegkiskfsfkdiehtnhyfdkknfsiilpppnitg
hlhlghawdtiqdviirykklqgfntcwlpgmdhagiatqtkfdkvld--kkvylnnwvs
eqihsqwklgfalsynetytlddvkklvdnvfiklyekgliyqdykltnwdvklksavsd
ievihkpttgkmyyfkyyleyltiattrpetmfgdiaifinpnderykylnqyainpvnq
rklkiyadeyidikfgtgvmkctahdfndyelakkhsvmnldgtlaysgldrlyarnkiv
ldlvvkiendheigysertneviepllskqwfvkmlyqtltflpprfetlttwlekindw
cisrqllwghkipvyyseiyvgkgyeqdpsvldtwfssglwpcscfypvnllvtaydilf
fwvarmlfqcnnnplkqilihglvrdannkkmskslgngiepndvideygcdalrlflin
gstlgedlrfdmtnflnklwnvhnllswmidqfdeynfsvlvidfvwntycntylelihp
iyqkisiilhpicpfiteniyvigvilrelriniksineikrsesilgnknfiakasqek
vqnekdkyaiksfissivakhmskktiaeedvtellkqiritllsadvnllvvkdlikni
raktiggpntdaqmlnvihdelqtilggpvkimlvglqgsgktttagklarhaidk-kkp
llvaldvyrpaaidqlrtlanehsdfyektafealnnnfiifdtagrlqtneelmnelvk
pdeilmvvdsmsgqdminvaskfheklnltgfiitkldsdarggvalslthllnvpiklm
gvgermgnldifypnrmadrimgmgdimslaekardtkmiagkmdledlllqtkqmqklg
slgsiakmlpnqdfdaaeekivwtilmnsmtlherrnprlfkqpnrkirvlkgsgrkpee
fnklintwemkilfigdvfskigrelpklikkkinfvianvencthgrsiylkslgvdff
tmgnhtwenndivrplnlkiritnllglstsasnpflvmdklledihivdvhanatsekn
aflcaynnqvsaivgththiptadakim-nntayitdigmtgpgiiganklepmtfcavl
itfkikqiykildnrdlksqfkktgvkngvfifskpltveelsqklnksdilkfffmkgv
mknintlldeneigelclefnfdfekrieidetnilsdlkprppivtimghvdhgkttll
dyirntcvageaggitqsigayqvkiitfidtpghaaftemrargahatdivilvvaadd
gikpqtieaidhakaakvpiivfinkcdkpninidnvlsqlseltsekwggdtitvegsa
ltgmgvnklleaiitlsqvmelkanpnrlgmgviieanldkglgpvasviiqngtvakgd
mliagaygriramlaypaqpvkitglnvpqsgdhfvisnnekdikeiaekrliiilkadv
hgsleaiknmnvdgvsvflrgatggitksdvelakagiiigfnvkvkdlandiiyrlset
veimkksldpiyveeetaeaevkqiwtyskvgtiigcgnsgeindqarvlrdgvviaktk
iaslrhgkeditkissgkecgitlenfndvkvgdiiqtfkivemakltkeeivaslkemt
lleindlvkaietefgvsaaapvaaaagpakt-eaptsvtltltdagaqkvaaikvfrev
tgvglmeakqavdkapakvkeglkpeeaeeikkkfeaigakvkid
>1399794_0
niyvcgptvydhihignlrpivtfdvlrkllnfvhnitdiddkiinqaqnlseeevtayf
eildalnikpkivkvtdvmngiiiyfdttygvlskrklddqindfvlwkktvegikwnsr
fglgrpgwhtecayiidgfvihgggidlvfphhenenaqnlalynlancwvhvgyllidn
ekmsksfnnfiyvkhlieshairwvfynqplnfdgtiinlnfaleiygikadlirnkli-
mlkagiiglpnvgkstlfnaitqslvanypfatiepsfgivellddrlyqlakqiepeki
vyatimfvdiaglvskgeglgnkflsnirevdclihvvrcfdnknitpvndietinleli
isdleivnnrinkikrkyesgdrsllnrikeysqeeltimkgfnlltakpriyvgninyl
ticaeleqmistglnkiakayemldlctfftyevrawtfkknslaptcagvihsdfergf
ikaevihwtdlikgselkakeagklrlegkqyvvqdgdvinfkfnveiriklksydsrll
dqsvkkifeivksefcgpiplptkkevftiirsphvdkasreqferrthkrliiiiqklk
rfvipsgvelrliekkwqkvwnkyyildmfpypsgklhmghvkaymatdvisrwknalgf
nvlhpmgwdafglpaeqyaiqtnnhpakftqenidnfrqlkrlgfnydyrlevdttnpny
fkwtqwifkklyehglayqddievnwceqlgtvlaneevlngnkirgsypvvkkkmrqwv
lkitafadqliddleqlnwpnsiktmqanwinrsvgaevftsfgasfiaisdheiv---g
intnlpiyiadyivstgaimgvpyklrdwifsrqrywgepfpvlfdehnifllklrlpdw
lhpvrrevntmpqwagscwyylayilkfdhfmpvdlyvggqehavlhllyarfwykflhk
invvsnepfsqlinqgmiledntkmskskgniinpddlilhgadtirtyvmfmgpitslg
wnnavngtrkflervefnlvvsemmifinaflivlsffapylaeelnstiscsvngkfkl
eqevsklvktifvknkvinfivplekfrnfgimahidagktttserilfhsgkthkiget
hdgasvmdwmaqekergititsaatsvtwkdcqlnlidtpghvdftveverslrvldgav
avldaqmgvepqtetvwrqasryevprivfvnkmdktganfqrsvdsihsrlgvksvpiq
lpigsendfvgiidlvemkayffdggetkdipaeyleeakahahmldeivtfdesvmeky
legqeieikscirkgvvsstlfpvlcgtafknkgvkplldavvdylpspidvpaakgyat
sddpfvglafkvatdpfvgrltfvrvysgvltsgsyvvnttkdkkervsrivkmhaqqrn
eiseiragdicaivglkdtttgdtiasenvtlesmsfaqpvislavepktkadqekmgis
lsklaeedptfrtytdeetgqtiiagmgelhldilvdrlrrefkvdvnvgapqvsyretl
kakadvegkyikqsggrgqyghvvitfepnhdkgfefedkivggkipkeyiksvkaglea
amnngplagypmidikaslfdgsyhdvdsnemaykiaasmalkeagkrcqpallepimai
evtvpeqyfgdtmgdissrrgmiegtesrdnvqvikakvplsemfgyatdlrsftqgrgn
yimqfshyaeapksvvekvieakakfkglgrrksstalvkltpkaeeyfpnkiviqdmrq
plevtkiydinvvvngggftgqagairlaiaralvnmnpelkkqlkqhklvtrdarvker
kkfglygarrapqftkrmnkiisgiqstgslhignylgsiskninlqnklnlfvanlhti
tvniinlvkiylasgldisknniflqseinehaalghvllchttmgelermtqykdksnq
tikiptglltyptlmaadillyqsdyvcvgedqkqhleltrdiairmnkkyarimdlsnp
skkmsksskkgiinlddsreevlakiksaktdnlnkinfdvsnlvsiyygaivlptdife
nksykdlkeelfildniqtkmkckenllltqeglkklqaelrllvdvkradvikliqear
eqgdlsenadydsakatqseiesriaeikdilnhyeii-vivgakvtiyeivgpiesdpa
dnkishespvakaimdkykvtvkkivvnfyqkyrpnnlssiigqshitnillkasqlana
yifqgsrgigktsiskilakaynclkcsacqdvyeldaatnngvdeirkiidvitkkvyi
ldeahmlsngawnallktleeppkhvvfifattefhkipltvvsrcqsfnfkklqeriki
eiaglasgsardslsilqqltfglikflellidilvlllavfdymatiaqlirkprknkv
kkskspalqlntlekkvksspfkrgvctrvgtmtpkkpnsalrkyakvkltngmevlayi
pgeghnlqehsvvlirggrvkdlpgvryhivrgtldttgvdkrrqqrsaygakrpkvddc
iridkflfniykmirkkditvnnkriilrvndkitydliyedenlvifekpgipaqgmqn
rllhylylpsivnrldqyttgimlgaknlaqqalnkkfyhelitgrthqirahlyinhpv
vgdykyalhsykivflkyldtmldknllktnsqlksrneqkninakkaagripnlptedv
pigkdesenvemlahyelatkldmitldtatkitgsrfsiykkdgarlmraiqqfcldvn
a-yeeyppvivnsyygsgqfpkfvedvfklenyylastaevqlvnlhrneilkepkyyta
stacfrseagsagkdtkglirqhqfyktelvkivhqeheemardaekilellelpyrrii
lctgdmgfsatktydlevwipsenkyreissisncgdfqarranikfkdvlyvhtlnasa
lahdrlfvaivekdgsikipkallkyfrheffhtkmsihdglnkikniaitdtvvqafad
lskvhyglevfvvfdiettglnayeqiieigaikltgikdsdlktvltefadvlvahngd
fdfiwinmldtlrlayqlysytlkkvsdklgydydlahratydaellakcllvyarnskg
lkalyklvslsstedilvsshphnfvlvplpivnriigvlytfssaahyleclitaeitg
kkirknnevysdfgfikilakltyrngeiaklfgllpfpkklhppkiegsklvelvwnra
nlfgdeidpiiksrieyeldaiikngygivywlahllvkksnddgyivgsrgsvgssvva
llagisevnplepyyycnkckktkfddghdlvnkpcemkgeghnipfasfmgfkgektpd
idlnfssfyqsahdyvrelfgehttrcgtittmqdktafriakdagwyasseikrttgqh
pggilvfpkdkeiedfcpvnypaddkwktshfkfylhdtllkldilaqedptilkylyet
tnvkdipnndrdvlslfnpilkgatgalgipefgtkttrdilksvadlirvsglshgtdv
wsnnaadliknyklneviacrddimtylsiafnimedvrkgkklknvsqdyidscnkiky
mfpkahatayvlmawkiawfkvhypqafyaaifsfkadliptyelylemlergikleqvs
lehsdakiyppfnainglgdiaklivkkrngfrsqadllkcklnknittykvfgdlkdek
irlnykdtllmpsttfemkanlatkeskkiyqlrleknknnqkilhdgppyangdihvgh
tmnkilkdvivrrwlqgyyspfilgwdthglpiehavqslerievcdfafnqvqkqkeqf
aslglvtdfkcyhtydkqyevdqlkvfakmieglvyqdykpiywswssksvlsdaeieyk
etkspsiyvsfktldvnlviwtttpwtlpsnlaisvhpeeytlfylvganlfkyqhclyg
ivvlgehvsdsdgtglvhtapgfglddflvckkygivpinddgcvgvfyddankiitinh
qaahdwrskkpviyratkqwfiniksikyakrmlmvaersdwcisrqrtwglpipiifdd
nhepildelidntirimeegvkawyehdakyfltnkyrkeyyketdildvwfdsgtsfnv
lkatiyfegndqyrgwfnssmicatvtapyqelvshgftldekgmkmsksqgnvinplti
ikkgadilrlwaasidysndhrignqiidqnseiyrkirnslrfilgnladlltidyldi
tkelnqmvvelsawyfelikdslyctrkaiqatlnyifalfriapilvhtceeayshynk
eksvyliqfnklkddvyaqieklrkdkviaksnevvslkswlnvaevyftnkclrcicdr
csllelkvtieipkgsnikyeydrktgqisvdrilygsevygfikealdgdeldclvisn
afqpgvvvpvrilgmmgmvddgetdnkligviscdkrfenikslkdgffetykllqnkkv
vkgfkeaavheykncvslmnqygslpkdefiakmkkmypekyeqrikkgdkvvitagkhk
qktgivlqvraivegvnmvkrhtkenkggiikespihlsnialldhkavkvkygiktnkk
vrlsrktnnlvvfiviegvdgsgkssfiiiysrepsepirelimkteallfsasrnehlk
kkilpalndnkivicdrfvvsswiyqgivknagyindlvtepdltilfdidnvrnaylkv
kiinafiselkkrniikqisneeklvyvgfdpsgeslhlgnlipiivlrylkigfktyai
lggatgligdpsgkserkiqdkikaqleryqatiinnidfyqnmnildflretgklinvg
ylldkefirsriegisyaefsynliqghdflnlyedvqvqcggsdqwgnittgidlikrc
gltfnlllnpsgnkfgkeqgalfldenlthpyaiwqyiynqddqyvldvsrigqkylady
lirlihshkmnkalfdiellldskrilrelisgsiqidklsvikkgkknakkeitriakl
eliggqakpgpalasvginmgeftkqfnektkdrmgdivpviitafndksflfelkttpv
tvllkkaakiergaknpktekvgkiskaealkiaeykmadlnaydaeaalrmiagtakqm
gleiegvdpilkllqqkfgksniylneefistgsikldqalgtngfikgriveiygnesc
gkttlalstikqaidknmrvafidaehaldlryakrlgidltkliiarpdygeqgfeiik
sliktelidlivvdsvaalvpkveiegkmedqtmgtharmmsrglsriqpllakhnvsvi
finqlrekvgimfgnpevttggkalkfysstrlelrraannaigirskatitknklstpm
ttdfyfksgisneiidlaiqiieqsgswfsyqkekiaqgklnqqvmvgwvknirklgnfn
fieladksgliqlldsredlvlegnlqlkkanpnlelgdrevlittiskstppfiiedal
edvrlkyryldlrrpvlqknmkfrsdfvrnflagfteietpilskttpegardyvvpsrm
fyalpqsaqiykqllmisgferyfqisrcfrdedlrkdrqpehvqidmevsfmliekmff
lrmkyddamnrygtdkpdlrfgceliekyakdnyakgtiffvginkslgavrsqlykflw
ivdwplyewddsyqsahnlftapdakaasydlvlngfelgsgairitdplqkevmnslgl
skfdflldayhygapqhcgigigsdrllmiltsirdviafpknnqgfdlmnnspselnel
ylkvmgqkvnsnglrfginknwqsrwvawiiqdekirnylfkkfhsfisnvdiertirvf
iyasqpgiilgkeaanikvivainkivgrhikvdvdvlevgspalsakivareladaien
rtplrtamrqalkrvlkagakgikvlvsgrlngveiardkmyiegnvtlstlrtdidyal
eeaqmsygvigvkvwinrgeifgfvnlnrsyysllstnlsiseiihvcltdfnvlygahl
ipiigleilvliaknndgynlfvikrliyeleiikklnfsdyflfvydfinhakkgivig
pgrgsaagsfisyllnittinpitygliferflnperksmpdidvdimdsrreevvdylf
skyskkvahiitfqrikvknairdvcritdevirtifniprqtglhaagvvcgvsqfsme
yleqfglmkidllglktltiideintfnllkytkgvfqleslgmqvlkkvlpetledisi
isalyrpgpqyakrrvdilkpthgiiiyqeqvintavvanfsaaqadsfrraiskkdvfi
qqaikylhkfadygfnhshslsyaflayqmaylkanypkefyyfieikpniniilgfnmi
nglgneklinagafdtavrgtidwytyqriktpvfehelfsrnlehsdivkkelyqfddl
skrklalrpegtasviravnqhklllklyylepmfryerpqkgrmrqfyqygielvylqt
ilfavlninwlgnsrkkwvhlneyfilsisrlnygvlrilddkieitkdfvknaptidqf
isdtlvrgldyyselvfefiaqstligggcyqnliigfalsierfiaylkldkaikyanf
nhliimmrknraekrkvlpdpvynsvlvtrainaimldgkkgiaqkilygsfdliaqktq
kdpievfnkavenimprlelkvrriaganyqvptdvsperkvtlalrwlvtlsrkrhekt
mldkianeiidasnntgasvkkredthkmaeankafahmrmmakerfdrskphvnigtig
hidhgkttltaaictvlskagtseakkydeidaapeekargitintahveyatqnrhyah
vdcpghadyvknmitgaaqmdggilvvsatdgpmpqtrehillarqvgvpkmvvflnkcd
vaddpemqelvemevrdllksygfdgdntpiirgsalgalngeaqweekihelmkavddy
iptpdrevdkpfllpiedtmtitgrgtvvtgrvergqlkvgeeveivgitdtrkvvvtgi
emfrkeldaamagdnagillrgvdrkdvqrgqvlakpgsitphkkfraeiyalkkdeggr
htaflngyrpqfyfrttdvtgsiqlkegtemvmpgdnteiivelissiacekgskfsire
ggrtvgagtvvevlemqkttmqknrkwylvdasglvlgrlavkaanllrgknkpdftpnv
dcgdyliilnsdkvvltgnkldnekwyrhsnymggiksrsgremvdhysdqlvydairrm
lpknrlakdmmrklkvykndhehdaqqptkldwmqqflrykyivkplekgfgitlgnalr
rvmlshlpgssvfalkikgishefgfipgvkedvtqiilnlknlvvwisdniikagdiel
gfeifnkdleictlevaidiyatrgrgfktaaenrseiiipidsnfnpiikvgee--ett
dkligtnglikgdaiaiaskilsdhlkpliipieqldltvrsynclkrhgiqtveelvse
ienirnlgkksvreinkklsihypvllkevldnlitkkdgtyldltigfgghsyniikal
grligfdqdqqainvslvndnfvnlidgclidlgvssyqldeqrgfsyhslgrfdmrmnq
lvkimrygeikdpvvvalkntlevveliknlkkselykhparkyfqairiavnnelevle
ngriaiitfhsleekivkkafrnlsqelnnnrrsrsaklfvlekitilgiesscddlsia
iaiddkrtkssssvhanyggvvpeiaaryheeilhidlitytespgllnclhvakvfant
lgsllkvpvqgvnhlfghiysplidlvypalgivvsgghtaiydvqislidetlddaige
vydkvgraldlqypagpkidqlsvfsysgfksaviryieqvissfqkiiddfvriknvlq
tillgggvsansylrslipkpiysgdnaamiinyaqyllrliffgapgtgkgtissylkf
fhissgdlfrfyvrplaeengiyvpddltnrtvafdgyprtlnqcefidviikrlssrrs
cpqckeliyrkddsvvgtrinvyqtkpvieyykmlqpkrtkyrkphnvsyegkakgnsyv
afgeygimatsgawvdarqiesariaiskqlgktgkmwirifphmsktkkplevrmgsgk
gnpefwvavvkkgtvmfevanipeaqmkealtraghklgvtwkivamasmqlkrrmesit
vthkitkamrmlstvklnwivintqlglcgsyntnigklleiiligtklncvytnyinsl
tisfepgekqlleskvceyasrrnamdtaaknaddlykykllynqlrqakitqeineiva
gamiqfmtrlnvadntgarevgvikvlngskrryasvgdivvvsvkdaipsgtvkkgqvl
favivrtkkglqridgthlafddnacviikedfaprgtrifgpvarelrdkgfnrivsla
nevlnhiifglskltdsicrlaiepkfaddevfvrtlrdrevifiqstnspvndnlmell
iaidsakrasaksitalipyygyarqdrksagrepitsklvadlitkagatrvtltdihs
dqtqgffdipvdtlkasvllshvdlvvvspdyggvkrarkiaesilaiidkrrpkpnvae
sinilgevknkcciivddmidtggtiisaakllnkhkakkvlvmathglfnknfdecyke
idkiyvtdtikkefkvvkldhfyslvldgsisevysmarilgidipnnkrveisltyiyg
igkpraqeilrkaidlnkrvkdlsdeelalirsvastyvlegdlrrdvalnikrlmevgs
yaglrhrrglpvrgqrtksnartrkgprktvankkieakkkktvasngiahihatsnnsi
ititdingnaitwsssgaigykgakkktpysagvaaekaakeamamglatikvyvngvgr
gketairslaacgltiteihdvtpiphngcrppkkmsrsskkgafveaslykkvldmnaq
qkkkiiktwsrrstifpdfvghtfavhngkkfinvyvtedmighklgefsptrtfkghsm
srytgsiyrkarrlnfsilesgkeftkskkgvkfpgqhglsnygeqlqekqkmqfmygln
drqfrrlfavskkmgiltmnlfrtlesrldnlvfrmgfaptrrgarqlvnhghvlvngkt
fdipsalislgsvvelsgtyvrypernelpdvnetyvveyykrfgdfstniamvlspeei
ankitfskpgfinffsiniefvsanptgflhlghvrnaytgdvlgnilkvghkvtkeywi
ndlgtqvslfalsstirylqkllpqdsyhgkepifgnkyqmlhfirqdlamnvwtseyek
dgavwlkttddkdrvifkenkqptyfgtdianhylkhrlinvwgadhfghvlrttyaafi
vvliemvkllkenkeikfskrlgnaisipdmleflskdssrwfmlnqtsginidvdltsn
pvyyvqyaharihlasfehyvevnkllnfvytltksfhswynslllaksinlinyllklf
giemklhelkstpksrnhkakvgrghgsglgktsgrgqkgqkarkstrpgfeggqtplyr
rlpkfgfqtigkqtlsvsldiistidrellvpikvign-kidkknkisegakkaiqaagg
sielikyktkivpllqkefgfssvmqvpkiekivinmgvgdatkdakllelaqaelqais
gqkpvitkahssnasfkirqgqaigckvtlrgekmwnfleklinialprvrdfrglsnra
fdargnytlgikeqiifpeiiydnvkkirgfditlvistdnvkynhrllielgmplimpv
kkivnrsngihhkisidystntpqksllakkkknsgrnnqgkitvrhrgggskrkyriid
fkrnhddkialvksieydpnrsafisliayengyrsyiltpggikvgdkvvsssdikvgn
cmplefipegtmvhniemtpgkgaqiarsagayaqilgkddtgnyinlklgskevrkflk
ncravvgiasnvdhnlvllgkagttrhkgirptvrgsamnpndhphgggegrspvgrdap
rtpwgkrhmgvktrnnkksstnliirrrnskhnfepiigievhvainsktkmfspsapid
lglpgtmpdpnafvvkkalvlakalnmqyvrfdrknyfyqdlpkgyqitqqhhpiatngy
ipiqrfhieedtakqilldynrsgsplieivtdpvfssgqevkeyltnlrrilifndisd
akleegsmrvdvnvsirptygtrveikninsinnvekainyeiatmryddtvfmreksav
dyrymfepniiginldflnevdllldnaflyvskwlliefigrvndlnqkqakvvlderk
erveklligllmkktngqanpkpniiikisgaslqeknlaeqlktlskyniglivgggni
frgklakdfgveinkadyigmlatvinstllesklqktkvlsalevkgltneinpkslsv
fndcqvaffsggtgnshfttdtatvlraiqinaqlvligkdgvdgvytddpnknkkakfi
ekityqqqlrvmdltafslamdhnlkllifnieadksiiktiedknhtkittkvlvalsg
gvdsavcayllkqqgydvvaafmqnwdkdlnlellgcdakqdfqdaqklceqldiklyhf
nfveqywndvfltlddykkgltpnpdvlcnqfgkfgwfidalrqfgddkiafghyaklvf
lvhtkdhnkdqtyfltmlkeqlrniifplsdfdkptvrniakqanlyvatkkdstgicfi
gernfkqflsnylaikkgpivlinnkvvgehdglyfytigqsrrlnvggtkifvckkdhd
qnilyvchlasfscelklwirfrhrqklqegvtpgqygviyvvgggkitrikvaivgkpn
vgkstlfnrliknriaivddtpgitrdrifqiidtgglttdfqraieqqvqfaideadii
lfvcsyginsddhyaakllkkknkkilfvlnkienyfslgfgkpmiisaehaigigdlld
eiiatfciigkpnvgkssllnqllkkervlvsdipgttrdaidkvidtagirrkgkirie
kfsvqrtaisrsqmillmldgsdlseqdevigglcyealptiivvnkwdlvkkqirakfk
ylpwspiifisakalridtifliqeqlkikistsllndvvqkaqmmnqppifngnrlsit
yttqgqiptfvlfcnnpdylhfsyarylenkirefgleyvpitlyfksknfiqlrnvnkt
fdgfvavrnlnldinksefvtllgpsgcgktttlkllagfeqptygqikidgidikdmpv
hkrpfatvfqdyalfpnmtvynnvcyglkimrvpkekikdlskelenvdgwvsywetypm
mkknfenkvltrrltkkeierannmiklvgltgkedkypselsggmqqrvalaralviep
etllldeplsaldakvrkqlqnelkrihkelnitfilvthdqeealslsdkivvmsqgdi
eqvgkpneiydspinewtarfigaanifdkielnsgvrvlirpedfdvvsykgvlwevel
kvdnievkvgsivglkfdemdvhmmrikellvgtfrsirssaaigfiafsdgtaltiqiv
fkkplssmilrntpgkqpfeiqyplqkkahgpeflrenahlrvktnkfyaimkirselan
affeffdflyvhapiitsndsegagesfevntkasltvsgqfaaeayaqgfkrvftfgpt
fraekshtskhlsefwmiepevslmdldkltilmeqcvkhaiypelewcnglidklnfpr
veyreaiellkefevkdihfgmdlkseherylcekvfkrpvfiinypkdikafymklndd
nqtvaatdllapgigeicggsqredsynkllrrcldldidnlqwyldlrkygyyrsagfg
lgfdrllmyvtgcdnirdtipfprfhgqldkydhknvsdetdyanakpfsvimpppnltg
ilhighawnsiqdlivryqklvmgkinwipgtdhagiatqtkfesiqkddrvthfnnwsq
esiknqaslglalnwkekftlspsnkyvldvflklyeqgyitkkytlvnwdtklntaisn
ievinketrqklhyikyfldylviattrpetiyadtaifvnpnderykyhnkkvinplnd
ksipilvdeyidmefgsavmkctghdyndyalskkhscinydgtlnfngvdaykareliv
ekkyikfeeisnvgysdrsntiiqpllskqwflitiknlvkiypkrfstinnwldsnqdw
cisrqlvwghqipawyddikvsddyirdsdvldtwfssalwpfndnfpnsllvtaydivf
fwvlrmimmswlipfkdlllhglildeqnrkmskslnngidpikvieqygadalrlflts
ntspgedvsynaasflnklwnlarylhwiinrfkeyrfalsnsdfiwddfanvyielnkk
ifrnllimlhpsvpfiteqiyifniiirnfkqdlknkkeverslnivnnenfknkapkek
yeaevkklnfksmissivtkslkkrtikeedltevlreirialldadvninvvktfikai
kektigdrstdvqflkiikdelldilgklakimlvglqgsgktttvaklakflnkqkkns
llvgldvyrpaaidqlntlanqnmpfynetarnslncdliiydtagrlqtnvelmnelvd
pdeiilvvdglsgqeiiniatefnnylklsgiiitkldsdaragaalslrsilnvpikfs
tsgekldaielfyperiadrilgfgdvmtlaekaqeekmlsgrmdledllqqtqsiakmg
glsslvkmlpgdkveeatqkiiwkilmssmtlkerrnpkllinparkarivkgsgrkvee
lnkllkdwqmnilflgdifgnngrhlknlikqqvdfvianaencthgkglelmsygidff
tmgnhtwakpnivrplnlriritnllgegvkltnpfyclddliddlhivdfhaettsekn
alavyfdgrvsailgththvptadlrvtpkgmvyvtdvgmcgpsiigakslevskfnavl
mqfgakriqknkkpinfksylkqvgvkdgvfiytdplsidqfakkvnqpkiikhffakgi
ninlntilsleqigelclefgldfkiekavtnenllddlvkrppivtvmghvdhgktsll
dairstnttseaggitqhigayqvklitfidtpgheaftdmrarganltdivvlvvagdd
gikpqteeaidhaknadvpiivfvnkmdkasanfdrviqqisdlspeeyggdtifvqgsa
ikkeginelldailtlaeineykanpnadpygivvesklepglgpqatvivkrgtlkvgd
yicigaygkvrimqatpsrpvkisgldipqagekflglaterqakelsdkcvdliiksdv
qgsleaikyaniegvtniirastgvisetdiklaqastiisfnlgikdlaneiiykmved
leimkgeldpvyeesvigqavvrvlwkhskigtiagsytsgkvvalcrilrddviiyksk
vgslkvktnfadkvehnkecgivvenyndikendiievyeivkmakltkeqfieslkemt
iveindvikaieeafgvsaaapvaaaaapaaa---pteatvvlvsagdkkveviklvrei
tglglmdakkavdtppatikenmnieeanalkakfeavgakvelk
>1403316_0
siylcgptlynylhignlrpivifdflirylkyvqnltdidekillkahkktvqevtsfl
nilknlnivdnlpkvsahmknihikflsslsyfsgndvs---scfalwknnntpisypsp
wfpgipgwhiecfsmidpitihgggvdlkfphhenenllcrfwhdlakiwvhvgqvlnee
gklskssnysltvedcasqfflrylfmkkpftidqelldlnlplellgfkadklraklim
kykiglvglpnvgkssifnllnkstvasfpystiqpiyslvefpnskldelekllyrekl
dyesfefldlagivkkksdmgasflsyiravdlivivirtfsdesvepilelklvlltli
ksdldliikllakyskdrk----tilsnikalseeqkeiinklnllsskkvvilgnygfs
sinlegeeiynssteefliiyktlalktfytfeirawsfknnsslkecvsqihnelsnff
iaahlikiedfieqsikgnsnlniiktnskaynlkgneivqiissailkikltsfdyrll
dlwvkkivelalsivkgpiplptktkiytvlksphvnkpsmehfqkkehrrlilicayfe
kmslpasldlr-----------------mfpypsgalhighvkgylasdiiarykkmkgf
svlhpmgwdafglpaeqyaiqnkadpsifteknitkfrelkslffsydfekeinstdpny
yaitqelfllfynrglasleakqvnwveelhtvlaneeiydgkfyrgdypvinkklkqwv
lkitefahllkkdlsllewsdrikkiqeewigekeafehleeraisgfyiynseif----
----ilfyynd----aqtlnkipfklqdwvfsrqrywgepfpiyydeghifleelvlppw
vnfqkrdintmpnwaasswyylayllkierwmpvdlyiggqehatmhliyarfwykvihs
lnlkgsepfkklvnqgmiledgkkmsksknnylsveellkwggditrlavaflgpletqy
wdrqlstfsawnkkikfnvlvselmiffnyfiqflsylapslaeeiwrnysvqvnnkykg
deeimflnkyiivygkiinlvinkdelrnfgimahidagktttserilyytgkihkmgev
hegsatmdwmeqerekgititsaatttewkgytlnlidtpghvdftveverslrvldgav
vvldgamgvepqtetvwrqankynvpriifcnkmdkigasfnssmkslkerlninfspiq
wnignesefrgiidlieekaykfeegeeieipadllnevkqretllnevlmyddnvlqry
lageevevkscirkatltgtffpvlcgssfkhkgvkflldaivdylpcpldiptttayen
ktsslvavafkiatdpfvgrltfariysgklekgsmiynstreikervgklvkmhsnhkt
eieyagageicalvgpkstktgdtltscpflleemvftdpvislaiepktksdqeklsiv
lkkladedptfrisanhetgqtlisgmgelhleilidrmkrefglqvnvgapqvayretf
tstaeiegqyikqtggrgnyghvwikyepneekgfefvdkivggkipkeyiksireglie
smkagqlagypiidikatlydgsfhevdsnemafkiaaslslkeasrkcnsillepimev
evnsppqyfgtvmgditskrglitstelssssssikckiplkemfgyattlrsltqgrgi
ysmsfshyqplpkhllkeipgflgdirsyskrkksrvnvvltptpldyfndkylipilfs
pfaflpkysikayvkggglssqaksltlalarallkyfpeiktslrranlltqdsrvker
kkigkykarrspqftkrkpvlicgiqptscltignyigsllpliknqeksilliadlhay
tirslelvkwaialgvnpkytkivlqsdlaehlelfyfllthsrlgelklmtqykflang
tepalfgvlvypvlmaadillydaeylsvgedqiqhlelcselkerinrlylkimdlvdp
lkkmskstkngiifisdspeeikrkvmqaktdsfnlikldiynllniyaslnlsidkalk
elnykslkeiiafladkqekyenanilrlteaklkelqeqlshlvnverpavleelkqar
slgdlsenadydfakqrqhelekkiqeielilknyslidveigskvrvyeilgsldadpe
kmkisnespiaktilgkyyikileil-mlynkyrpqyfrdligqefsknlllnilanihs
flfygpngtgkttaarlfaraincdkcesctdiieidgatnngvefirevkgnakkklyl
ideahclslqawnsllkiieeppshliliflttevhkiiptilsrcqkllfsplqekqei
qvieesngsvrealvilekilqii-ellnlllelsfskfillnlmptltqlakygrqrkk
kksksqalqwnslkkkprpnpfkravclkvstmtpkkpnsalrkfakvrvsnnhevlayi
pgeghnlqehhvvmirggrvkdlpgvkyhivrgkldtapvekrkkerskygvkrekkweg
ytlwkyikliikelrlkhillnd-qiklqfgdiikiqiffenenliivnkknqiiqplee
llqayiyrpkfihrldrpveglliaaknaahsilsqkfykklvtgrknqiraqlhlghpi
agdrkyflfsyklifvlnlgkmislkwfrenfrykgrraeknklsqsy--slpaipdesi
pf-----enkvvqsylelatnlnmldlelasnitgsgysaytgqgeklmrilieftldwa
egfqrylplvinslfctaqlnkfdknlfqlndkflsptaevqlvntcrnkilsepiqica
ntncfrnekigsgvenkgimrlfqfnkteivmfveqaqefmsfaieslleklelpyrkvl
lsreelsfsssktydfevwipsenqyreisslsntrdfqalrgkirykkvkyvhilngsc
laidrlfaavleeegeiqipsplvttfafplnytkyssfdglsgykvlaltdfnvhsfpe
slkplygaefysifdiettglnpldeiieiyilelthiteeqlnevlkevstilmahnge
fdlpflnildtlklckalesyslsaiskkmslniiklhsseydtkclaklwiifaknqkg
lenlyelvsvahteeliilsspfdylslpppllktfykfkvianyclkyqkvlvhaknig
gkwrtterfiseyaflpekeglffsnreladrvgiiinkttlslpkieganiksyiakki
ekygkktnsflqttldkelkglvdngyesvywcahllvkkskkegylvgsrgsvgssfla
hileisevnplpphyfcsqcsffklesgfdleprvcplltdgqnipfetflglerkkvpd
idlnfsgqyqqahtflrelfgkhtfragtisavaektsfalsrnlhwlayidikrttgqh
pggiivipkgdsihkytpvnfpandewltthfdktfkdslfkfdilgqddptilallsrf
tgvnrisyrdkkilkmfsdilgeivgtiglpefgtektreivknfsdlirisgishgknv
wknniekliknlslsevitcrddimnylldafrvtesvrkgygipgvpewyiecankity
ifpkahatayvlmcwkiaffklyypvefyaayltitnylviiyevvmemlsrgitfkmvd
lnesyatillpfssisrlgntanqieaerkifknredlqrvklnspieqlkiieekiv--
---slketlflpktnfsmkanlvqkqekqiyqkrleqnkdnkfvvmdgppyangsihmgh
alnkilkdlivrwknsgfysdlklgwdmhglpiesklektekikksnyalsqvsiqanql
sklnlsfpcisyltsnsdfieneyfifkelfknlifqeykpvawsyssltaladselnye
dsdcdsiyftweiikaqiilwtttpysleanlaivfnpskysffylssntfikyhnsltn
sifpanflvegkgsgfvhtapglgeedylickknnicaidekgiakvfyqeaskiviikh
rigkdwrtnlpilyrstkqwflnldtlklfsklkqlnsraewcisrqrawglpipiif-k
eeeifggeqlsrnieiitegidswylkpisyfvenlsekklskctdtldvwfdsgsaffl
npsdlyveggdqlrgwfnsssilsllelpfkalvahgfvldekghkmskskgnvidplei
isfgsdifrlwiinsnflkdlkfsenqmnsiqlqyrkirnilkfslsvleneyiynfhkv
ikkiidfidlysswyleivkpilysykkevitvisvvlslllfsiflpqtaeevyshlnk
kdsiwletffsiknklfslmeekystkefnslkevsdlrrmlgvaelhlnsacerclcpc
cienivecfieiskhsnlkyefn--nqklkldrvlfgsevygfisdtlsgdpldvvvlsn
sstpgtyldgrilgtlemidsgeqdwkviaimdsdprlkhinslednffenykklenkkv
lgsflsktislikeakerwks-----------------nqknlnrlkkgdlvrvmtgsqk
gkegkikeiraivegvniarvykkgr--gpvmersihlsnlallstgrmkvsyifkngkk
ervnrkskkd-mfiviegidnsgkttlivcftsepfieiskaifstesllflaarnenle
ifirpklkensliicdryflstlayqaylkkvdfnmnfistpdlifvigitelieaydni
vsipn---------------------------------------mlvlnkasfgiqtvli
lgdfttkigdaswredrnilggikeqlqklnseivlnssfyeefs-ietisellkhfkls
tllskdflscrlssltlrdvfypvlqsydfynlvkniaiqmggqdqwgnittgiefikkg
gftiplltdsngvkfgkgkntlflnekltspykvyqyfwnlsd-elsiflkiienlfc--
---gvyskkissflfssnilisshseskrliercvscfsyflikkgekeffktrnriakl
eltggqakpgpalaslginmvqfskefnektsdrmgervpveieilptkafkfkvkttpt
avllkkaaqiekgasapnkeivktltlsqieeiakyklvdsnttslesmvamilgtakqm
gikvsqe--klnklgihlwsel--sqkesipsgsyqldqalgtkgwprgkiieifgsdas
gkstlalhavaeaqkqgkiciyidlentlnipwaekigvkidslyictpssgeetfevis
tliqdkeadliivdsvaamvpeaeldaslndqsiglqarlmskglriiqshllksnptii
finqireqikqtyfpsttttggralkyaasirvevkrqnekiigyqtkitivknkfnnpm
lqglyfdvgfnfellnlaikliekkgawlyyqnknlgqgllnqkvvagfveivrklkelv
flvirdssgkiqvvftrestvlqgilsqkrse------efeligellsiaalpidlsese
ekfrmkyryldlrrdklhknlafcskaassylhdfheittpilsfssregaetfktqenk
sftlaqspqiykqllmiggfekyfqfatsfraekmredrqyefsqldlelsfsiiegllf
krlsyeeamekygtdkpdlrfspcifieelkneigyylfyllakllkmgtlrtslysflw
iidwpyfeege-lstchhpftlpiwkshgydlvlngveiasggqrifkalqekiftilgy
sefgwflealeygvpphlgiaigwdrflsellnireviafpknshgncsmsfsrkt----
----mgqksnpngvrlgfnknwlsrwnawiledekirkflskecrdilaqieierflsit
lhlieigly--nhgeaqsrlillkkltnnkweinltflelrnpgvsaivltneivdllea
rtplrlvmkkvmkkamysgargvkiqvsgringadmariesstegeipcstlradidyyy
kiarttygvlgvkvwvnrglyfgfpqlfksnhslfestismeeiihsfftesqeikhfgl
ipllslhywllipknfegykifiserfqrelnlfdskgyweyfsiiwavikyltsnilmg
pgrgsscssliifllginkidpikygllldrfltessnrlpdldidiegskrvevlnflk
ntygenfivpsilkkik-----------vnlispklidipfliqahpssiiplitpleyn
ttsyillqkfdllssqyleflsevitwellnltyylfhldspyikiiplfkletisdlaq
llaiirpginflnykknilcetrgiilfqeqvmllieitgmqlsntdkyrialqkqkeff
qlalefintfgkysfnkshavayatlsfqaaylkanyseiffclneilsnclfyiglngi
kfgalqklnylnwfeapargtrsfnnfleiqlptieydlfvgsnvgenilekeifflegk
---kyalkpegtisiarevinqkallkfcyltqcfryerpqkgryreftqfgieivevel
ifsmilklnylssikkewseltkyftiskeriinnpirilddkqvsklkiikdapkishf
fsenlvrgldyytgivfewq--laiagggrydelflgmaigfdrlqlaldlashfkylgi
kwlliyrkkrklkkhkilpdtkynstlvskainvvmwdgkkqlarriiygafekieqrtg
kpalevfqlalknvapsielktrkvrgsnyqvpvestperretlalrwiirfsrkrdert
iidalcaeiidasnntglsikkkieviktaesnkafayyramskvkfsrdkehinvgtig
hidhgkttltaaictycsklglgeardyasidrapeerergitintthveyetkerhyah
vdcpghsdyiknmiigaaqvdgailvvsatdgpmpqtrehillakqvgvqrivvflnkcd
tvmdaemldlvemeikelltsydfdgdntpvvrgsalkalegdpaaeksiqelldyldny
iplpvreidkpfllsiedvltitgrgtvvtgrcergrlkvgeeveivgfgetrkaivtgi
emfrkpleevipgdnagillrgveknevtrgqvlskpksitphskfeaevyalkkeeggr
htafgqgykpqfyfrttdvtgeialpqgvemilpgdhspiivslissvaieqgfkfsire
ggktigagtvtkilemfkttlltrrkwvlidatdaclgrlavqianllrgknkvdftpsy
dcgefvvvtnsdklrlsgnkaknefwyrhsgypgglkrrsgvemlekysdklltlavkrm
lpknrlsrallrklkiykgshphqaqlsnn---mqafnrftvvfyplergfgntigntlr
rlllssipsaavfairvaglphefspikgvaedvtqlivaikklvlkvdekvvqakdiea
gieivnpelklceislevdlycmvdrgyrssienrelllipidtlfspvllvdseektts
drlkstngsikldaiwyaakilvsifnkisspiedlelsqrtynilknsgintvselvde
lsefrnlgkkalleiqdklkihipvmlkevcenwilspdgwyidctfgcgghskellknl
ahlvgididpkvirfqflnnnytfivdgilfdlglstlqlkdfrsfsynpssnlemrfgk
lnklfkygeikqalvkkiieinqlkeivekgllnarkkntmklifqalriecnnelncfk
ngklliisfqsledeiilnwkk---aeiernwssrsaklwvftknfilgiectcddssva
ileekkityssrdeyhqyggivpeiaartheknlfisyisysaepgldssilsgrmlatt
lavaldkvllpinhleahvfsiglklifpsltllitgkntivyqliiikldeckdcalge
aydkvarimglkypggpllekyltlnfsglitasdrywkklstafqkiieillklkhwak
qlyivggvsknviiresfispdlaedngamiayrasllilivliappgsgkgtlsellkf
hvfsagkmfrtmitenkenkgdyladeivnkyaildgyprtmgqakeleqiqkrlsnryl
ceaheklikrvddevmqrrlklhltspiceyfe-mqpkrtkwrkphkvsyegkakgnryl
sfgsaglralegawiterqleaariaiskrlgktgrmwirifphlsltkkplevrmgsgk
gapdhfvatvkigtimfeveglpekevlktfykasaklpiktetifmsnliiskkirdvk
silkiaealqlisstklkwivigtdlslcgrfnkqildflflivfgkklniifqqfgkgi
kheyrmnfpayleskitehgqrrdlmtnavksaeekleykliyqkirqskitqeiseits
almiqalsrlnvadntgakevgvikvyggsrrryasigdivlvsvkklstfsgvkkgemf
kalivrtktgikrksgailrfdenacvllkndgtilgtrvfgpltrelkekgynklisia
efvleslyfainslkktleefklefefpdgeyfsksvrgkkvfifhslsspvndnimkll
itvdackrssaseitliinylsyarqdrkteerspitskliadlisnsgatrivtvdlhs
dqiegffnipidhlyttlfaeylnftivspdfgatkkarmlsnllivimeklrdkegsie
ehniygkvnfkkclilddiigtggtvlkasrtlkklgaetvlvcathalfngnfeeafei
iekviisdsiykfinivslarllfnvmkgsvskiyemarilgvilpdkkelfialtkiyg
igittskkiiqywtaeekrvyaltpeelaslsqsivklqsegdlrkkisddltnlkeias
yvglrhrrnlpvhgqrtrtnartrkgprktvankkie------------mhihtsinnii
isltdpegnvilqessgtigykgtkkatpyvanlvaakigkeskelgvsalaihlkgigk
gkeialrtivglgfevtevadktplphngctpckkmgrsskkglyvspsllkkaikmqqq
dkkkaiktwsrnstiypeflsltflvhngrtfvtvtcneymlghklgefaptrvfkqhtm
srylgplykksrqhgfsfyedgrefakgkqreygpgqhglslhgeqlrekqklailyglr
ekqmrrffrmakkmgslalnflilleskldnlvfrsgmantrraarqlivhghirlngkk
vdipsyivpvssiievkavylrhperaeinelnevfatewykqfgffstnlpflisiees
eqkieavq-gylnffkyfieivsanptgilhighirngvitdtlsnilennnsvfrayli
ndagtqieeliksihtfysfislmehsysgneirfghywefvnlikkeldvdnwdyeylk
dnalwfktssekddvivksdgnlsyfgqdliyhlykliiintlaedhkghidrmkaffvk
ykttklsrlivdgkkivfskreniflsseelkehlskdeirwflcsreneldidlsklnn
pifyilyaysrasilavefhfkvhiisnylyslakkfhtfyeslalvqlvrifkeflplf
rivmklhylhytpgsrgqrrkvgrgfgsgiggrstrgtkgqnarksvrlgfeggqmplfr
kigkygfsnraekiktiplsrfeefnllkmqkiklignecylkghlfskgvlawaekngi
elqklkykeeivpslmkefnfttpmqvprlqkivvnvgcgdgakektfiessfkelelvl
aqkplitkakgsisefklregqaiglkatlrndrmwsfaeklfkialprvrdfkgiskks
idrqgnlnvgireqiiftelnydkvkkirgmnisfitslqnreasialfahlgcpfsmai
kqkvprssgkrvlitidykndkpykpllrklkkhagrnntgqitvrhrggenkrkyriid
fkrdklnikgriqtieydpnrtcfislvhysdgekryilapsdikkgdvvlssmnlnigd
cmpiglipegmfvhnieinpgdggkmvrsagsqaqilgkdltgkytiiklpskevrkvin
naratigqlsaiehnlvrlgkagknrhlgvrptvrgvamnpndhihgggegrcsigrdap
rtpwgkrhmgvktrskkrysnkmivqrrnvkpfyklkmglevhatlmsekkafvnipyts
lgllgtlpqinteairlvlklfkalnseevnfvrksyfyfdlpkgyqitqyqernrkkgy
inisaisleedtaahylllverlgnplveistepelrsieeviecvkwirfllfflhisk
gelekgnfrvdlnisleneisgraevknlasfkaiegaipavqetlrwdelivmrdkvaq
dyllvpesciptiklseieeieelienyeffs--ffvlkifnsinkfnnlkiresckkkp
dkvtsfllgeirkkyggqidikeriliklsggalkgnllasqikelslyeigivigggni
wrgkeeklnllspvegdyigmlatimncfvfkvalekascysalnv-rvvkyhslssved
lssgkvvifggglgepqfstdsaaiirgieigakkiligkegvagvynkdpniyedaify
eklsydrnikvldhaalnlakenklhllifnqeiensfvkslsgeilseifkkvvialsg
gvdssvaalllkkegyrvygihminwdsqlnelemeceslsdrkyaeeiskkleipffiy
nftfeywnyvfkfislfnknlignpdilcnseikfgvllnkikvfgpdflatghyakiil
lgtckenkkdqtyflskltnqlkeiifplseidkekvreiakqnnfpnwnkkgsrgicfi
gkrnfysfiskyiepkegsiieiekeylgkhkglcfysmnqrkgqlvsggkyyvcgknek
dstlyvcylkkkyslvniflkfkhtptfisstspgqyivfyclgcgiyrnskilivgatn
vgksqlfnrlvgdkhsivlnrksitrdlimilidsggyseefqseinqllikqlkeasli
iflfskgirsiewkisklihktccpviltankvdsanslgfgkpilisaehdiniyelid
kicfrlgiigrvnvgksslvnallsdnavlvspiegttvdlvellidspgwkrkegveld
hlcwvrsaikfanillfvidlsplnylddkvakeifdslpvmivanksdlleeelrkrfy
ylswapivfisakykkleniflikeeisrlfskpkltsflgrvnllllgsk---knitld
nisqssiptfliqcsnpsnlttqqmrlvetqfrnfnliysplkiyykks-llelqsitkr
yegelildnfnlkieegsfvtiigpsgsgkttilnliagfikpdkgkillsgidikdips
hkrptstvfqdyalfphmdvysnivfglrkkrvellkleqiagklldldywkswweyypi
lreelkfkylsrpfseeemqkvkqiislvgldsyehseidtlsggtkqkvalaralitep
qiilldeplsaidkdmrekmqielkrlhqtlkltfllithdqkealllsdkvvvlkkgki
eqigtpseiydspvnewvanfmgksnifekvrvnqlvkimirpedydvviykgqlwelki
yveafeikkgahidllwdpidvhlmkinellkgwiktiqkfstieflqivdgsnlgiqvv
ldgsfgdavespskgkqafelkfplipkelsldylrsqqlvrhrtnlfsaiylirrevvk
amndffhfypsfapiltsnsceggaelfqlkeqvllsvsgqfycevissglgksfsfgpt
fraeksnsqahlaefwmieveesfsnlekiiqttynlfnyllsealqlisdlvgkllykl
inyceciellk--------wgdelnkedeqtlckllntkilfitnfpsnqkpfymtrskd
kkttfsfdmivegagelaggseregkidelnssikkmnlnelewylqlrkygyfssagfg
mgferllmfltglknikdlsvfprsyggfq---------------mschslllpppnltg
tlhlghlwnilqdfcykwckirmnftywaigvdhaglsfqskfdslfalssaeylekyas
qlifsqflisssmniqarytleeskafvidrfitlfsqgliykkkklvnwdiklqeviad
cevihkevnsklyylkyyfsyllvatsrpetifgdvaifvnpedkrysfiskkvyipgik
reipilsdssisqefgtgvmkctahdsidwelkeknevfnakgellfsgldrlearekii
ngeiekieeetklsyseksntiiekllteqwflssaakiiqlfplsqkrlldyldrtedw
clsrqiswgiklnmvykkfrvnnkfiveeialdtwfssalwp-dkffpfttlitgkdilf
pwvsrmiylslhppfknvflhgilrndkgekmskslgngilpeelykkfssdvirfafls
nthydrdlkyssiqfihklehlfkffrwifkefssydffslsisfftekisnqflellkl
itklslrilypflpefsenihffeyiarqlyhgidfsseverskkilsrtsfcdnapkel
lleekrkyrlaniiqkiltrkikhnritekdidlifedlkeefiksdvnlkvatqffqel
kdvlmelgkeevqlylrirdklieslgetnkyllvgvngvgktttvgklayylqkkeeni
evvsldynraaafeqlqqlvtpnipssfievnkfktsqailfdsggilpsspesldylke
ptetiividalsgqesldivnifyntihidsiivtksdslsplgaalsshyflklpikfl
gegehiqdlipfypdrivsrvigegdlvsladkivdfkflqgkfdledlikqfkeikkig
sfsgvlkmfpktnleglenefaweylvqsmtdyekknpkvfkessrrvrvikgsgrkpee
lnqllakwafkilfigdifgkpgrflseikkksidfvianiensahckgislseygvdff
tlgnhswskknivrplnlniritnligtsvaftncfkvfddflkelhivdfhsettsekn
aflwafngqvsailgththiptndyvitqegtayisdvgmtgpgiiggkkleaeelcsvv
mtfsiepvi------------------mdhfeyknkvsikffseqtnipeiikyfflrgi
emqlnswldeklcqelclefglkflkeseekskniysewvkkdpvvavmghvnhgkttll
dkirktnvakeyanitqhissyqvkyitfldtpgheifsklrtiggvianiivlviaidd
gvqaqtkeiieyykshklklivfvnkvdrgehsienlkkqlteieleeyggdvillkgsa
ktgqgiaelletislvseiedykttlsppvigvilesriekglgaiaeiitirgnlkagd
yiagegfckvktislspskpvsisgfdlpipgkkffsfptkeaa--lahthfsfiikskv
sgsseaiqtfg-----svisigsgeiseadiklasiaiiinfeqkveeqlnnsiyeleek
ilhkekhrriekiekilgrckvirlwthsrigtiagcsiygkfhnkvrliregnqlvktt
iksfkietfevkeasegqecgivlnnwnnielddviesyeiiedlkksskeiietiksfs
vaelnelvrqlevefqvsasnfaaptaaggkdeesqeavnkdlfsagtnkigviklirel
tslglmeakkiadsapsliksditlaqfeelkvkfeeigatvefk
>1408453_0
slyvcgptvynnvhlgnirplitfdvlvkylnyvhnitdiddkiinqaknipelvlsayl
elinklnv-menprvsenidgiivyfdisygslskmkleelsldfvlwkktsigkvwesp
wgkgrpgwhtecsylinsinihgggidlrfphhenenaqhyalyniakvwmhighltign
ekmskstnnfiyvkhllenyvirwifyqsplnfnnslldlnfalsiyaiiadklrskli-
mlsagivglpnvgkstlfnaitkvvannypfatiepnvgivevkderliqlanliqsekt
vfatfkfvdiaglvskgeglgnkflsnirdvdcichvircfdnsnitpindlnainteli
isdlelienriariskkaqsgdksfckliqqnnkeiseyaksynllttkpiiyvanisii
pisakieselssgldkiiesykilnqctyftfetrawtflkgykapqcaglihsdfekgf
ikaeiisvadllkksevkakeagkvhlegkdyvmndgdvcnfrfnvelriklksydsrll
drsakkiieivkskfsgpvplptkklvvtiirsphvdkasreqferrthkrliilienlk
rikipagvdlqliekkwidvwnkfyvldmfpypsgklhvghikgytatdiisrykkacgy
svihpigydafglpaeqfaiktnkhpasfteeninnfrqlkmmgfdhpsnleinttnpny
ykwtqwifnelykhglaeiadievnwcedlgtvlaneevlngnrvrgsflvtkknmrqwi
lkitkyadklleglnlidwtesikkmqrdwigksegatafttfgvsflviaenkslnksg
iftgipiwigdyvlhtgiimgtpyklhdwifsrqrywgepfpilfnenevflievvlpsw
tnvlyretntmpqwagscwyylaylmkfdrflpvdiyiggqehavlhllyarfwhrflyd
igivspepfmnlinqgmilsdgskmskskgslinpddicihgadalrlyemfmgpitslv
wnsgldgarkwidrvefnlliskmmvfinsfniilsficpfiaeelnetiscmingkfrd
eenikeikkiifipnktisfvvpleryrnfgimahidagktttserilfhsgkthkigev
hegaatmdwmeqekergititsaatsvtwkdcnlnlidtpghvdftveverslrvldgav
avldaqmgvepqtetvwrqasrykvprivfinkmdktganferavasihsrlgvkavpiq
lpigsendfnaiidlvemktlnfdggkvteipaelkeqanmrnqmieevvnfddacmeky
lggeeleikkcirkgvinatlfpvicgtayrnkgvkplldavvdylpspidvppakgils
sddpfvglafkvatdpfvgrltfvrvysgvltsgsyvvnvgkdkkervsrlvkmhasqrn
eidevyagdicaivglkdtttgdtlakegihlesmqfaepvislavepktkadqekmgia
lsklaeedptfktytdeetgqviisgmgelhldilvdrmrrefkvevnvgapqvsyretf
tkeadvegkyikqsggrgqyghvvitfqpnhdkgfefedkivggripkeyikpvkagled
alnngplagypmidikailhdgsyhevdsnemafkiaasmalkeagkkcapvllepimai
evtvpeqnfgdamgdissrrgsiegteqrdniqvikakvplremfgyatdlrsftqgrgn
yimqfshyaeapksvtnevvdtklkfyglgrrktsvakvtltsdpenyfpnkiviqdleq
plevtnnydinvvvngggftgqagairlgiaralikinpdfkkilkanklvtrdarnker
kkfglygarrapqftkrlkrtisgiqssgklhlgnylgsisnfvklqndmylfiadlhai
tlnslniastylasginpkkvnifiqsqvcehttlgyilmchtnlgelermtqyknksnn
tkriptglliyptlmsadillyqphlvpvgidqkqhleltrdialrfnkkynkimdlvep
tkkmsksskkgiiflddsmkeieekiktaktdslnnvrynisnlmtiylcsiinysniyk
nkdyrefkidliliktiqdrkegknkaklteqgrkkleeelrylvdvrrpevikliqear
dqgdlsenadydaakssqgeiesrikeiqdilsnieiisvkigtivqiyeivgaiesdps
kkkisnesplakaimgkynvtikkikdalynkyrpykfedlsgenhivktlinaiqisha
ylfcgprgvgkttvskilskavnclncancmdvveldaasnngvseirqiidnvkikvfi
ldevhmlttgawnallktiedcpkhvvfifatteyhkipltilsrcqcfsfkplkesini
tianlangaardaitlldqiifgllefinsfidiylielaifkamatisqlirkprkrki
kkskspalllntlekktvnsplkrgvctrvgtmtpkkpnsalrkyakvkltngfevlayi
pgeghnlqehsvvllrggrvkdlpgvryhivrgtldtqgvekrrqqrsaygakrpknegi
qrienfllkvfkllrlkeikvngmkikiqpgdvinvnilyedknliiidkkgipcqpiqe
lllkhmftpsicnrldtntvglvvaakngalqelnskyyhelitgrthqirahfylghpv
vgdhkyglhaykikflnylsnmisktllknnsklsdrnanrnlvakeisltipnladdsv
pvgpdeksnlrllshweiasnlgladferaakitgsrfvvykglgakliralqtftldqh
t-yqeippiiinsfyssgqfpkfrddvfkiegyylsstaevqlvnyfrdeiidepkyfva
sitnyrseagsagrdtkgvirqhqfyktelvkicknehekltqdaenilnllklpfqriv
lstgdmgfsalktydievwlpsynnykeisscsncgdfqarramiryrdkhyvhtlngsg
vaidrlwaaileadgtvlvpkalipymkiefshtkmsafdgilnwshaaitdinvqsype
avqviygldcyvifdletsglypfdeiiefggisltkitnemlqdglikiasvlvahngd
fdfqflqmidtlriswslnyhslgsiarklkikydathradvdaeilyeifliyaknqkg
ckaiyelvskslttniviscnpydfilisppilnriiqklvvatsdayyikiitctktln
nqlrttdemieefsflkiineivvengkvlnlfliepikkglyppslhgsnlkelveinl
lrygknipliikdridmemnsiinngygiiywiahllvkrsneqgylvgsrgsvgsslva
tlsgiseinplpphytclkckkvqfddgfdlpnkkcdmigdghdipfetfmglegnkvpd
idlnfsgeyqgahnhvrtlfgdhtlragtistaaekttfgyvrnieryaklgikrttgqh
pggimvfpkeyditdftpynypaddewktthfafflhdsllkldilghddptmlkmlwdi
tgineiphydhdvmqlfsdllgeqtgvigipefgtdfvrrmlvsfadlirisglshgtdv
wannaqtlinnlqlneviacrddimtylkdafnimelvrkgkslsnvpnwyidsckkiky
mfpkahaaayvlmawriawfkinhpleyyatlysiklelittyesylemllrgfkmspil
idkslaqiippfttihglgdaaesivnarnmftsildlsrtkltkthrtlnilsnlpdds
ikldykntlnvpktsfemkanlsqkeklklynqvldvfknrwktlhdgppyangnlhvgh
alnkilkdfivrswfygykslyipgwdthglpieyavsqeekrklcnyakeqvenqknqf
lrfglltnfdcyqtydpeyeidqlntflvmvkdliyqdfkpiywswssqsaladaeveya
dvkalsiyvsfdvvftkllvwtttpwtipanqaicanekkyvlvfilaesclkyihplyn
tvilsdhvknddgsglvhcapgfgiddyiackknnivhindfgkrnifyldanklicfvh
seahdwrtkkpviyratkqwfiniqkisdhqrllmvtkrtdwcisrqrvwgvpipiifns
kkepimdelieniikkiqhgvnswfnnpvefflttkygesyyketdimdvwidsgvsfnv
lqadlylegidqyrgwfnssiicstiispykelfshgitldengrkmsksignvidpiki
cnygadilrlwvcfidynddnrigdkillqvaeqyrkirntlryplsniadkiilkfqha
lriinkqiidlsswyfdlikdslycnrkaiqsilnyifylmrlsiilphtceeayfhynk
kssifltdfmkikdlvyveienlrrdkvinksnevsflkqwlnvaevhvklrcerclckr
cfsfklkvkieipknsnvkyefdresgeilvdrilygsdyygfikealdgdeldclvign
sfmpgvivptriigamemidngetdtkligvidcdprfdhinslddvffetykilqkksv
ilgfkdwaykeykvcvdlmnnygklekdefikqmkkqhpekykqrirkgdqvivisgknr
gaagivlkiaaiveglnkvkkhqkgdkseivqeapiklcklalidtkdakvkytiktknk
irvsrktqnallfisfegtdgsgkttvilmvirepsekirklllltevflfaasraelfs
knsiqhlnknnllltdrfvdssivyqn-aknidkinkyaicpditfflllskiyelykka
isidavfeylsnrgliaqtifpdelfyigfdptadslhighlltlrvahilqhghqpyvi
lgggtgyigdptgrdmrkmlsnfqkqikqfkaiilnnadwllnlkwidilrqigqhisvn
kmlstdayksrwegltflelnymvmqgydflylnqdvalqlggndqwsniiagvdlirry
gmtltlltksdgtkigkasgalwldpnktspysfyqywinvddkmltdfe--tkqllayt
ltkmvhgkeksiaafsanllvksksearrlilggisinkyfvlhkgkkqakkevtrvaki
eliggqakpgpalasiginmaeftkqfndktkdrmgkvvpcvitafndksftfvlkttpt
tmllkeaakiekgaknaktdkvgkiskeaaikiaeykmpdlnandidaalrliagtakqm
gleiegvspalkelqkkygkenlsllnksistgsfklnkalgvggfpcgriieiygness
gkttlalqavrecqknngraayidlecaldmnymknlgidlnklliahpeygeqafsiie
alvktnmidlivldsvaalvpkaeletniedqsigllprlmskclrrlqtimfnssvcii
finqirekigiiygnpeitpggkalkfyssirveikrtnnenigikskitivknklsspl
kidfyfnkgvdaeiidlaidliqkngswysynnnklcqgrlnqdvcagwvkknrklgnlc
fltlwdssgsiqivdtresvvmagkfqkrspnldiplgeyeikikviaestppliienal
edvrlkyryldlrrpimqdklklrfrfvrnfldefieietpnftkptpegardyivptrr
fyalpqspqlykqllmisgferyfqiarcfrdedgrkdrqpehtqidlemsfvlieemff
lkmkykdainiygsdkpdirfelkleekiakdnfakgsllfigvkkalgavrnalysflw
itdwplyewndkyesahnlftapkmlassydlvlngfelgsgairihnpdqltimkslnl
skfgflleayeygapfhggmglgldrilmiitnirdviafpknaqgidlmmdspselkdi
fievmgqkvnsnglryginknwqsrwiawlvqdekirkflfkkyhdnisnieiergieif
vyasqvilvigqkgnaipaiieinkivgrnvkvdltvneignpalsarliaremadniqn
rvplrsamrmalkkvltaggqgikvlvsgrlngaeiardkmyiegnmplstlradidyal
eeahmsygvigvkiwinrgeifgfvnlnksyysilssilsiediiyvvltdfnvlyganl
ipvigleilvlfaksnigydvaivnrlkyeldiinsmgfndyflvvydfinwakkniiig
pgrgsavgslvsyslfitdidplefkliferflnperktmpdidvdimdsrrdevidyif
nkykdhaahiitfqkikakmairdagriidiiskkliglprqigthaagiilstsqfsmd
hlerfglikidllglrnltildniitfklfcqtngifqfeshgmkvlkmlqpksiedlsl
vsslyrpgpqfikrkipflkdtygiivyqeqvieivvvanftlaeadmfrraiskkdkfi
asainyifnfanygfnhshavaysllgywiayfkahyplefyyvkeaspdiniimgfdli
kgignenliyagsfdsrprgtkdlygffeiilptfeyelfyrnnensdivkkelyefkdr
gdrllalrpeataslirclgenkllvkvftygsmfryerpqdgrqrefqqfdieiivvnv
isygelrinfigstrskwielkmyfnlsqerlktnplrilddkidgklpfvidapkifdf
ltnnlvrgldyytdivfefv---tiigggqydklviglavgvnrcanmidikkgikflgy
rylgiimrknqakkrtvlpdpvfnsplvtrainaimysgkkgqaqnivygafeiiknktq
kdpleifnkalenvmprlelkvrriaganyqvptevsperkitlglrwivmysrlrhekt
mleklanelidasnnvgasvkkrddthkmaeankafahmrwmakekfdrskphvnigtig
hidhgkttltaaictvlakegnskamrydeidkapeekargitintahveyetairhyah
vdcpghadyvknmitgaaqmdgailvvsatdgpmpqtrehillarqvgvpkmvvflnkcd
vasdpemqelvaeevkdllksygfdgdntpiihgsalgalngeaqweekikelmkavdet
ipdpvrdtdkpfllpiedvmtitgrgtvvtgrvergtlhlndeveiiglgdtfksvvtgi
emfrkeldearagdnagillrgvdrsqvqrgqvlakpgsitphtkfraeiyalkkeeggr
htaflngyrpqfyfrttdvtgsiklkegtemvmpgdnteitvelispiacekgskfsire
ggrtvgagtvvevlgmqkttmlkmrkwycvdatdlvlgklavkaanvlrgknkvnftpnq
dcgdfliiinsdkirltgnkmdnefwyrhsnyiggikkrsgremldnysdklvynaikgm
lpdnriskeiirklkvykgshehaaqqpsmlhwmehflkyrysiqplqsgfgitignalr
rimlsnipgasvfavkvndvtrefqavpnvvedmtqiilnlknlivsinenivtgadiea
gfevinknlhictlkfnmdiyvtrgrgfktfnenrdlivipidsnfspivkvseevklsn
drligtngtisgdaialaakilvahlnpliipienldltvrsynclkrhgiqtiqeltte
iekirnlgkkslreinkkllihqpvllkevidnlqidsnltycdftigygghaseilkki
gvligfdqdpeaiklilvndnflnfidralldlgvsslqfdcnrgfsykhngpfdmrmnh
liqifkygeiknpvakvikttleisnlikkvptkmlykhparlyfqalriavnnelnilk
ngilaiitfhsleekivikkinelcseieknyrsrssklfvikriviigiettcddtgig
iwsnnkvilssdylhqkyggvvpeiaarsheenlvithiafanepglpgclhvgkifakt
lamnlnvpcifvnhlyshifsaainiiypclglvvsgghtsiylvniilldetlddaige
vydkvgralglsypcggkidalkvfsysgiktaalnyinkfassfqkiitdftrvkfyls
cialgggvsansflrslvpemqytgdngamhayyanlllkvvflgapgtgkgtvsqflhf
vhlstgdmfrqminllgekegkyvpdeitnevvkfdgyprtldqakyldmivgrlasrlv
cpkcqllvsrkddnvikhriveysiksvidfykmlqpkrtkyrkphnvsyegkakgnayv
afgeyglmatsgswvdtrsiesariaiskyigktgkmwirifpqmsktkkplevrmgsgk
gnpefwvavvkkgtimfeiaglpinqmiealtraghklpvtwkivsmaskqlkqkmnsit
vtskitkamqmaataklryvlinsslvlcggfnnnmnrilklillgkkscivyttfinnl
kiefepdmpqfmetkvseyasrrnameaatnnandlynyllmynqlrqasitqeineiiq
gcmvqfmtrlnvadnsgakevgiikvlggsrrryagvgdivvvsvknaiptgmvrkgqvv
kavivrtvkgsqrsdgthvsfadnacviikedlsprgtrifgpvarelrekgfikitsla
aevvnhvifgltelakkicllnislhfidgeiyvrsirnkdviliqstskpvnenlmell
iaidsikrgsaksitvfipyfsyarqdrkvkgrepisckliadllakagatrvsltdihs
eqvqgffdipvdtlraavmlcelnitivspdyggvkrarriaesllaivdkrrprpnvae
sinvlgdvkdkicvliddmidtggtvisgskllktkgaseiivmathglfngnfvkahky
iskvyisdtiipnlkiisldkfysqiiensvseiyamarilgvdipnnkrievaltyvyg
iglsrsqeilkksinknkrvkdlsdeelatirniaseytlegdlrrdvafnikrlmeigs
wrglrhrrnlpvrgqrtksnartrkgprktvankkieakkkrlsftngvahihassnnti
isiadekgnvitwassgtiglkgtkkktpysagvaaeaaakdavemgltsikvrvngvgr
gkevairslqtaglmiteindvtpiphngcrppkkmsrsskkgayveasllkkviamnst
ekkkpiktwsrrstifpefvgntfsvhngknfinvyitedmvghklgefaptrsfkqhtm
srytgsiyrrsrrlnfsllesgkefskgkkrnsipgqhglsgyaeqlqekqrmqylygln
drqfrrlfavakkmgiltmnlfrvlesrldnivyrmgfaptrrgarqlvnhghvkvnnkt
vnipsfilsvgdvvelqgtyirfpernelpeinetyvvewykrfgdfatnvamiiapiqi
adkieiakpgfinffkinfefvsanptgslhlghvrnayvsqtlfnvlklghkvisdywi
ndmgsqvdlfelsclcrylelqfpkdgykgkdpyfgkkfvmldqikahlkiklwtseytk
dgatwlkttldkdrviikkdgsrtymltdignqynkklflhvwgsdheghvkkmksimle
vvliemvkivnngqevklskrsgnaitipdmlemmsvdtsrwyilaqktkividlakvtn
pvfyvqyaharimllslesiiephrlttylhelakvfhawyneyylaksvvtikfvlkil
gismelhqlkstpksrnhrtkvgrghgsglgktsgrgqkgqkarkstrpgfeggqtplyr
rlpkfgfstyntkyvtinlenliqykrlnfvpikiignvdvskpqkisagaknkieaagg
kvvivkylkeirpelqkqfnlssvmqipkiekivinmgigdavkdakllesgireltlit
gqkpvvtkaknsiatfklrmgqpigckvtlrgarmwsflerlinialprvrdfrglspks
idsggnytigikeqivfpeivyddikkvrgfditlvtstnnkaqtlqlltllglplimpv
kkivnrsngihhatvidyrtnkpqksllvknkknsgrnnqgkitvrhhggghkrkyriid
fkrnydnkvgtiktieydpnrsafislvsyengaktyiisphgikvgdkiissedvilgn
cmplefipegtmvhnieftpkrggqvarsagtygqilgsdetgryvilklssgetrkflk
ecratigivsnqdhnlvvigkagrnrhrgirptvrgsamnpndhphgggegrspvgrdap
rtpwgkrhmgvktrnnkkpstnliirnk---fnfetvigievhvalntltkmfssalind
lglpgtmpqpnkaavkkalilakalnmellrfdrknyfyqdlpkgfqitqqyhpfaqngy
fkiqrfhleedtakqlfldynragaplieivtdpifhnaeevklylttlrhilihndisd
akmeagsmradinlsvrpvfgtrveiknvnslnnieraikyetstmhyddtiymrdksdi
dyrymrepniiqiqldwvdsinlllddialltskwllvellgilnkingkqakvilehrp
ervesmilgllmkatngqanpkirilikisgsslqnqqlckqvktlhqyeigivvgggni
wrgrvskdmkmdqrrsdyvgmlatiinaslidtqlnkscvlsaipcphladlitptnida
fendkvvifaggigspffttdtgaalraieigakiilvgkdgvdgvydsdpkknpkakfy
skltfkeklsimdltsftmcqendikliifniekpnaivnaidgkicsvvsmnvivglsg
gvdsavsalllkekghhvigiymvnwdkeingdffgcnsekdfkdakkiaeqlgikllki
nfvkeywdlvfkvlneyknnltpnpdilcnkfikfgilkdyidnypgfclatghyakllf
ltiskdenkdqtyflchlnkqlsnvifplenylktevrdiakknnlivadkkdstgicfi
gerhfkhflenyfnketgeikllplkvigkhdgikfytigqrhglnlggmkvfvvkkdsk
tntlyvayletnyttinffvrfrhrqklipavtpgqyaaiycigggkilestvaivgrpn
vgkstlfnriikekisitddtpgvtrdrvfkiidtgglvnnlqknieeqinfalneadvi
vfmcsyglnnddfyaskmikkknkpiifvlnktesfysigfgspmaisaehgigigdlld
kiiatfciigkpnvgkssllntllnadrvlvsdiagttrdaidkvidtagirrkgkikie
kysliktaisrsqfillmldateiseqdevigglaynaiptiivinkwdnvtekikarfk
ylywapiifisakeqrintifmlkkqmqkkvstsllndvilnaqmtnqapifngdrlkit
yttqgqvptfvlfcnnpkflhfsysrylekrirefgfqntpitlyfksknfielsnvnki
fdgfvavrnfnltinrgefvtllgpsgcgktttlkmiagfeqptygqikingidikdmpa
ykrpcatvfqdyalfpnmtvyknicyglkvlrtnldkikvlekeynnvdywisywetypi
tkkayekhmltrpltkkeisrankiiekvglsgkenkypselsggmqqrvalaralviep
dillldeplsaldakvrkilqnelkrlhnefkltfilvtheqeealmlsdkvvvmsegdi
eqigtpsdvydapkniwvakfigaanifdkiqlidgihvlirpedfdvvtykgvlwelti
tvhnifvninqkvgltfdsidvhmiktkklwvgwvrsnresgsigfisfsdgstlnvqiv
ykrtlsssililtpkkqpfeiqypiqkkhhgneflrslahlrprtnkfysimkirselsn
sifeffgftyihapiitsndsegageffqvgkralltvsgqmaaeayaqvykrvftfgpt
fraekshtnrhlsefwmiepeiafinlkdltiimeqmikhsivseleycnnlidnlkfar
ieykdaiehlknfenkniyfgmdlateheryicekvfnrpvfvlnypkeikafymkqnnd
gatvaavdllvpgvgelcggsqredsynkllkrcnelnmdsiqwyldlrkygyyrssgfg
lgfdrlvmyltgidnirdaipfprahdqldpynhkiisenkklftkplyscvmappnltg
ilhighawesiadaylrmkkmngfnvswapgydhagistqvkfekslslsrkgkikkwsi
kniieqmligvssdwnfhftldksdiavkkafkilydkkfiyqeekivnwdinlktaisd
ievqnkpteqymyyvsyeveklvvattrpetifvdsalfvnpndkrykyinseainpltg
efikilsdsyvdikfgtgvmkctahdindyklgkkyscidfdgklnfagidriesrelia
knkllktekisnvgysersnaivepllskqwfikllkksikivpkkflllnqwlntcedw
cisrqlvwghqipvwykkiyvdknyyqdndvldtwfssslwpfkngypnslmimgfdilf
fwgirmmfqgmflpfnillihglirdkdgrkmskslgnvidpieiinkygadalriylts
ntslgedtnyqasnflnklwnaanyikwilikfdnfefslanynfiwndfcntylefckp
lflqilhllhpfapfitdriyvieiiirnfknkmlnkfeverskkilsnkqfvknapiek
vnaekdklklktmitsivakkmrkrtieeeditevlkeiritlldadvnlqvvknfiksi
rektvgdvgqdpqflkiikdelinilgkplkimfvglqgsgktttvgklaqflktkhkkp
imvaldiyrpaaidqlktlsnenclfyektaseslnadcilfdtagrlqtneelmnelvn
pdeiilvvdamsgqeiinvanefnnylkltgiiitkldsearagaalsitslldvpikft
gvgerlgsldifypermadrilglgdvmslaekaidqkmlsgkmdledlirqmdamnrmg
slssimkmmpgnkldeieekmiwkilissmtlkerrhpkilqetsrkvriikgsgrkpde
lnkllkkwemkilflgdifgkpgrnlqkikekeidltianaencshgkglylkkngidff
tmgnhtwakndivrpinliirvtnilgnsvtntnsflalenvineihivdfhaettsekn
afciffdgkvhailgththiptndlritpkgtiyitdvgmcgpsvigakklevsdlngiv
mefsceqirkskhnssikdqlkdvginngvfiykspltlgefatqinqntvikhffikgk
ivnfntmlsieqigelclefnldfkietevtkenildkmqsrppivtimghvdhgktsll
dvirktnvvgehggitqhigayqvnfitfidtpgheaftnmrargaditdivilvvaadd
gikpqteeaidhatnakvpiivfinkmdkpeanpdkvmqqltslvpetwggntiviqgsa
ysnqginellqsilllsdineykanynaqaygvvieahlspglgplasviikrgtlkvgd
yitlgaygkvrtmqatpskpvkisgfdvpevgekfivlsteqevksvsdktlelilkada
qgslealkhtdidgvtniiragtgsisendvklaqaalifgfnvsikemidnviynmind
ikllkgqldpiyedneigeaevreiwkhskigtiagcyvsgkikancrivrdgsiiyrsk
inslksfndtvnevqmghecgltvenfndikkddiiqiyetiqmakmtkeqfieslkemt
lveindvikaieeefgvsaaapvaaaaaptaaa--ssevnvimtnagdkkidviklyrei
sglglmdaktavekcpltikegikpeeaaefkkkfeavgatieik
>1408454_0
------------------------------------------------------------
------------------------------------------------------------
----------------------------mfphheneniqhyaifpiskgwihfgtlnykn
qkmskslgniifphtflekysykwliltkpinltdelfnldfalkvlgfkadiirnelkm
slkagivglpnvgkstlfsalteaesanyafttiepniavvnlkdkrlyelakivntkki
vpatfqfvdiaglvskgeglgnkflanirevdaivhvvrcfenedvvpiddmkiinleli
fadlqtienvinrigkkaqtndkevvlkikvllpeeqaiikpyqlltakptiyvanldii
picikleyevssgidniiksfylldqatyftaearawvfkkgqnaaecagiihtdfekkf
vkaevikyedyiengekgcrengkinlegrnylmqdgdvcyfkvakqlqikiksfdayqi
ddaakkivllakakvsgpiplptkkeiitilrsvhvnkksreqfesrthkrliilvdkak
rlelpagvqinnieqkwqkhwekayildmfpypsgalhvghlegytatdimarykrlsgf
dvlhpigwdafglpaeqyalktgnhpapftlknidnfrqlkslgfsydylkevnttdpkf
yfwtqwifkelykaglasieeidvnwceglgtvlaneeiidgvkvrgnfpvvkkpmkqwv
lkitayaekllegleevdwpeslkllqknwigkseghetfttygvsaliisehpliqksg
iflgipiwtadyvlmtgaimtvpyklrdwifsrqrywgepfpvlfdqgeiylvkvelpkw
mnverhdtnvmpqwagsswyylayilkfeawlpvdlyiggqehavlhllyarfwhrflyd
lgvvnkepfyklinqglilpdgqkmskslgnvinpddlvehgadslrvyemfmgpltska
wndsldgirrwldkikfniaiskmmvfinyfaiilspfaphlaeellmqigvqingkvrs
kddviqivktiyvenkilniivkiedyrnigimahidagkttttervlfhtgkihkiget
hdgasqmdwmvqeqergititsaattaywkgkrlniidtpghvdftieverslrvldgav
avldaqsgvepqtetvwrqasnyhvprivyvnkmdkaganfkasceslkkllganahaiq
lnigsesnfngiidlvemkayqydgnkeieipadlkeeaimrlslaesladydeeimnlm
leekevilkaairkatltstffpvvcgtsfknkgvklmldavvdylpspvdippmkaypa
sddffsalafkvmndqyvgnltffrvysgilnkgsyvmnstknqkervgrillmhansrv
didevragdiaaavglkatttgdtlidekitlenmnfpepvisqavepatkdaseklsla
lqrlsaedptfkyytdeetgqtiiagmgelhldiivdrlkrefnvqvnvgapqvsyreti
tksaevegihkkqsggkgqyghvwikyepnpdggfefidkivggkipkeyiksiekglre
kmdigilagypmidvkatlfdgsyhevdsselaykiaasksltkgremlgtvllepimdv
avvtpedffgdvmgdisrrrgqvrdnetrndahvikayiplsemfgyatelrsmttgrgt
yqmwfdhyeklprnladdiikarggyyglgrrkssvarvyilppaktylnsdilikdals
pfsvtetfdvianvngggltgqsgairlgiaralleanneyrnklkdagfltrdarvker
kkfglrkarrarqfskrkpillsgitatgkltianyigaiknmvklqdqnyifiadlhal
tlnrkeifalfmacgidtnkttlffqsdvmehglmnwliltnttigelsrmtqfkdksng
metiptgllmyptlmvgdillynadiipvgidqkqhveltrnlaqrlnnkyakimsltep
tkkmsksdpkssiyllddpemaykkiqkavtdsegkiyisilnllsiyaaltrtlpevfk
dknygelkkevgfltkiqanykgaqkaqltleslkqyeeklkylqevarpqvieeikear
nqgdlsenaeydaardkqaaieneiseiqhildnceiisvrigstvkivqivgaldadpf
nnkisntsplaraildkykvkileinlafyrqyrpqkfdeivgqehivrtliniikisha
ylfcgphgtgktsiakifantincepckecldlieidaasntgvddirdlrekikykiyi
idevhmlskgafnallktleeppkhaifilattdpqkipltilsrvqrfnfkkikehiqi
eivklgngslrdalsiadqilygltdllnflknfviaeltlikmmptisqlitkgrkdkt
tkskapalgynslkkkeipspfkrgvctrvatmtpkkpnsairkyarvrlsngqevtayi
pgeghnlqehsvvlirggkvkdlpgvrytivrgtqdaagvsnrkqgrsvygtkkpkddvg
rtlfkylvriekifrqkdlkinnqrikiqlndeitvklvfedknllivdkpnvamhsldd
qilkylfrpasigridkktsglvvyaknytlvefeekvyqqiitgkkhqiratlylnfpi
lgdlkyglhsysvkffqeynnmldlkyiinnkklstrqakrnklseeigiqipnipyddv
pigydendnvllephydiatklniidfpravklartrfvlykndgaklvralanfmldth
igykeipahlvnmlfgtgqlpkfkedlfkindlwliptaevpltnyhydeilnlplkyva
ytkcfrseagsggkdtrgiirqhefhkvelvkivkaewekmvndaksilelleipyqell
lctgdmgftsaktidlelwipseqrfretssisicndfqtrrakiryrtdkyaytmngsg
laidrvlaailepdgsitipkvlipymrvelartristqdgiygfeaiaitdygvqsfpd
fvkpiygvtlyvvfdiettglsarneiiefgavrltkidddlvrkgilriykiavahnas
fditvcrgldtlalshylfkfklgtiakkfnvyydvahradydaeilssiwrllaknqlg
lkklfkivskaltsdlffgsgtfdyvelppiaykdlinkicvavsdaryiriyinarqlg
ntlltttemlqefnflnlvneivinnpkmansidiqvikdklyvpnfddsklketvyana
kkygenidplilqrierelnpiikygysviywiskklversnkdgymvgsrgsvgssiva
nlsgisevnplpphylclqckklewrsgwdlpdkncpmekdghsipfetflgfeadkvpd
idlnfsgdyqpihnyvrelfgdhtlragtvstvadktaygfckkiefiasagikrttgqh
pggiiiipkefdvedftsisypanddwktthfdfsihdnvlkldllghddptvvkmleev
tntsnipksdekvislfsdingettgayglpefgtsfvrrmlksfndlilmsglshgtdv
wngnaeeliegkqltdcvccrddimlnllqafsimekvrkgkgltnipnwyinslkkiky
mfpkahatayvmmawriawyklyyplafyasyysnrpdlipileitqelyargfkiqnvd
lkrshqslippfncvdglgevantivsarnpflsiedlertklnsrirnlgvldelstnq
neldykqtllmpntefsmkanlaskepekiyqdllkrnknnafilhdgppyangnihvgh
alnkilkdiivrfksqgfyspyvagwdthglpiehkmlsvelrknakyaldqvrkqkeqf
kklslltdfsiyvtlnkqmeadqlrlfhkmvlgliykdlkpvywspssqsalaeaeveya
dhvspsifvafkvkndnlliwtttpwtliansgvaindteyvlvyvlakklltyespinc
pvvfghhvtlesgsglvhiaplfgeddflignqnnlmhieddgtagifyddanplvgikh
syphdwrthlpimyratpqwfvslkpikskkrlrmlenretwcisrqrswgvpiivfydq
nkkpvleeifehvinliergtdiwyekeadellpskyglgfnketdimdvwfdsgstsis
vpfdlylegsdqyrgwfnsslinsvatspfkallshgfvldgkgnkmskskgnvvdpldv
vnygadilrlwvanseftndvtiddkillqnieiyrkfrntikfmlggiihalimkfinv
ikdinnfiidlssyyisitkdilylerrqvqtvfynviliralapilpttceeiysffnk
eksvhlleffklkenvyklieeeikkqtfkrqneahdlvkllmvgkisfglkclrcickr
ckmknievnieisknsnikyeydrktnkikvdrilrgdfkygyisealdgdeldvlvyss
tflpgtslearvigamkmidsgetdtkliavhaddyrldhikslkdnffstykafkgeni
vigfedwaekeyneccelmekygsmdkkefvkkmqkehpekylskirkndavviisgkak
gktgvviettvivkevniktkhhkpnegkiekeypihvsnvaylvkkntkigfqvktnkk
qrvmrkvnklvkfitiegmdgagkttilfvftrepaekirelildvdallfaasrrlnle
kaiwpalkegkniisdrywhssfvyqgvlggvglineiatkpdfvifldleklrqayksf
evidaileelktrgilnnisneekfvytgfdptakslhlgnyvqianllrfkfgyhpiai
lggitgmigdpsfrsernfldsiqkqleffglevidnftfyknwtmvdflrkigkhinvn
yllekdsiatrltglsftefsyqliqgwdfktlyenvkiqlggsdqwgnmttglelirkl
vitanllvdengkkfgkgggalwldkemtspfaiyqfllnqadswltfldriaqktlaye
ivknihsvkissilfsietiknsnrevrefisksfsidkfallkkgkkemakeivkkakl
qflagqakpgpalagvginmpeftkafndktrergsepvpvlitvykdksfdfqlftspt
syklvqaakvkkgsgvpnkekvgsitidqlkeiaeyklpdlntknirsamkqiagtaknm
gitvegyeetlkeiekkfghesimilgetfssgslaidralgikgwpkgriieiygpess
gkttialhaiaeiqkaggiaafidaehsidpiyamnlgvdinnlilsqpdsgeqaleivd
slaktgaidlivvdsvaalvpeaelngemrdqviglqarlmskalrkitgslsktktsvl
finqirekigvmfgnpettpggkalkfystirmevrklngdilgnqvkckivknklaapy
kneiifskginseiidlaeqilikkgswysfegeniaqgkvnenveygwiatkrkfknqf
fvdlrdssgivqlvftkescikngivlkrlpnislptgeievqveilnssqipfeinkan
edlrleyrfldlrnekiaenlklrhklirnyfdgfieietpilskstpegardylvptrr
ffalpqspqlykqllmaagfekyfqvarvfrdedlrkdrqpeftqldiemsfgicenmwf
ermdyfysmehygndkpdtrynflineetftknngtpififslalkslgavrvvllnflw
ivnwpmfeydetyapahhaftqfevraksydlvlngfelgsgsirihditqkmmfnilni
srfgfflksfdyglpphngiafgiervlmiltsirdviafpknakgldllsgspsdlney
glelmgqkvnpngfrygitkehnttwyallledqkiydlldkkvreqigkvqikrdifvy
vytakpaavlgtngdnvkalnqmqkainknakitievielkrpnvnarllaediaiklen
rgsfriaqkyairtamkagakgiktsvsgrlngvdmartegytegemklhtlrqnvdyav
ttakttygilgvkvwvslgeilslinghnttfsflesvitteklfyfvvsehnnmfsynl
kpifaldcyivyaknkngfdllfvkrleyelqiikslnfedyfliiqdwinwaksnisig
pgrgsaagslvsyilgittidpikynliferflnpkritmpdidvdvqdnrreevieyli
qkygfrvanivtfatlgkksairdvlraindiskklegfyrqtgthaagivisqtqisme
ylesfgllkmdilslktlttiqeiltfelltktigvfqlesygmnalrqikvnsfddiva
iislyrpgpmyaerkdaivastygiiiyqeqimeivkiagfdyaeadmirriiskkkkfv
naaiksieafadygfnkshavsyakisyqmaylkthyplefffvneapptiniilplnmi
kgfgpellikanalknklkgtrdiynfqyietpiieeslfirsaetsdivskemysfldn
gkrnislrpegtastirafvenkinsklfyfgpmfryerpqkgryrqfiqggiekinfei
ikfaileinnlgstrnkyiilkeyflislvrleknvlrilddkteankdfvknapklidy
lnenlvrgldyyndlvfefvskstilaggryngmiigfafgvdrlmeiidikelfrniqp
kvllfksrkqktpvrdvladpvfnskiitklingimldgkksvaesilynafeiiktktg
keaidvfnvalenispqlevrsrrvggsnyqvpcevsarrkqtlalrwliqyarlrnekt
meeklaneiidasnkvggaikkredthkmaesnkafahfrwmakldfdrakphvnigtig
hvdhgkttltaaiatvlskkglseakdyaaidnapeekargitintshieyntekrhyah
vdcpghadyvknmitgaaqmdgailvvaatdgpmpqtrehillakqvgvpkivvflnkid
mfereemvglvdmdvrgllseygfdgdnapviagsalkalqgdaeyekiilelmdavdty
ieepkretdkpflmavedvftitgrgtvatgrvergvltlgeeveivglketkkttvtgi
emfrknlkeaqagdnaglllrgidrseiergqvlakpktivphtefeaavyvlkkeeggr
htpffhnykpqfyfrttdvtggieftdgremvmpgdnvnlkvkliapiaveegtkfsire
ggrtvgagsvikitkmrqttiirdkkwyiidannvplgrlstlvasilrgknkptftpnv
dmgdnvvvinakdvlltakkeekkiyyhhtgypgglkkinakdlrakhpealvekavrgm
lphtklgrkqfknlyvyanehkqvaqqpvkievmekiqqitfvieplmrgyantmgtvir
rtllssitstapfaikinnvdhefetlegikedvitlianirkirftyepeiiianelea
gleivnkdqyictislefdlflrtgrgyidfeenkniiflaidsdfspvkkcgeelntse
erlkqtdgtllkdameqaakiivahfqiiglpieklnltirslnalrranynsidellee
lsniknlgkksvqdiidklashipvllnevleeldikkdgiyvdltlgraghskeilkki
gklisfdkdqeainyiliksdfrfavdgiladfgvsspqldnnrgfsysqdcdldmrmde
ierilinadvkfaiakaictsfelnellkqlpakilrknpskavfqalriavndelnaik
sskmlfitfhskedviikkffqnlvtetqenkrsrsaklrvitrllifaiesshddtsfa
llkdnqktisqievhkqyggtvpeiasrlhvrnigidfiaytkepgligslhvgyvvana
msqilnkpiqgfnhleghflsafidveypvlgllvsgghsqlmyyqyeilgetqddavge
vydkvarklnlgfpggpiidqllnfsfsgikthvinlinnfatefqniilylkhmqkaik
siclvggvsanlgireylpdlkyttdnammiarlayeknniiflgapgagkgsiasrivy
yqlstgemfreeirplglesgkyvddsltnrlveldgyprtidqanflrqvierlskrrv
csncksvvkraddevikkrlaiyqtqcligyykmlqpkrtkhrkmfrirhdtkahrnntv
tfgefglkstssawisarqieaariaitrrmgregkvfikifphmsktskpigvrmgsgk
gspeqwfavvkegtvmfevkgnsvetmkdalrlgghklpvtwkivameslqikhrissin
stkkitkamelvatakfgyivfgsdlglcgsynsnmmkkiilivigsklkliytkyinpi
ktsfepsfgiffnaklsemssrrtameqasdnaedlidlnvkynssrqakitqeiteivs
gsmlrefsrcnvadnsgakevmiiknlggsvvrstnigdvvvvtvkkaiptgvvkegqvl
kavivrtkrgvrrengsyikfddnavvlikedgslrgtrvfgpvarelrdkgytkiisla
pevlnvvifgmdeltkeigaikreivfadgeqllytvrnkavfiicntskpvndnlmsll
ifidslkrasakrinvvltyfgyarqdrkvsgrqpisaklvadlltvagatkiitidlhn
psiqgffnipvddlrgqifsnelkfvivspdhggavrarqlselliaiidkrrpapnkse
imgvlgnvkgknvviyddiidtggtilnasrvlkkqgakkiiiaathglfskgfemfeni
vdeviitnsifkklkilsiaqflglvieksvtevydmarilnieipnnkrviisltyiyg
igrtlaskilkdavdenkrvkelteeeltrirdeakkyttegdlrrevnlnikrlmeiks
yrgirhrkglpvrgqstkknartrkgprktiagkkgkkknkk-vvtqglahihstyqnti
vsftdlkgnvfawassgsigykgtkkktpyaaglaaaaalerakefglkevsifvkgvgp
gkstarkqietsgltikevkdvtptphngtrppkkmarslkkapfvddhlmkkvvaildg
kakrpiktwsrrstiypdfvgltfqvhngkvfidvfvttdmvghklgefaptryftghgm
srylksmfkrsrrygvsllennkeftkgkkrttapgqhgpsdyqlhlyekqkvrymygln
erqfkhlytlaaktgvtgvnllqmiesrldnlvfragfartraqarqfvnhghftvdghk
adipsmrikvgsviemkvtftrlperhefadinesliveyynrygdystnlpltlqamdi
aseiqvaepgfinfwavnieyvsanptgylhigharnaavgatlcnvmkaghrvvseyii
ndhgnqmnnlanslfaryqqifmpqdsyrggdiiykdqykalenikkdlkieiysseykk
dgatwlettkdkdrvvlksdgsttyfctdiayhpikfkiidiwgadhsgyvervkfafie
mvlfqllrivkdgveikmskrlgtsftmrelldlvgkdpvryflidrnskidfdvkkvtn
pmyiikyaharcdlkeypdlikvnllppyllklagsfnsfysnvalvkativlasgmrlm
dldmelhnlkptagsrkekhrvgrghaagkgkqagrgqsgqrkrgtvrlgfeggqnplfr
ripkrgfnnvnveyqvvnlaqlevvsyetlkpvkilgngnlskkpalslkakeaiekagg
kievkkylneirpelvkefnyssimqapriekivinmtagnevsnskaieevmteltqit
gqkpfqttakkslaswklregmpmggkvtlrrekmwsfltklinvalprvrdfngistks
fdgrgnyalgikeeiifpeisfdkirklkgmdiiivttaktnkealsllkhlgmpfamai
kkfkaytngrrnmssldykghkpeksllvvlanhsgrnnqgkittrhhggrlkrfyrivd
fkrnkdnipgiiktieydpnrsanislvaykdgekryiispkgikvgqeiisgediqign
slplknipegtyvhnielqpkqggiiarsagssaqilgkdesgryiilrlksgevrkvlg
vcratvgevgneehslvnigkagrnrlrgirptvrgsamnpndhphgggeghqpigrksp
mtpwgkkalgvktrktkkasnqfiirrrkessdwemvigieihlelntktkmfspapnid
laypgtlplinsqaiikgiklakalhmeeihfdrknyfypdlnkgyqitqqfrpigkngs
vlierihleedtakstylnqnragvplieivsnpvihsaeeaiayveairqtalalnise
akmnegslrtdvnisvrkklntrveiknlnslsniekaiqsefttkrfdetivmrskasi
dykyfpdpnlpfvrlslidsvsqllnnidyasaniffaeivtflnkinktsiatlielnf
dkaskfmlgqvmkktmgkanvykrvliklsgeglankdfakqlkeivnievaivvgggnf
wrgtsaekngisrvradyigmlattmnalalqsgfencrvlssltmpkvcevyinekaky
lsygevvifaggtgrpffttdtastlyaseieaeailmgknnvdgvydsdpkfnkdakkf
dlitfdedlkvmdqtavsmakdnnidilifdineenallraienkintiitkrvvlgmsg
gvdssvcayllqkqgyevvglfmrnwdsflnndisicpqeqdwqdakavaeklnieiyri
dfikeywdhvftlineykvgrtpnpdifcnkyikfnyfakyafqlkadfiamghyaeaie
lfkaidenkdqsyflaqlneqlkkvifplakltkpevrkiaeelnlatankkdstgicfi
gerrftqfltnyipaqpgniidiahqivgkhvgamyytigqrkglnlggfpyfvvghnin
kkelyvayllsdklianltakfryrqkdipavtpgqeiviyvvggaiidkitvaiigkpn
vgkstlfnkiinkrksivydtpgvtrdrlyniidtggitiefkeqiklqaqiaieeadvi
iflidgnltsedyyvsdllrksnkpilvginklegiyslgfkhifpisaihgdgignlld
ellfklallgktnvgkstllntlsnetrsivsdvagttrdsvseivdtagikrksklsie
hyalmrasieeadlclllldatevshfhqniigiayelkpmivvvnkwdlikknlkkklk
fvdwapivfisaknnrihklkqvkenisrdiktnelnnliisaqlmkpassingkrlsik
fakqanipsfvlfvnntnlahftylryienqirefdfsgtpielilknkniielvdvvke
fddklvldnvnmqiepgqfitllgpsgsgkttilriiggfewvtrgevkffgkdikdlap
hkrdvstifqdyalfphlnvennikyglrlkripkekfkkldlwiddldfeysywenyvd
lkteyekkyltrpisnaemnkvksimqvvglegnekknvnflsggmkqrvalarslviep
killldeplsaldakirekmqrllrdiqknlnltfifvthdrnealqlsdkiavirdgkv
eqfttpkelydypvnkwvanfigdsnffkkvrflnkldalirpedmyiatyggsyyyyel
fvetpkhnegkevylnwdddaihlmkikkmyegwvfsnrgndkirfitlndgstvnlqlv
ikgnsgsaissltpspqpfeilfpiqkketsleflrevphlrhrtnliktvmiirntlaf
eihkyfdfiniaspiitsndgegagetlvvkqkaflgvtgqlhaealaaglkkvytfapt
fraenshtsrhlaefwmvepevafydlnkiilladdllktvisdemdflnkllltlnlti
ldyrdaveklkqfeeqnihfgmdlasehekfisekivdgpvaiinypknikafymhqnsd
kqtvaafdllvpgigeliggsqregdynkllnrmnelnmsplqwyldlrrfgyayssgfg
igferlimyvtgvanirdvipfpriagtiksfnhklvekkakffmkrpftiilpppnvtg
klhighaldyiqdaiirykklqgfdvmwvagkdhagiatqavvekrlelgrdnfikkwkd
eyiskqwklglaldlnerftldktneavlkvfidlyndgliyrdskpinwdpklqtalsn
ievitkqtaqkmyyikypleyltiattrietlfsdvavainpkdtraqlynkiivhpltk
keipvitsdlidlefgtglmkvsahaiddieiikanecigkdgllnfkgldrqsarieia
enllikveetsnvgysersneaieilvqpqwfvkmllkhfkfipdrfsdltrwmkdtydw
tisrqiwwghripawydeikvqegwiqdpdvldtwfssalspiaryfptdvlvtgydiif
fwvarmyfqslykpfkevlihglvrdaqgrkmskslgngidpiqvieeygsdvlrmslif
ncspgqdinygarlfinkfwniaryinwiltkfakyefslifqdfivnalsswylefmky
lfrellitlhpfmpfltdylflieiilrkhrekisksqeiafnkkmldnpsfvskapket
vkekqaklamldfiqkrmqrsmekltieesdilevlrevklalleadvnlevvkaftkqv
kekaldigklnkqvlkifkdeltrilgspttimmvglqgsgktttsaklatyfrkkkhsp
llvgddiyrpaareqleqlakqgvdyftliakeakkndliiidtagrlaidenlmlelkh
pdyiflvvdamsgqdvinvakifndelnlngtiitkldsdarggaalsithllqvpitfi
gvgekltgletfhpdrmadrilgmgdvltliekaseyrmvsgkfdltdlmnslqqikklg
kmksllkmipgakieeaetkfmyqilinsmtlqekknpkllknperkerilkgsgktare
ynllladfdinilflgdifgspgielpklktknidfviaqaenvsgrkgfrlkragvnaf
tlgnhvwakvdlirpanikiavlsfmgitfnpndffdkfdelyadywiidfhaettseka
ifslyvdgkasalfgththvqtndartlpkgtyfvtdagmcgpcaigsnpfqvselngiv
ftlhielinrrisnveikqqlsetkledgvfvfhgpltisefsdkikkpqiitnflkkgi
lktintslneeeiaelcleynldfrkednvnaqnlfedlvkrapivtimghvdhgkttli
dhirksniltefggitqhtgayqitkitfldtpgheaftemrsrgakvtdiviivvaadd
gvkpqtieaidhakaanvpiivfvnkmdkagadpervksqlsdivceewggnvpfiygsa
fqneginllletillqadllelkanlnrdpigtviesridkgmgvvstiivengtllard
fivagaygkirslyvlpgtpciitglnnpqagdkfvvisdekfakklaektvnviiktdv
hgtaeaikntqneeavnvirasageitkadillaeaariyafnndikklaenviykivee
lsliktmkepvyeevligeaiilqiffyskvgniagckltgqakskvevyrkdkliykgi
idslkrekndvktvekgfefgthikefdkievddilkfyedvlmakltkeeflsalkemn
ikevmelvqglkeefgidptavvaaaaapaeaveekdsfnvtlksdggnklavikvvkdl
lglglmdakklvesapallkenakkeeaeeikakltevkaevvie
>1408455_0
kyylcgptvynyphignirptvtfdlmiraqyylhnitdiddkiikrainktekeiayyw
difkqfnletkavrvtdslnemyvffdveygsisgqkldnlnsdfalwkdtnegvkynsp
fglgrpgwhtecscfintldyhgggldlifphheneniqhyalhpiskgwlhfgtinykd
qkmsksignlifphtflekytyklmiltkpinitdqlfnlefalrnlgflsdelraqlqm
glkagivglpnvgkstlfsalteaesanyafttiepnvaivnlydkrlyelakivntnki
tpatfqfvdiaglvskgeglgnkflsnirevdaivhvircfedtniipiddlniinmeli
ladlqtienilnrigkkaqssdketilkiqdwteeewkivkfyqfltakptiyvanlnli
pvcikleyelssglnliiksfyilnqatyftaetrawvysqgqtapecagiihtdfakkf
vkaevikyedyikngekgcrengkinlegknyimqdgdvcyfkiakdlnikiksfdayqv
ddaakkiialakvkfagpiplpthkeiitilrsvhvnkksreqfesrthsrlivlvdkak
rfelpagvqineiekkwqkywekayildmfpypsgalhvghlegytatdiisrykrlsgf
dvlhpigwdafglpaeqyalktgnhpapftlknidnfrqlkslgfsydydkevnttdpkf
yvwtqwifkelykaglasieeidvnwceglgtvlaneeiingikvrgnfpvvkkpmkqwv
lkitayaekllegldeldwpeslktlqknwigksvghktfttygvsaviisehplvektg
vflgipiwisdyvlmsgavmcvpfklrdwifsrqrywgepfpvlfdennlylvkvelpdw
mnvvrhdtnvmpqwagsswyylayilkfeswlpvdlyiggqehavlhllyarfwhrflfd
lgvvpkepfyklinqglilpdgqkmskslgnvinpdelvehgadalrvyemfmgpltska
wndsldgirkwldkikfniaiskmmvfinyfaillspfaphlaeellfqigiqingkvrg
eddvvkivkviyipnkilniivniedyrnigimahidagkttttervlyhtgkihkiget
hdgasqmdwmvqeqergititsaattaywlgkrlniidtpghvdftieverslrvldgav
tvldaqsgvepqtetvwrqasnyrvprivyvnkmdkaganfkasveslrrllganahaiq
lnigaessfngiidlvemkayeydgkleieipkdlleeaqmrmslaeavadfdedlmavl
leegevmlkqairkatltatfypvvcgtsfknkgvklmlnavvdylpspvdipamkaypa
sddffsalafkvmndqyvgnltffrvysgvlnkgsyvmnstkqvkerigrillmhansrt
didevrsgdiaaavglkstttgdtlidekitlenmnfpepvisqavepatkdaseklsla
lqrlsaedptfkyytdeetgqtiiagmgelhldiivdrlkrefkvevrvgapqvsyreti
tksaevegihkkqsggkgqyghvwikyepnpdggfefidkivggkipkeyiksiekglre
kmdigilagypmidikatlfdgsyhevdsselaykiaasksltkgkellgtvllepimdv
avvvpedffgdvmgdisrrrgqvrdnetrndahvikayvplsemfgyatelrsmttgrgt
yqmwfdhyeklprnladeiikkrggyyglgrrkssvarvyilpdaksylnsdilikdsls
pfavtetfdvianvngggltgqsgairlgiaralleanneyrnklkdagfltrdarvker
kkfglrkarrarqfskrkkillsgitatgnltianyigaiknmvklqdksyifiadlhal
tlnrknifalylacgidtnkttlfyqsdviehgmmnwlilsqttigelsrmtqfkdksng
metiptgllmyptlmvgdillynadiipvgidqkqhieltrdiasrlnnkfakimsltdp
tkkmsksdpkssiylldnpddaykkimkavtdsegkiyisitnllsiysalkislkeafk
dknygefkhevgfltniqekykgaekasltketlkqyeerlkylqevarpqvieeikear
nqgdlsenaeydaardkqaaieneiseiqhildnyelisvkigstvklvqivgaldadpf
nnkisnssslakaildkykvkiveikltlyrqfrpnsfdevkgqkniittlkniikisha
ylfcgphgtgktsvakifantincrpclecldiieidaasntgiddirelrekinykiyi
idevhmlskgafnallktleeppqhaifilattdpqkipftilsrvqrfnfqkikeniqy
qiaklgkgslrdtlsiadqilfgladilnllrdyiivellflklmptisqlitkgrkdkt
tkskapalgynslqkkeipspfkrgvctrvatmtpkkpnsairkyarvrlsngqevtayi
pgeghnlqehsvvlirggkvkdlpgvrytivrgtqdaagvanrkqgrsvygtkrpkddvd
rtlfkylvrieksfrqkdikvngvrnkvqlkdeiivkliyedknllivdkanvamhsldn
qilkylftpasigridkktsglvvyaknytlvefdekiyqqiltgkkhqiratlylktpi
lgdikyglhsysvkffaeynnmldlkyilnnkklstrqaqrnslsetigilipnlpydev
pvgydendnvlieahydiatklniidfsravkmahtrfvaykndgarliralanfmldth
igykeipahlvnmlfgtgqlpkfkedlfkvndlwliptaevpltnfhhdeivdlpikyva
ytkcfrseagsggkdtrgiirqhefhkvelvklvkkeweamvkdaknilelleipyqell
lctgdmgfssaktidlelwipseqrfretssisictdfqarrakiryktaqfaytmngsg
laidrvmaailepdgsitipkvlvpymrielarthmstqdgiygheaiaivdygvqgfpe
fvkpifgvtlyvvfdiettglsarneiiefgaveltkiddnivnegvqriykisvahnan
fdigvckaidtlavahylfkfklgtvakkfnvlydiahradydaeilakvwrilaknqsg
lkkmfkhistaltndiyigsstydyielppiaykdlinkilvavsdsrfvsiymvapqlg
ntylttkemldefsflnlikeiviknpmisdsinieviknklyvptfddsklrdlvykna
hrygqnidpiiqariekelnpiikygysviywishklvkksnddgylvgsrgsvgssiva
nlanisevnpldphwlcnqckylewhsgwdlpdkicpmikdghsipfetflgfeankvpd
idlnfsgeyqpihnytkelfgdhtlragtistvasktaygfcqgldflstegvkrttgqh
pggiiiiptefevedftpinypandswktthfdfsihdnvlkldllghddptvikmleel
tntndipktddnvlklfsqisgettgayglpefgtqfvrrmlksfndlilmsglshgtdv
wnnnaeelisgksinecvccrddimlnlmdafnimekvrkgkgltqvpswyieslkkiky
mfpkahatayvimawriawyklyyplafyasyystrpdlipmleitqelyarglmiknid
llkskaalipplavvdglgavaetivkarepflsiedlertklnsrlrnlgvidnletnq
neldykstllmpntdfsmkanlsakepekiyskvlaqnkgntfvlhdgppyangnihvgh
alnkilkdiivrfknqgyyapyvagwdthglpiehkmlsielrknanyalsqiehqksqf
qklallsdfsiyvtldknieamqlrlfhkmvdgliykdlkpvywspssqsalaeaeveya
dhispsifvafkvkndnlliwtttpwtliansgvaindteyvlvyvvakelltyespinc
rvvfghhvslengsglvhmaplfgeddfiignkenlmhinddgtkgmfyddanvevgikh
syphdwrthlpimyratpqwfvslknikskkrlsmlanretwcisrqrtwgvpiiifydk
dkqpvldeifehviklveygsdvwyertadellpekynlgftketdimdvwfdsgstsis
vpfdlylegsdqyrgwfnsslinsvaqspfkallshgfvldgkgnkmskskgnvidpldv
vaygadilrlwvanseftndvtiddkilmqnveiyrkfrntikfmlggiihalmlrfinv
ikdinnfiielssyyisitkdilylerrqvqtvfwkviltralapilpttceeiysfidk
kesihltqffelkesvykaieeaiqgqvikrqneamdlikllmvgkvvegqkclrcicnr
ckmkkievnieisknsnikyeydrksgkikvdrilrgdfkygylaealdgdeldvlvyss
tfmpgtsldarvigamkmidsgetdtkliavhaddyrldhikslkdnffstykafkgenv
vlgfedwaeaeynecvelmqkygsmdkedflaemkkkhpekylakikkndmvlilsgnsk
gkygaviattvtvkdvnikvkhhkpsqgkiekeypihvskvayllkkgtkigfkvksnkk
qrlmrkvnktvkfitiegmdgagkstiifvftrepaekirnlildvdallfatsrrlnle
kgiwpaiesgkhvisdrywhssfvyqgilgevgllneiatkpdfvifldlenlkeaylqf
riidaileelkarnifnnisdeqkfvysgfdptakslhlgnyiqianllrfkygynpvai
vggitgmigdpsfrterqfldaikdqlkkfdlevidnldfyqgwtmvdflknmgkminvn
yllekesiatrlqglsftefsyqliqgwdfktlyenvkiqiggsdqwgnmttgleyirki
vitanllvdengkkfgkgggslwlnaemtspyaiyqfllnqsdawltfldryaqkilaye
ivkdihsqriseilfgidviknsnreirefltksftinkyallrkgkkemakeivkqakl
qfaagqakpgpalagvginmpeftkafndktkdrgsepvpvlitvykdksfdfklftspt
sykliqaakvkkgssssnkekvgsitiaqlqeiaeykmpdlnttnlrsamkqiagtaknm
givvegyeetlkeiekkfgkeaimilgetfssgslsidtalgingwpkgriieiygpess
gkttialhaiaevqkqggiaafidaehsidpiyarnlgvdinnlilsqpdsgeqaleivd
tlsktgaidliivdsvaalvpeaelngemrdqviglqarlmskalrkitgslsktktsvi
finqirdkigvvfgnpettpggkalkfyatirmevrkqngdvlgnqvkckivknklaapy
kteiifskgisaelinfaegfitkkgawysyngqniaqgklnqevefgwisnkrkfknql
fidlrdssgiaqlvftkesciykglvvkrlanpdlfsgeieiavkilnssqlpfeihkan
edirleyrfldlrqekmiqnlrlrhklvrnffdgfmeietpilskstpegardylvptrr
ffalpqspqlykqllmaagfekyfqiarvfrdedlrkdrqpeftqldiemsfglceemwf
ermdyfysqahygndkpdtryeyliqnetftknngnplfiislalkslgavrtvllnflw
ivnwpmfeydesyapahhaftqfevraksydlvlngfelgsgsirihditqkmmfnilni
srfgfflksfnyglpphngiafgiervlmiltsirdviafpknakgldllsgspsdldey
glivmgqkvnpngfrygitkphnttwyallledqkiydfldkkvreligkvqikrdifvy
vytakpaavlgtngenikaltgiqkainknaklsievielkkpeinarllaeeiaiklen
rgsfrlaqkfairtamkagakgiktsvsgrlngvdmartegytegemklhtlrqnvdyav
ttakttygilgvkvwvslgeiltlinghntifsflestitidnlfyfsitehnnlfsfnl
kpifgldcyilypknldgwniyiverlkyelsvikqlkfedyfliiqdwinyakndisvg
pgrgsaagslvsyilgiteidpikynliferflnpervtmpdidvdvqddkrhlvlqyli
dkygvnvanivtystlgkkssirdvmsainsvskkleglyrqsgthaagivlsqtqtsme
yleefgllkmdilglrtlttikeiltfklltntagifqlesygmmalkkvgvssfddita
iislyrpgpmyvkrkdeivkntygiiiyqeqimqivavagfsfghadlirriiskkqifi
kaaiqniekfadygfnkshavsyatlsyqmaylkahfplefyfaneaspninivlpltmi
kgignqilikanalknrlkgtrdiynysyietpiieeelfirssetsdivskemylfkdk
gdrnlalrpegtasiirafvenkidsklfyfgpmfryerpqkgryrqflqggvelinfei
iklavleinnlgstrneyiklksyfeltlsrleknvlrilddknlaeldfvknapklldy
ltvnlvrgldyyndivfefvtkstvlaggrydgmiigfafgvdrimeiitiknlfkqlnp
kllifksrkhkapvrdvladpvfnskiitklintimldgkksiaesilynafeiiktktg
kegievfnvalenispqlevrsrrvggsnyqvpcevsakrkqtlalrwliqyarlrnekt
mdeklaneiidasnkmggaikkredthkmaesnkafahfrwmakldfdrakphvnigtig
hvdhgkttltaaiatvlskkglseakdyaaidnapeekargitintshieyntekrhyah
vdcpghadyvknmitgaaqmdgailvvaatdgampqtkehvllarqvgvpkivvflnkid
mferedmiamsemdirdllskygfdgdnapiiagsalkalqgdpeyekyildlmnavdsy
idepkretdkpflmavedvftitgrgtvatgrvergvltlgeeveiiglhetkkttvtgi
emfrknlkeaqagdnaglllrgidrseiergqvlakpksiiphtefeaavyvlkkeeggr
htpffknykpqfyfrttdvtggiefvdsremvmpgdnvnlrvkliapiaveegtkfsire
ggrtvgagsvtkilkmrqttiirdkkwyiidakniplgrlstlvasilrgknkptftpnv
dmgdnvvvinakdvlltakkeenkiyyrhsgypgglkkinardlrekhpealvekavrgm
lphtklgrkqfknlyvyanehkqvsqqpvkievmekiqkitfvieplmrgyantlgtvir
rtllssitstapfaikinnvehefetlpgiredvitlvanirkirftyepeivyashidr
gleivnkdqyicsislefdlflrtgrgyidfeenktliilamdsdfspvvkcgeelnttd
erlkitdgtvlkdamyqaaqiivahfqiiglpieklnltirslnalrranyntidellee
lsniknlgkksvqdiidkla-----mlkevieqleikpdgiyvdltlgraghskeilkql
gklicfdkdqqalnfvliksdfryainglladfgvsspqldqtrgfsysldcnldmrmde
itkilinadvkfaiakaicnsfslneiirklpakivrknpskavfqairiavndelnaik
rgkmlfitfhskedaivkkyfqnlteeiqinkrsrsaklrvitrltifaiesshddtsfa
llkdnqktitqteihkqyggtvpeiasrlhvkniginliaytkepgligslhvgyivana
mamilnkpimplnhleghfysayieveypalgllvsgghsqlmlyhyellgetqddavge
vydkvarklnidfpggpvidkilnfsfsgikthiinlinnyatefqnivkylkhmelvik
sicliggvsansairdylpdmkyttdnammiarlayekiniiflgapgagkgsiatrivy
yqlstgemfreeiaplglesgkyvddsltnrlveldgyprtleqanflkqvierlskrri
cseckaiikrlddevikkrlaiyqtkclidyynmlqpkrtkhrkmfrirhdtkasrnntv
tfgefglkstssnwisarqieaariaitrrmgregkviikifphmsktskpigvrmgsgk
gapdewfavvkegtvmfevqgntvdtmkdalrlgghklpvtwkivameslqikhrissvn
stkkitkamelvatakfayivfgsdlglcgsynsnmikkiilivigsklkliytkyinpi
tttfepnfviffnaklsemslrrtameqasdnaeelidlqikynssrqakitqeiteivg
gsmlrefsrcnvadnsgakevmviknlggslvrstnigdvvvvtvkkaiptgvvkegqvl
kavivrtkrglrrengsyikfddnavvlikedgslrgtrvfgpvarelrdkgytkiisla
pevlnvvifgmenlakeigtinrevtfadgeqllytvrnqvvfivcntakpvndnlmall
ifidslkrasakrinvvltyygyarqdrkvsgrqpissklvadlltvagatkvitidlhn
psiqgffniplddlrgqifsnelkfvivspdhggavrarqlselliavidkrrtgpnqse
imgllgdvsnknvviyddiidtggtilnaarvlkqygakkiiiaathglfsrgfemfeni
vdeviitnsifkklnvlsianflglvieksitevydmarilnieipnnkrviisltyiyg
igrstaheilknvvdenkrvkdlseeeltrirdeakkyttegdlrrevnlnikrlmeiks
yrgirhrkglpvrgqstkknartrkgprktiagkkgkkknkk-vitqglahihstyqnti
vsftdlngnvfawsssgaigykgtkkktpyaaglaaanalekakefglkevsifvkgvgp
gkstarkqietcgltikevkdvtptphngtrppkkmarslkkapfvdehlmkkvvaiieg
kakrpiktwsrrstiypdfvgltfqvhngkvfidvfvtndmvghklgefaptryftghgm
srylgsmfkrsrrygvsllennkeftkgkkrttapgqhgpsdyqlhlyekqkvrymygln
erqfkqlyvlaskkgvtglnllqmiesrldnlvyragfartraqarqfvnhghftidghk
adipsmrvklgsviemkvtftrmpernefadinesliveyynkygdystnlpltlqamei
aneiqvaepgfinfwavniefvsanptgflhigharnaaigatlcnvmeaghrvvreylv
ndygnqmhnlaisifaryqqifmpedayrggdviyndqykalenikkdlkmdlysseykk
dgavwlatttdkdrviiksngdstylcadiayhakkfkiidiwgadhsgyvervkfsfie
milfqllrivkdgveikmskrlgtsftlrellelvgkdavryflidrnskidfdvkkvtn
pmfiikyaharcelkeypelikvnllpqyllklagtfnsfysnialvkativlangmnlm
dldmelhnlkptagsrkekhrvgrghaagkgkqagrgqsgqtkrstvrlgfeggqnplfr
ripkrgfnnvnveyqvvnleqleivsyetlapvkilgkgtltkkptlsqsakeaiekvgg
kievkkylneirpelvkefnyssvmqaprivkivinmtagnevsnskaieevmteltqit
gqkpyqtvakkslaswklregmpmggkvtlrrdrawsfltklievalprvrdfngistks
fdgrgnyalgikeeiifpeisfdkirklkgmdviivtnaksdkeafallkhlgmpftmai
kkfkaytngrrnmssldykghkpeksllvvlpnnsgrnnqgkittrhhggrlkrfyrlid
fkrnkdnipaivktieydpnrsanislvaykdgekryiispngiklgqeiisgediqign
slplknipegtfvhnielqpkqggivarsagssaqilgkdetgkyiilrlksgevrkflg
vcratigevgnaehslvnigkagrnrlkgirptvrgsamnpndhphgggeghqpigrksp
mtpwgkkalgvktrrtkkasnqfiirrrkdnndwelvigieihlelntktkmfspaphid
lgypgtlplvnseaiikgiklakalnmteirfdrknyfypdlnkgyqitqqfrpigkdgl
ilierihleedtakstylnqnrasvplieivsrpvihsiedakayveairltalalnisd
akmnegslrtdvnisvrkklntrveiknlnsisniekaiqyemctkrfdetivmrskssi
dykyfpdpnipyislslidavsqlinnieyasaniffsevvsylnkidkknfiklieldy
nkalkfimgqfmkktmgkgntynrvliklsgeglankdfavqlkeivnievaivvgggnf
wrgtsaaknginrvradyigmlattmnalalqsgfehcrvlssltmpkvcevyinekaky
lsdgevvifaggtgrpffttdtastlyaseieaeailmgknnvdgvydsdpkfnpnakky
dritfdddlkvmdrtaasmakennidilifdineenallrainneintiitkrvvlgmsg
gvdssvaayllqqqgyevvglfmrnwdsflnndilicpqeqdyldaqavakelnieihrv
dfvkeywdkvfslineyqkgrtpnpdifcnkyikfnsfanyafelkadfiamghyaetkf
lyrakdnnkdqsyflaqlteqlkkvifplanitkdkvreianllklttankkdstgicfi
gerhftkflenyipsqpgniidiyqkvvgkhigamyytigqrkglnlggfpyfvvghnla
kkeiyvtyllsdqlianltakfryrqtdiaavtpgqqiviyvvaggiideitvaiigkpn
vgkstlfnkiinkrksivydtpgvtrdrlyniidtggitiefkqqiklqaqiaieeadvi
iflldgeltnedyyvaellrksnkpiiiginklegiyklgfknifpisaihgdglgnlld
evifkltllgktnvgkstllnrltnenrsivsniagttrdsvseiidtagikrksklsie
hyalmrasieeadlclllldatevshfhqniigiaydlkpmivvvnkwdlikknlkkklk
fvdwapivfisaknsrihklqqvkrnifrdvktsdlnnvimsaqmmkpassingkrlsik
fikqakiptfilfvnntklahftylryienqirefdfsgtpielilknkniielvdvvke
fddklvldnvnmtiepgqfitllgpsgsgkttilriiggfewvtrgevkffgkdikdlap
hkrevstifqdyalfphlnvennikyglrlkrmpkeklkklnawiddldfeysywenyvd
lktefekryltrrinnaemnrvkkimelvglegnekknvsylsggmkqrvalarslviep
kvllldeplsaldakirekmqrllrdvqknlnltfifvthdrnealqlsdkiavirdgkv
eqftsprelydypinkwvanfigdsnffdkvrfmnkldalirpediyittyggsyyyyei
fvetpkhnegkevflnwdedaihlmhikylykgwvssnrgndkirfitlndgstvnlqvv
ikgnlgssvilltpkpqpfellfpiqkkettldflreiphlrhrtnliktimlirnslsf
eihkyfdfiniaapiitsndgegagetlvvkqkaflgvtgqlhaeamaaglkrvytfapt
fraenshtsrhlaefwmiepevaffnlpdiieladdllktaikdemkflntlieklnlti
mnygdaveelkefeeknlyfgvdlasehekylsekivngpvavinypkdikafymhqndd
gktvaafdllvpgigeliggsqrearynqllnrmqelhipplqwyldlrrygyapssgfg
igferlvmyvtgmnnirdvipfprvagmvksfnhkivedkakffmkrpftiilpppnvtg
klhighaldyiqdtiirykklqgydvmwvpgkdhagiatqavvekkldlgrekfiekwke
efitsqwklglaldfnerftfdtaneavlkvfvdlynagliyrdnkpinwdpklqtalsn
ievvsretnqkiyyikypiqhlviattrietlfsdvavainpkderielknktiihpltk
kelpvvlsetidptfgsgvmkvsahaiddieiikknecidkngilnfkgldrlsaresiy
egyidkveqksavgysersgeaieilvqpqwfvkmllkhfkfiperfadltrwmtdtydw
tisrqiwwghripawydevkvqegwvqdndvldtwfssalspikryfptdvlvtaydiif
fwvarmyfqslykpfkevlihgivrdaegrkmskslgngidpiqvideqgsdvlrmslif
ncapgqdinfsarlfinkfwniaryilwilakfdkyefnlifqdfivndlsswylefikf
lfreililmhpfmpfvtdylfiiniilrkyrehiskakeiefnkkmldnqsfiskapkat
isekqqklamldfiqkrmqrsmekltieeadilevlrevklalleadvnlevvknftkev
kekalnigklnkqvlkifkdeltrilgtptvimmvglqgsgktttsaklasylrkkkqsp
llvgddiyrpaareqleqlskqdtnfyteiavnakkhdlviidtagrlaidetlmqelqh
pdyiflvvdamsgqdvinvakifneqlsvdgtvitkldsdarggaalsithllqipiifi
gvgekingleqfhpdrmadrilgmgdvlsliekaseyrmvsgkfdlndlmnsleqikklg
kmksllkmipgakieeaeekfvykilmdsmtqaekknpkllknserkerilkgsgrtare
ynllltdfdinvlflgdifglpgiklpelkekqidfiiaqaenvsgrkgfrlkkiginaf
tlgnhvwakndlirpanikiailsfmgitfnpnnffdkfdelyadywiidfhaettseka
vfslyvdgkadalfgththvqtndarmlpkgtyfvsdagmcgpcaigsnpfkvsdlngil
ftlsiqlinkrisnvvikqqlsetklddgififhgpltvsefaekikktmilthyfkkgv
vktintslseeeiaelcleynldfkksenvnaqnlfddlvkrapivtimghvdhgkttli
dcirkshvqtefggitqhtgayqitkitfldtpgheaftemrsrgakvtdiviivvaadd
gvkpqtveaidhakaanvpiivfvnkmdkehkdieklksqltdivceewggnvpfvygsa
llkqgvdelletielqaeilelranlnrdpigtiieskidkgmgvvstiivqngtllprd
fivaggygkirnlyalpgtpciitglnnpqagdrfvvisdekfakkladksinviiktdv
hgtaeaikntkndevvnvirstageitkadillaeaariyafnntvksladnviykivee
leliktlkepvyeekligealilqiffyskvgsiagcklsgqakckvevvrrdktifkgt
idslkrekndvkvvekgfefgthikdfdkievddilkfyedvlmakltkeeflsalkemn
ikevmalveglkeefgidptavvataaapaeaveektsfnvtlksdggkklevikvvkdl
lglglmdakklvesapallkenvnkeeaeqikaklveigaevvve
>1408456_0
niyvcgptvydyvhignmrsvmffdiwnriknylhnitdiddkiiqkakmkeekeiseyl
klfdlfnienkiikvtdvlkdievffdvtygkisnrnlndtlhdfalwkktnegikfdsi
fglgrpgwhtecvvmintldyhgggidlifphheneniqhyslnnltkkwihsgflnfeg
kkmskslgnviyakdfankytlrlliltspinltelminlhfsidilgfssdklreilqm
slkagivglpnvgkstlfsalteaesanyafttiepniaivdlkdnrlneiykyvkaeki
ipttftfvdiaglvsngeglgnkflsnirevdaiihvvrcfenndifpvedaqlinlell
fadmqvienvikkiekrasssdqelvkkihnlneeelkiiknyqlltlkpmiyvanvdll
pisvsleyeissgleiltkafnilelrtyftaeirawtykngmnaaecagiihsdfekkf
ikaevisyedfieqgekkakengkirlegknylmkdgdiclfrvgkklkvkikafdhkiv
dsatlkivtflktsfdgpvplptkkeiitilrsvhinkksreqfesrthqrliiivdkik
rielpigshiqliekkwqdiwekyyvldmfpypsaslhvghpegytatdiiarykrlnnf
dvlhpmgwdafglpaeqyalktknhpkeftnknielfkqlkslgfsydwskeinttdpkf
ykwtqwifkelykhdlaeikkvdvnwceelgtvlaneevikgnkvrgnfsvvkkpmsqwv
lkitdfaerlindldevdypeslknlqkkwigkseghevfttfgvtflaladhpfitkkg
fftnipiyisdyvlsagaimgvpfklrdwifsrqrywgepfpiyfdenniyleevelpyw
vvferretntmpqsagsswyflayilkfkkwmpvdlyiggqehavghllysrfwqkflyd
lkivpkepfikivnqgmiltdgqkmskskgnvinpddivnlgadtlriyemfmgplvtke
wsstiqsirkwldrvkfniviskfmvfinhflimlstfaphiaeelleivpvqingkvra
ensllkikrkqyikdkiiiintelkdyrnigimahidagktttterilfhtgkihkiget
hdgvsqmdwmeqekergititsaattafwkgkriniidtpghvdftveverslrvldgav
avldaqsgvepqtetvwrqatnykvprivyvnkmdkagadfeasiksvkerlggnavaiq
lnigaetdykglidlvemkayeydgnkeiaipaelldkakmrtqlieavadfdenimmma
lenlevtlkaairkatltseffpvvcgtsfknkgvkkmidaiidylpspidvpaikaypa
rdeefsalafkimndpfvgtltffrvysgvlqkssyiynstkdkkerigrilemhansre
eidevrtgdiaaavglkdtvtgdtlvsekfvlekmvfpepvisqalepaskaateklsig
lqklanedptfrtwtdnetgqtiiagmgelhldiivdrlkrefgveasvgapqvsyreti
tksaevegkhikqsggkgqyghvwikfepnpdlgfefvdkivggkipkeyiksiqkglee
kmaagilagypmmdikatlfdgsyhdvdsselaykiaaskaltlakdkigtvllepimdv
svvvpadysgdvmgdlsrrrgqvkeqetrsdaniiradvplsemfgystqlrsmtsgrgt
yqmqfdhyettpkqiadvivkkraiykgtgrrksstarvtltseakkylmqdllikdalq
pfaitetfdinviakggglsgqagairlgiarallsasedykaklkefkmltrdarsker
kkyglrkarrarqfskrkdriltgitatgqltignyigaiknalnfqenliifvadlhal
tlnkkdifalylasgidpekaivfyqsdviehsemnwyclvnttlgelnrmtqfkekdnk
tnliptglliyptlmsadillynpkfipvgqdqtqhveltrnianrmnkkyskimslvdp
skkmsksdknssifllddpeiaykkiqksvtdsenkvyfsvsnlltiycsllitiekafk
nanykefkdevgflidlqkkyqgrkkaqiseerleqikkeldflikverkkvieeikiar
nqgdlsenaeydaarekqgiiegkiseleyiianskviqvsigssvkivkivgsldidpf
nykisnfsplatailkhyqiqileikkalyrtyrpktfdeiqgqefivetlrniikisha
ylftgprgtgktsiarifatslncdacdkcldiiemdaasnssvddirelkekikykiyi
idevhmlsksafnallktleeppyhsifilattdlhkipltilsrvqkfnfsklnekiny
eiskladgalrdalsmleqvifglaeiinllkdflifeltflkimptisqlvrqgrkkki
rktkapalnfnsldkreipapfkrgvctrvatmtpkkpnsalrkyarvklsnrmevtayi
pgeghnlqehsvvlirggkvkdlpgvryhivrgtqdaagvnkrnqgrskygtkkpknddg
rtlfkflikiekifrlkeivinskrnlikngdeiivkilyedqnilvvsksniaihsldk
qilnylfipshvnridkktsgimvyaknyslvelkekiylklitgkkhqirvslylnnpv
kgdlkyglhswkikfleylnnmlnskyilenkklksreakknkisseigiiipnlpsddt
piglseednkvlkahyeigleldildfsravkisgsrfvifknegaqllralisfmldeh
igyeeitqtlvlslygtgqlpkfkddlfkiedlwliptaevtltnyhnneilnlpkkytg
ytkcyrseagsggrdikglirshefhkvelvkivnkefsstvkdaenilkkleipyrkil
lcsgdigfsakktidlelwlpseqkfrevssisyfgdfqarrakirykd-tyahtingsg
iaidrvfaaileedgsieipkvlipymrieifktnmstmdgllnhkafgiadlsvqsfpk
flkaiygcsfyiifdlettglsskdeiiefgavkltnitnedvhegiikirgiaiahnae
fdinvvnvidtlvldhilnkhglkfiakklniffdshhradydanvlskiwaiyaknqkg
lkelfklislasidnlfiasatydvilvpspalkelinklviatsdckyidiyinakglg
gvylttsemyeefkfigiveeivttnsyfasqikievikkdlfapnfdnsklkelvykta
kiygenlpeivskrlekelipilehgfhvvywishklvskakkdgrivgsrgsvgsslva
tmagitevnpliphyickkckfskflsgfdlpdkiceltkegqtilfetflgfnadkipd
idlnfsgeyqplqnevkkmfgeksfkagtvlankektifgyiktmdflaksgtkrtsgqh
pggviiipkefeiedfspinypandswktthfdyalhdnllkldilghddpsaiemleki
tnindiptsdpkiislfsdifgettgamgipefgtsfvrgmlknfadlvaisglshgtdv
wtnnadklilklsfrdivscrddimvflilafkitenvrkgksitnipdwyiesikkiky
lfpkahavayvmmawkiayfklyhpleyyatyfttraelipilliakemyargykvenvn
lrnskaslippfisidglgevatniekereffssiedlnrvslnktlkdmkilddlqsdq
fsl---------------------------------------------------------
------------------------------------------------------------
------------------------------------------------------------
--rspsilvsfeitgenliiwtttpwtliansgvaidekiyskiyivadelveyrrpikg
kvvlghhidvnvgtglvhmaplfgeddfvigkknnlmhvnddgteglfyedankqitikh
syphdwrtkkpiiyrgtpqwfvsinkfkaktwlimienrdswtisrqrvwgvpitifydk
dknivikdifdyvinlvrhgtdiwfswdteqllpekynlgwtrekdimdvwfdsgsssia
vpfelylegsdqyrgwfnsslinsvvkspykellshgfivdeknrkmsksignvvspldi
veygadilriwvanseytndvsfsnkifeqnievyrkirntfrfllgnlvhllidrfiiv
ikeinnfiidlsnfylsiakdclyterkmfqqnfyhillnialapilpttseevyefidk
klsvhleeffnlknkvykqieekikngevkrsnevhdlkallivgkvtfggkcqrclcqk
cqkkivtvnieipknsnikyeydrernqivvdrilrdgfrygslrealdgdeldvlvysn
efltgsalnariigamkmiddgetdtkliavheddyrldninklediffsnyknwkrpni
iegfgnwaineynecvelmqkygnlpkkdfiklmkekhpdkykmkikkndqvviisgkdk
gktgqvlevkvivkdvnkitkhhkpseggieyeapihvsnvallikkeskigyrfkdnkk
vrfvkktnkeimfisfegldgcgkstiififtrepaekireilldseailfsaarrmhie
kviwpalknnkivicdrfvhssiayqgagnnigvlndlviypdftfllkiprvsdcydkf
ivvdgflielkernilnnisnegkfiyagfdptaislhlgnyiqiatlkrfqngikviai
vggatgligdpsfksermmldaivkqlknfglevfdnyeiyknmnvidflrdvgkninia
ymlakesiitrieglsfteftyqliqawdfkylysdvkgqlggsdqwgnitsgiemikkf
aittnlltdknnvkfgkgggslwldpnltspyvlyqflinqedmyltfldkiaqkalaye
vikdihgikisdilfnpdflilskremrefiakalkinkfsllkkgkknmakeivrvakl
qfnagqakpgpalaglgivmpeftrqfndqtrdrgsepvpvaitiykdksfdfklftspa
symikkaaklesgssnsktkivatltleqlreiaeyklpdlntdsidkamkiiagtaknm
gvlvegwddafneiekkfgkeaimllgevfssgsisidnalgiggfpkgriieiygpess
gkttislhaiaeiqkqggiaafidaehsidpnyainlginidnliisqpdsgeqaleivd
tlvktgaidlivvdsvaalvpeaelngemkdqvigaqarlmskalrkitgslnknkttvi
finqvrekigvmfgnpettpggralkfyssirmdvrksngdilgnmvkikvvknklstpf
kteiifsqgisaevaqlaegilikkgswysyndqniaqgktgkkvvygwvhnlrkfknli
fldlrdrwgitqvvfakeyvikegivterkynnnidtgqieiiadifskaelpfeiddva
eetrlkyrfldlrrnkiknniifkhnvlrnflddfidietpilskstpegardflvptrq
ffalpqspqlfkqilmisgfekyyqfakvfrdedlrkdrqfefyqldlelsfvfiekmmf
irinyddaieeygsdkpdlrfenklideivrknkasgtlfiintcqglgslrvelykfaw
ivnwpmyeydakysaahhpftmfqakakaydlvlngfeiaggsirindsiqksmfeiinm
dqfgfflkaleygvpphggiafgldrlimiltsirdvipfpvnskganliiespseldey
fleimgqkvnpngfrygitkkhevnwfaylledvkireyvekfvreqigkveikrdvill
ihtakpglvlgqggenvkkmvdiqkfvnkklnlsievielsqpelnarlvaeqiaikien
rgsfrvaqkfairnalkagakgiktqvsgrlngvdmartegynegemklhtirqnvhyaq
atarttygalgikvwislgeykefinlnhteysflestikinslftlaitdrnnmfgvni
kpiigvdlfillaknyagynifiierlnyefnviknlnfsdyfliiwdlikwakenilvg
pgrgsvsgsliafilnitevnplkynlyferflnperismpdididvaddrrdevllylk
nkygfnfstiitfqtlgakmslrdtarvvneltkkienlprqhgthaagiiisetqfsme
yledfgflkidilalknlsiinevltnelltktvgifqlespgmktlknvgissledlas
vislfrpgpiyakrkdailastygiivyqeqimeickvanfsfaqadifrkaiskkeifi
anaikdieyfaeygfnkahaisyamlaykmaylkskfplfffyideaspsvniflpliti
kglgnniliesnslrfkvkgtrdfynsslietpifeynlfsrtseqsdivnkemysfkdk
gdrlialrpegtapvaraiienklyqkfhyfgpqfryerpqkgrfrqfyqagiefldfev
lhfatlkinylgsekllyiilkkyftislerieknplrilddkveqdkefvknapkiiev
lsdslvrgldyyndlvfefvtkttligggrynhlfigfaigidrileiispkkifeqnna
kniifisrkkrnyfrdvladpifnsklvtklvnaimldgkkstaqsilysafdivkektg
ndplevfqkaienitpqlevrsrrvggtnyqvpmdvstrrkqtlslrwlinysrlrsekt
mdlrlaneiidasnntggaikkkedthkmaeankafahfrwmaklnfdrskehvnigtig
hidhgkttltaaiatvlskkglaeakdyasidaapeerargitintahieyetekrhyah
vdcpghadyvknmitgaaqmdgailvvaatdgpmpqtrehillskqvgvpkivvflnkvd
mlgedemldlvefeirdllskyeydgdnlpiirgsakgalegnpqweekiielmnavdty
idapvremdkpflmavedvftitgrgtvatgkvergqiklneeveivgyeqpkktvvtgi
emfrknldsamagdnagvllrgvnkdeiergqviakpktiiphtifkaaiyalkkeeggr
htpffqnykpqfyfrttdvtggikfdagremvmpgdnvdltveliapiaveqgtkfsire
ggrtvgagsvteiikmrqttivkekkwfvvdaegqilgrlatfvanrlrgkhlptftrnv
dmgdniiiinaekvilsankeedkiyyshsgypgglkkinaanlrkkkpaallekaikgm
iphtklgrrqivnlfvypgphkhqaqkpeklevmqkltkitfvlepldrgfantigialr
rtllssvssvapfavriedvnhefsaidyveedvvrilnnikkikfifnpeiitandltp
gvkiingdqviakvvlkleifllmgrgfvsfeenkktiyiaidsdfspvininaelnsaq
ekleqtdgtvskeaineaakilmvhlkiisieitelnltvrslnalkrtgfktlldleee
lhniknlgkksiqeiidklkkhlpvmlnevinelnikkdgiyidltlgraghskeilkkl
gwlycfdkdleatnftiihsdfknlvdgilmdlgvsspqlddnrgfsynknskldmrmdq
lnsifinadvklyvakgivttlelveviknlpakivrknpakavfqairievnneleslk
ngkllvitfhsiedkivkrffnsltdeidnnrrsrssklrvltklvilgiesshddtsia
ilkdnkiilsqieihkkyggtvpeiasrehvhniaidyiaytnkpgligalqigylfaka
iaitlekpllpinhlmghffsvaieiiypalgllvsgghsqiilakieiigetqddaige
vydklarklnlgfpggpiidqifdfsfsgiktqvinlinnivfsfqkivnyllifkkalk
sitlsggvsankylrklvpnfeyctdngamiakaaqiiynliflgapgsgkgtlasalal
ihlstgdifrktiqplglekgfyvpdsitnkiveldgyprtvnqaeflaviiqrltkrry
cpkcqplaqrqddqaifkrleiyetkvlvefykmlqpkrtkhrknfrlhhdrkafkgknv
sfgefglqattsnwidsrqiesariaitrrmgregqviirifphlsltskpigvrmgsgk
gspekwvavvkentmmfevsgvkpeiakdalrlggnklpvkwkivqmeslniknriqlik
ntkkitnamellatakfkfiiigsdlglcggyninifkevkiiafgtkvkviytefinsv
tieyipsiplyleskisemasrrsamenatnnaaeiidlqiaynkrrqaditkeiteiis
gvmvleqsrlvvadnsgakevglirnlggsvkktsnigdiivcsvkkalpngivkegqvv
kavivrtkygikrangshikfddnavviikddktprgtrvfgpvareirdkgyskivsla
pevln-vifgmremakkisetniplvfadgetllwtvrnsnafiiasthtpanenimell
ifidslkranvksinivmlyygyarqdrkdhgrkpitaklvadllekaganriiaidlhn
psiqgffnipvddlkgqvlakkirftvvspdhggavrarilseliiaiidkrrigvnkte
vlgiignvkdknvviiddiidtggtiikaaktvkehgakkviiaathgvfsngfqmfede
vdkviitdtiykkleivslfkfisktintsiteiysmarilnieipnnkrveisltyikg
igkatsqeilrstidpnirvkdlteeqlskirdaaakyttegdlirevamnikrlmeikc
yrgirhrkglpvrgqvtqknartrkgprktvagkkgkskakrknvvsgiahihsthqnti
vtfsdldgnviawsssgaigykgtkkktpyaaglaaaaaseaakehgikevkvnlkglga
gkdaarkqievsgitvteikdvtpiphngtrpprkmarslkkgpfadehllkkvekmleq
kskkpiktwsrrstifpdfvgltfqvhngkifhdvfvtddmvghklgefsptrtytghgm
arytgpifkkskklnfsllengkefaknnks----sdnnisdygqhlqekqkvrfmygin
erqfkntffkaskkgvvgtnflqmletrldnlvyragfaltrrqarqlvnhnhflvngkk
anipsmqikvgsvielsstlkrlperselneinetfiveyynkfgdfstnialvlqamdi
aykieivepgflnffkiniefvsvnptgflhvghargavigstlanilltgnkvikeyyv
ndagnqidilansvlvrykqlfletdsyhgediifgdlflllneikkdlqfdifysefek
egalwlettkdkdrvlikkdktftyftpdiayhqkkikiiniwgadhigyvkrleialfn
vlicqivrffkdgqifkmskrkgtsftvkdilkivnedmlrffminrnstldfnidlakn
pvyliqysyariilkefpelikvnllpeylitlarnfnslyenlalakativlkigldli
gvnmklhelqstigsrkekhrkgrghaagkgkqagkgqsgqrkrssvrpgfeggqnplfr
ripkigfnnvnveyqtvslaklevvtlesllpvkilasgtltkthacslkakeiienlkg
kvelikykeqvypllkekfnyssvmeypkiekivlnmtagrevtnskaieevmneiqlis
gqkpfqtvakkslaswklregmpmgakvtlrkdkmwdfltklinvaiprirdfrglnpka
fdgrgnyslgikeeiifpeisfdkirkikgldviivtsaksdkeakflleklgmpfamai
ksykattngrrnmtsldykshspekslltilkkksgrnnqgkittrhkggrnkrkyrlid
fkrnkdnipavvksieydpnrsanisllvyadgekryilapkglkvgstvisgedilpgn
alalanipegtfvhniemqpggggiiaraagssaqilgkdedgkyvmlklksnevrkila
rckatigivgneehslvnigkagrnrhlgirptvrgsvmnpidhphgggegkqpigrksp
ltpwgkkalgvktrnnkksstkliirrrkagskynvtigieihlelntktkmfsnalfvd
iaypgtmptvnkeavikaiklakalnmeylafdrknyyypdlpkgfqitqqfrpigkngt
ieverihleedtakqtllnynragvplieivtkpviksaneaaeyvseiikiakflnisd
akleegslradinlsi-selgvkveikninslnnikksielevqtkrfddnivmrektgi
dyryfpepnipmmkltfvdsieqlindldllsvkflfseivplikkisskqakelvvyrk
ervlkfllgqimkktkgsanpykkillklsgeslankkiahqlkkiikvkvaivvgggnf
wrgvsaeknglgrnradyigmlatvmnglalqsvfqnarvlssisikrvseyyikeksdy
lknndilifvggtgrpffttdtaatlyasemkvdvilagkngvdgvydkdpnifsdakry
dvisfdenlkvmdstsismardnnidilvfdinednsilkaiegkihtkvtakiiiglsg
gvdssvaayllkqqnhevigvfmrnwdsivnndvlqcpqekdwqdaqlvakklnipiyrk
dfikeywdyvfefiseykkgrtpnpdilcnkyikfeqflnyalefnadfiamghyakakk
lfvakdqnkdqsyflaqlsfqlsktifpladlekskvrqiakeldlitaekkdstgicfi
gernftdflqnyipaqpgniidikkkilgrhigamyytlgqrkglnlggmpyfvvghnie
kkeiyvawlisdkllanlkakfryrqesidavtpgqhvvlyciggatiekivvaivgkpn
vgkstffnklvgkrisiihdspgitrdriykiidtggieiefqeqiriqtqiaieeaqii
vlmingeidkddlfvanllrktgkkvivccnkleniyslgfdkyfkisamhsegigdvld
eivfklaiigkpnagkssllntlineqraivspiagttrdsivdiidtagitkksklsve
hyalmraslensnlsllvidatelshfdqrlagyafelkpiiivinkwdliekeirkkyk
flawapivfisslyqrintlkevkknlekristnllneaiieiqivqpaptlkgkkleis
fikqgkiptfilfvnnkeyahftylrhlenkirefdftgtpikfilknkklinlvnveke
fdnkkvlnninlkinkgefvtllgpsgsgkttilrliggfewttrgeikfndidikdlsp
nkrnvstifqdyalfshlgikgninyglklkryakdkmkeldkwlddsdfkysywenyvn
vkvkfskkyltrkitkaemeeskeiiklvglegsenkkiselsggmkqrvalarslvlep
qillldeplsaldakirqkmqqllrsiqkklnitfvfvthdqdealelsdriaiirdgqi
eqfdtpnkiydypinkwvanfigsanffkkvellnkldglvrpedvkisvykgsyyfidi
yvetnkylentkvkiswdddslhlmlikkiikgwvtnlrgnlkikfldlndgstvnlqiv
lknrlgaavmtksknnqnlelefpiqkkeismeflrdiphlrhrtkiiktimlirstltl
qihnffgfinlaapiitsndgegsgemfvigktaklgvtgqlhaeayatgmkkvytfapi
fraenshtkkhaaefwmvepevafydlkqvielademlkkvikfefifldgiiqklnvni
ieyrdaikilnqfeekdikfgtdlateherylaevvfktpvfvvnypknikafymfened
ketvasfdmlvpgigeliggsqrendykklekrinelnisemqwyldlrrfgnagssgfg
lgferlimfitgidnirdtipfprtpnnlktinykiiekknkyfskkpftiilpppnvtg
klhlghawnyiqdviirykklkgydvlflpavdhagiatqikveqrldlgrekfvekwkd
eyiksqwslglaldyserftldesnkavskvfidfynknliykakkavnwdpkqkttlsn
mevinkaieqkmyylkyklenlivattrietipsdvalcvnpkdaryhligknvihpftk
ktipiisdeyidvdfgsgimkvsahsaididiinknesinkdgkmnfenldrfeartkiy
enlidkvenisnvgfsertneiieilvfdqwfvdmvknhlnffpkrfkvlekwlekvhdw
nisrqlwwghripawynelkvqegwkqetdvldtwfssglaplnhyfptnllvtgwdiif
fwvlrmylfslekpfeqvllhglirdenglkmskslnngidpmeviekygsdvlrgslif
hsspgqdikfsswafnnkiwnianyikwilnqikkyeftliyykfifedlsswyiefskt
ifkkvliilhpfipfltdylyvieivlrqyreeiskkfeisraenllnnpnfvkkapeek
ikaekeklkmidflgkriqkaidkallkeedileitrdikialleadvniaivkefikei
kqkaigigklnpgivkivnqelvtilggltsilmtglqgsgkttstaklahyllkkkskp
lliaadiyrpaaieqlivlgkqnidvyyeivengmnydlviidtagrlsideklmnelvk
pneiifvtdslagqdiinvattfnnylkltssiitkldsdakggaafsitkllnvpiafi
gtgekisnfdlfypdrmadrilgmgdvlsiiekaeekrflsgnfnlddllaslqqmkkmg
kfskliklipgdkmtkvdekilyeilissmtmeerknpkllknssrknriikgsgrtnqe
ynqmisefelnvlfigdvfgyvgiflpnikqknidvviaqcenvtnrkgmtlkeigidii
tlgnhvwadkdilrpynvnlrvtsmlgqifnkdnffdaydrievdyhiidfhaettsekn
vfglyldgkvsallgththvqtndakilpkgtlyitdvgmsgpsaigankfktsnfnavy
lflkikkiskkksnltiknqftkielkngvfnftgamsiadfaekinkdeiimiffkkgk
myslnyilneeeiaelcihynydfqkhtelnasnfmeelekrppiitimghvdhgkttll
dkirqtsvvtesggitqhtgayqivkitfldtpghaafaemrargskitdiivlvvaadd
gvmpqtveainhaknsgapiivfinkidkpikdiekikaelsnimseewggdnifvqgsg
ltgkginelfeainlqadildlkanknreaigvvieskiekgrgtvaslivqhgtlnkgd
fivagsygriktleakpgtpvlitglnvplagdkffafenekfaknlakkilnfiikgdv
ygtteaiknskndeaqqvvhhgvgeinendillaktsiiysfklnikelandviykiied
vqqldalkppkfeekiigealilkifyyskvgniagckltgkfktkikvirknkvihige
ldslrrttddvkevlagnefgchiykfndievddtliafeqvemakltkeafieslkems
ikevmelveamkeefgidpsavavtaa-pteaaeaksevnitlksdggqkvqviktvkel
lglglmeakklvdsvpviikenvkvseaeeikaklealgaevtld
>1408457_0
kiyvcgptvynyvhignlrpiltydfilkgyqfihnitdiddkiinkaanksekeisyyl
dllknlnvdthiekvtdnldvidvwfsikygevsnqnldkmegdfalwkntthgikfnss
fgfgrpgwhteccalidgvdlhgggmdltfphheneniqqraiyplakewlrtgqinlng
dkmskslgniiladdfinkyilkliilsapiniteeliekdfalkiihpaadilrdklim
slkagivglpnvgkstlfsaltqveasnyafttiepnissvplkdqrlydlakivnpdki
vpatfdfvdiaglvskgeglgnkflgnirqvdaiihvvrcfenkdimpvadmevinleli
ladletvnnvinrinkkaksgdkslaikirnlneeeikilksyqlltakpmiyvanlsii
pisvqleseiasgldyltetfdllnlktyftaevrawvykngmqapqcagiihtdfekkf
ikadvisfedfinggengarnagkirsegknyimqdgdichfkfgkkinvkvksfdhklv
dfaakklvelarvqvsgpvalptkrevvtilrsvhvnkksreqfesrtyqrllvlldkvk
rfelpagveiqeieskwqkhwekkyilsmfpypsgnlhmghvrnytlgdvfarfyrrkgf
nvlhpfgwdafglpaenaaiknkihpkkwtyeniekmntlkqlgisfawdrqvitadeny
tkydqyiflkmyekgliyrknaylnwcekdqtvlaneqvengkcwrcgelvvqkempqyy
lkiteyaeelqkdlellkwpenvllmqknwidykkgfdvfvqencnflaisihplinklh
fqlpinvyvtdfasadkvilvdvinlqdwgisrqrywgapipmincscgnvpekitlpqw
lkiktresdtmdtffqsswyfarytvplkywnsvdqyiggvehailhllysrfftkvlad
lnifsrepfnnlltqgmvlkdgakmskskgntvspeemlaygadtirlfimfaappedle
wlsgiegsfkfikrlafntiiawsmevlnallnilepfiphvawelsqnypvtingkvkv
keyvltivkevfvldkivnfvielkdyrnigimahidagktttterillhtgkihkiget
hdgasqmdwmeqeqergititsaattaywngkriniidtpghvdftveverslrvldgav
avldaqsgvepqtetvwrqatnyrvprivyvnkmdkagadffmsvksvrdrlnanavaiq
vpigaesffegivdlvemkayvydgkkeveipadlvelvqkrqelieavatfddefmmkv
legynpelkamirkatltseffpvvcgtsfknkavkkmldavvdylpspldvpaikaepa
tddefaalafkimtdpyvgsltffrvyagvlkkgsyvynstkdvkerigriiqmhansrq
eidecyagdinaavglkstttgdtlvsekyilekmvfpepvisqalepeskdameklalg
lqklaaedptfrtytdeetgqtiiagmgelhldiivdrlrrehnvkakvgapqvsyreti
tkmaevegkhvkqsggkgqyghvwikfepnqdqgfefvdkivggkipkeyiksiqkgled
kmaagilagypmidikatlfdgsyhdvdssemaykiaaskaltkakdqlgtvllepimdv
avvipedyfgdimgdltrrrgqiqdnetrndahiiralvplkemfgyatdirsmtagrgt
yqmqfhhyekcpkniadeiikrrniyrglgrrksstarvvlkpdakdyltsdlyiqdaeq
plvltetfdivvnvrggglsgqagairlgiaralllasetyraklkpegmltrdarvker
kkpglnaarrarqfskrkqrlisgikptgdltlgnyigalknfvklqekayffvadlhal
ttaryeivamylacgldpakstiffqsdivehaeaqwlmtsevsigelnrmtqfkdkdng
tekipvgllmypvlmaadiliynadvvpvgedqrqhleltrtigerlnknyariksltdp
lskmsksetkatiylhddpevaykkilkavtdsenkvyidilnllhiyaalnltleeafk
danyaifksavaelvkiqtnyagalkakltketldkyraeyenlikverpavqaelkear
aqgdlsenaeydaardkqaqiegrileledilqkaelyeigigakvtyvtimgshdsnpf
egkistespiavaimdaysikvlkfekalyrkyrpqvfdevqgqdhiiqtlknaikisha
ylfsgprgvgktsiakifanvlncvvcddcldiiemdaasnngvddirklqekikykvyi
idevhmlskgafnallktleeppvhvifilattdpqkipltvlsrlqrhnfkkileaiky
eisrlaqggmrdalsiseqasfgvveiinnledyivieiyllkmmptinqlvtngrvdkv
rkskapalnfnslhkkqlsapfkrgvctrvatvkpkkpnsalrkyarvklsngmevtayi
ggeghnlqehsvvlirggrvkdlpgvryhivrgtqdlagvnnrkqgrslygtkkeknneg
kklfsflkfiykllrqkdvkvngvrtkllqgdvvevqiiyedsnillvnkpkvsvhsldh
qvlkylfrpshvgrldketsgimiyaknhtlvqlndkiyaqiftgkkhqirlslslnfpi
wgdkkyglhcktikflnylnnmlnlkylldnelfntrkaelsayskqfaqripnlpldev
plgldenqnkvlkphyqiaselglfdieravklsgsrfviyknngaklvraiknflldlh
anyqelmpvlvkimfgtgqlpkfkedlfylddlyliptaevpvtnifnneivdlpqrfta
ytecfrseagsggkdtkgiirlhqfkkvelvkitngefeqmleqaklvleelelpyrell
lcrgdlgfsarktidlevwlpseikfreissasymgdfqarramiryrdekyahtmnasg
laidrlvaaileedgtitvptklipymrvelhsskmntmdglfkmpavaimdlgcqgype
fvkplygtafyvafdiettslfprgevieygavnltgitnkmledaldeiykiaiahnar
fdyhflkvidtlkvsrflfkhklqdlakkvdiiydqahrgdydaevlanvwttlaknnqg
lkeqfelisfastdniligsstldyveipapalkdiinkivvatgdvkyneivvyskgig
nsflttkemleqfaflnlireividntkianlcdikvikedlytpnfdnsklkelvykta
hkygeilpeliekrieseltpiikhgfsviywishvliqksiergyvvgsrgsvgssita
ylsgvsevnplpahyiclkckkfeltsgfdldpkkcdmdtdgqtipfetflgfdadkvpd
idlnfsgevqpihnevknifgehtfragtvqtvadktaygyvknvhylakegvkrttgqh
pggiliipkefdvtdftatnfpandtwktthfdfaihdnllkldilghdnptiiklleey
tgikaipkkdpkvmslfsdidnevtgalglpefgtkfvrkmlssfadlislsglshgtdv
wvgnaedlirnfklsdviscrddilvklmdafkimekvrkgkglnkvpqwqidsmkkiky
mfpkahaaayvlmawwsayyklyyplefysvyltartkllpifeivqelyargfyisnvs
ltrskaclippftavkqlglvansivsardefisiedfqrtttnntlksmnvfdgldknq
mtlnykdtlnmpktdfdmranltvkepqqiykkvleqnknnsfilhdgppyangnlhigh
amnkilkdiivrykssgfyspfvpgwdthgmpiehkmlelelrqkakyaleqieiqkaqf
kemqmltdfeyyitldkkfvakqlklfkkmvsglvykglkpvywspssqsalaeaevvyk
dvvspsiyvafkivgdylviwtttpwtlianagiavgekeyakifivaadlvqylsivna
pvvyghhvslesgsglvhiaplfgeddfqigiknslmhiendgtekmfyqkannliiish
syphdwrthkpilfrgtpqwfvsidkikakkrltmiserydwtisrqrtwgvpiivfyde
nqkpvlrdifdyvikliengadiwwskstdellpeeynkgytremdimdvwfdsgstsfa
vpydlylegsdqyrgwfnsslinsvavtpyknlvshgfvldakgekmskskgnvvdplki
iksgadilrlwvanseytndvtisdniinqnseiyrkirntikfllgnlvhafikkfinv
vkllnnyvvnlssfylnitkdilyverlmtltnfyeiaiiktiapilpttaedaymyfdk
kesvhledffklrneinikleqavqnglikrtneaknlkqllmvgiiefgekcqrclcpl
cynniveikieitkgsnikyeydrkdgqihvdrilrgdfvygfipnaldgdeldvllyss
kfipgvvlnariigamkmidsgetdtklvavhaddyrldhiqelkdtffnnyknwkkpgl
vqgfenwalaeleecvelmdkygqlpkkefvakmqkehpekyemkfkkndevvviagahk
nkvgkierirvylkdinkvtkhvkpsdgqikveapihasnisliikkaskigyqikgdkk
vrisrrtkkelmfitfegpdgsgkttilllltrepaekireiilnteallytasrrihld
qviipalkrnelilcdryvdsfyayqgfarelgfltnlvimpkitfffdikkvyegywrf
ividalledlrargilkqisneekfiyggfdptaqslhlgnyiliatlkrfaygyktygl
vggatgmigdpsfkservlldkivaqleihgltvvdnynfykemsiltflrdagklinis
smlskdsvsrrieglsftefsytllqgydflqlyknvkvqlggsdqwgnivtgldmiakv
gitfdlltdengnkigkgggslwldkemnspfkmyqyllnqsdawltflkhlaqkvlage
vvkdlfgkkiteilynveklinskrearefiskalkidkyaifkkgkkqskadivrvrkl
qflagqakpgpalagvginmpdftrafndatrdrgnepvpvaitvykdksfdfklftapa
sfklkqaakitsgssnakttkvasitvdqlreiaeyklpdlstdnveaamrtiagtakqm
gitiegydpvlndivkkfgseaimlfnetfssgsylldeamgingypkgriveiygpess
gkttlclhaiaeiqknggiaafidaehsidpiyaknvgvkldelilsqpdsgeqaleivd
iltksgsidlivvdsvaalvpeaelngdmhdmtigsqarlmskalrkitaslnknkttii
fvnqirekigvifgnpetttggralkfyssirlevrksgkdvtgneikikvvknklaapy
[truncated: 769,175 more chars]
